# Supplementary material for: Multidimensional chromatin profiling of zebrafish pancreas to uncover and investigate disease-relevant enhancers
Source: Nat Commun. 2022 Apr 11;13:1945. doi: 10.1038/s41467-022-29551-7 (PMC9001708; doi:10.1038/s41467-022-29551-7)
Supplement: Supplementary file 3 — Supplementary data1-17 [file 41467_2022_29551_MOESM3_ESM.zip]

Archive with 17 entries (17 files):
- SupplementaryFile1_FASTQC_reports/Supplementary data 1_Pancreas H3K27ac ChIP-seq fastqc 1.html
- SupplementaryFile1_FASTQC_reports/Supplementary data 10_RNA-seq Endocrine old  fastqc 1 .html
- SupplementaryFile1_FASTQC_reports/Supplementary data 11_RNA-seq Endocrine old  fastqc 2 .html
- SupplementaryFile1_FASTQC_reports/Supplementary data 12_RNA-seq Endocrine young  fastqc 1 .html
- SupplementaryFile1_FASTQC_reports/Supplementary data 13_RNA-seq Endocrine young  fastqc 2 .html
- SupplementaryFile1_FASTQC_reports/Supplementary data 14_RNA-seq Exocrine old  fastqc .html
- SupplementaryFile1_FASTQC_reports/Supplementary data 15_RNA-seq Exocrine young  fastqc .html
- SupplementaryFile1_FASTQC_reports/Supplementary data 16_RNA-seq Muscle young  fastqc .html
- SupplementaryFile1_FASTQC_reports/Supplementary data 17_RNA-seq Muscle old  fastqc .html
- SupplementaryFile1_FASTQC_reports/Supplementary data 2_Pancreas H3K27ac ChIP-seq fastqc 2 .html
- SupplementaryFile1_FASTQC_reports/Supplementary data 3_4C-seq Arid1ab fastqc 1.html
- SupplementaryFile1_FASTQC_reports/Supplementary data 4_4C-seq Arid1ab fastqc 2 .html
- SupplementaryFile1_FASTQC_reports/Supplementary data 5_4C-seq Ptf1a fastqc .html
- SupplementaryFile1_FASTQC_reports/Supplementary data 6_Pancreas H3K4me3 HiChIP fastqc 1-1 .html
- SupplementaryFile1_FASTQC_reports/Supplementary data 7_Pancreas H3K4me3 HiChIP fastqc 1-2 .html
- SupplementaryFile1_FASTQC_reports/Supplementary data 8_ Pancreas H3K4me3 HiChIP fastqc 2-1 .html
- SupplementaryFile1_FASTQC_reports/Supplementary data 9_Pancreas H3K4me3 HiChIP fastqc 2-2 .html
