# Supplementary material for: Multidimensional chromatin profiling of zebrafish pancreas to uncover and investigate disease-relevant enhancers
Source: Nat Commun. 2022 Apr 11;13:1945. doi: 10.1038/s41467-022-29551-7 (PMC9001708; doi:10.1038/s41467-022-29551-7)
Supplement: Supplementary file 4 — Supplementary Dataset 1 [file 41467_2022_29551_MOESM4_ESM.xlsx]

## Sheet: A) PsE+DevE
Genomic coordinates of pancreatic enhancers (PsE+DevE)
Version of genome: GRCz10/danRer10
Chromosome	Start	End	reliable/unreliable
chr1	20527	22172	reliable
chr1	22219	22616	reliable
chr1	60279	60831	reliable
chr1	193286	194806	reliable
chr1	194987	195157	reliable
chr1	345745	346657	reliable
chr1	486819	488187	reliable
chr1	639610	640736	reliable
chr1	640837	641636	reliable
chr1	645993	647076	reliable
chr1	652630	653686	reliable
chr1	770143	770909	reliable
chr1	1318269	1319027	reliable
chr1	1380089	1380943	reliable
chr1	1397132	1397947	reliable
chr1	1410341	1411202	reliable
chr1	1420464	1421752	reliable
chr1	1979230	1980788	reliable
chr1	2055341	2056269	reliable
chr1	2159609	2161215	reliable
chr1	2161653	2163026	reliable
chr1	2220876	2221633	reliable
chr1	2235871	2236641	reliable
chr1	2241296	2242489	reliable
chr1	2245024	2245681	reliable
chr1	2759796	2760322	reliable
chr1	2902153	2903366	reliable
chr1	3196965	3198743	reliable
chr1	3320072	3321347	reliable
chr1	3697358	3698090	reliable
chr1	4560410	4561397	reliable
chr1	4561470	4562300	reliable
chr1	4562376	4563916	reliable
chr1	4565449	4566252	reliable
chr1	4576829	4577713	reliable
chr1	4644883	4645912	reliable
chr1	4682561	4684473	reliable
chr1	4687063	4688871	reliable
chr1	4709688	4710569	reliable
chr1	4712263	4713220	reliable
chr1	5460026	5461112	reliable
chr1	5511702	5512853	reliable
chr1	5518647	5519670	reliable
chr1	5578371	5579775	reliable
chr1	5605059	5605737	reliable
chr1	7027492	7028226	reliable
chr1	7249239	7250159	reliable
chr1	7337119	7337709	reliable
chr1	7432024	7432924	reliable
chr1	7433357	7434716	reliable
chr1	7969519	7972541	reliable
chr1	8020417	8021304	reliable
chr1	8282972	8283617	reliable
chr1	8286006	8286847	reliable
chr1	8465906	8466997	reliable
chr1	8501496	8502359	reliable
chr1	8798268	8799519	reliable
chr1	9441210	9442358	reliable
chr1	11234346	11235260	reliable
chr1	11255235	11256267	reliable
chr1	11277815	11278875	reliable
chr1	11298380	11299635	reliable
chr1	11493612	11494466	reliable
chr1	13200297	13200924	reliable
chr1	13266995	13267956	reliable
chr1	13289183	13290277	reliable
chr1	13291669	13293514	reliable
chr1	13295076	13296082	reliable
chr1	13846335	13848094	reliable
chr1	13851353	13852439	reliable
chr1	13969124	13970111	reliable
chr1	13982343	13983086	reliable
chr1	14574558	14575786	reliable
chr1	14578967	14579778	reliable
chr1	14602455	14603742	reliable
chr1	14610540	14611228	reliable
chr1	14619086	14619969	reliable
chr1	14621678	14624346	reliable
chr1	14624477	14625653	reliable
chr1	14627507	14628971	reliable
chr1	14632337	14634618	reliable
chr1	14635758	14637776	reliable
chr1	14639099	14641049	reliable
chr1	14654276	14655045	reliable
chr1	14699111	14699972	reliable
chr1	15445789	15446511	reliable
chr1	15447058	15447772	reliable
chr1	15448182	15448829	reliable
chr1	15822632	15823918	reliable
chr1	15908537	15909434	reliable
chr1	16702961	16703980	reliable
chr1	16705919	16706631	reliable
chr1	16717389	16718117	reliable
chr1	16724028	16726821	reliable
chr1	16728290	16730726	reliable
chr1	16731584	16733639	reliable
chr1	16735989	16738076	reliable
chr1	16747324	16747929	reliable
chr1	16753523	16754594	reliable
chr1	16767853	16769052	reliable
chr1	16812604	16813187	reliable
chr1	16880963	16882631	reliable
chr1	17476519	17477162	reliable
chr1	17849798	17851301	reliable
chr1	17905903	17906578	reliable
chr1	17910603	17911434	reliable
chr1	17915191	17916068	reliable
chr1	17942371	17943604	reliable
chr1	18035666	18036579	reliable
chr1	18054212	18054828	reliable
chr1	18142621	18143235	reliable
chr1	18166274	18168090	reliable
chr1	18189898	18190814	reliable
chr1	18206627	18208197	reliable
chr1	18221965	18223689	reliable
chr1	18224903	18226092	reliable
chr1	18259474	18260171	reliable
chr1	18659946	18661526	reliable
chr1	18678089	18678845	reliable
chr1	18680280	18680897	reliable
chr1	18694643	18695479	reliable
chr1	18696878	18698766	reliable
chr1	18725166	18725986	reliable
chr1	19156247	19157078	reliable
chr1	19203176	19204797	reliable
chr1	19210142	19210987	reliable
chr1	19216874	19218902	reliable
chr1	19219485	19220133	reliable
chr1	19225650	19226917	reliable
chr1	19232902	19234352	reliable
chr1	19238782	19239812	reliable
chr1	19254346	19255417	reliable
chr1	19888105	19889066	reliable
chr1	19909207	19910119	reliable
chr1	20262856	20264012	reliable
chr1	20486757	20488015	reliable
chr1	20504429	20505713	reliable
chr1	20506352	20508025	reliable
chr1	20509126	20510415	reliable
chr1	21646940	21647641	reliable
chr1	22106881	22108924	reliable
chr1	22465955	22466509	reliable
chr1	22659580	22660432	reliable
chr1	22665973	22666793	reliable
chr1	22713094	22714361	reliable
chr1	22797468	22798368	reliable
chr1	22882313	22883494	reliable
chr1	23385788	23386827	reliable
chr1	23636529	23637174	reliable
chr1	23865905	23866521	reliable
chr1	24127603	24128527	reliable
chr1	24219998	24220556	reliable
chr1	24384969	24385739	reliable
chr1	24389885	24391830	reliable
chr1	24396367	24397302	reliable
chr1	24415778	24416674	reliable
chr1	24424714	24425467	reliable
chr1	24431492	24433121	reliable
chr1	24433565	24434079	reliable
chr1	24440330	24441935	reliable
chr1	24465109	24465851	reliable
chr1	24466047	24467524	reliable
chr1	24575070	24576134	reliable
chr1	24636988	24638242	reliable
chr1	24668531	24669469	reliable
chr1	25078416	25079767	reliable
chr1	25083577	25084565	reliable
chr1	25131628	25132878	reliable
chr1	25138186	25139485	reliable
chr1	25150408	25151721	reliable
chr1	25148709	25150394	reliable
chr1	25153370	25156039	reliable
chr1	25168458	25169655	reliable
chr1	25356105	25357106	reliable
chr1	25364021	25366011	reliable
chr1	25366014	25367321	reliable
chr1	25371625	25372470	reliable
chr1	25381754	25383798	reliable
chr1	25429769	25431331	reliable
chr1	25651005	25651874	reliable
chr1	25664975	25665703	reliable
chr1	25665884	25667506	reliable
chr1	25674957	25676405	reliable
chr1	25673065	25674441	reliable
chr1	25773944	25774016	reliable
chr1	26346466	26347206	reliable
chr1	26435816	26437605	reliable
chr1	26457789	26458604	reliable
chr1	26480572	26481587	reliable
chr1	26488635	26489410	reliable
chr1	27694474	27695664	reliable
chr1	28255504	28256371	reliable
chr1	28270625	28271805	reliable
chr1	28370560	28371501	reliable
chr1	28411253	28412887	reliable
chr1	28426055	28427801	reliable
chr1	28453428	28454693	reliable
chr1	28593162	28594404	reliable
chr1	28594766	28596289	reliable
chr1	28863749	28864235	reliable
chr1	28870633	28871891	reliable
chr1	28892780	28894425	reliable
chr1	28900197	28901199	reliable
chr1	28902720	28906754	reliable
chr1	28916432	28919895	reliable
chr1	29010615	29011514	reliable
chr1	29055678	29056726	reliable
chr1	29270454	29272080	reliable
chr1	29822579	29823461	reliable
chr1	29876191	29877179	reliable
chr1	30755191	30757407	reliable
chr1	30763249	30764079	reliable
chr1	30765072	30766899	reliable
chr1	30767237	30769889	reliable
chr1	30949515	30950301	reliable
chr1	30970130	30971594	reliable
chr1	30971995	30972962	reliable
chr1	31108333	31109257	reliable
chr1	31110221	31111236	reliable
chr1	31120315	31121377	reliable
chr1	32544082	32545222	reliable
chr1	32566477	32567254	reliable
chr1	32624207	32626546	reliable
chr1	32676848	32677768	reliable
chr1	33472312	33473353	reliable
chr1	33596277	33597325	reliable
chr1	33737888	33739010	reliable
chr1	33773634	33775048	reliable
chr1	33776071	33778564	reliable
chr1	33787609	33789259	reliable
chr1	33798222	33799080	reliable
chr1	33810484	33811330	reliable
chr1	33964761	33965577	reliable
chr1	34167215	34167912	reliable
chr1	34770529	34772168	reliable
chr1	34775235	34777858	reliable
chr1	34778088	34778938	reliable
chr1	34778967	34780782	reliable
chr1	34780998	34781914	reliable
chr1	34782304	34783476	reliable
chr1	34786294	34787047	reliable
chr1	34788830	34789808	reliable
chr1	34793249	34793820	reliable
chr1	34797550	34798727	reliable
chr1	34799460	34800797	reliable
chr1	34806022	34807102	reliable
chr1	34808611	34809057	reliable
chr1	34809483	34809703	reliable
chr1	34809931	34811399	reliable
chr1	34822509	34824505	reliable
chr1	34825594	34827071	reliable
chr1	34828913	34829678	reliable
chr1	34840857	34841374	reliable
chr1	34841993	34842743	reliable
chr1	34852894	34853954	reliable
chr1	35042201	35043156	reliable
chr1	35043201	35044176	reliable
chr1	35072080	35072774	reliable
chr1	35094994	35096438	reliable
chr1	35175425	35176365	reliable
chr1	35177335	35178584	reliable
chr1	35178679	35179837	reliable
chr1	35186322	35187438	reliable
chr1	35217214	35218377	reliable
chr1	35388312	35388690	reliable
chr1	35412305	35413405	reliable
chr1	35935021	35935812	reliable
chr1	36049898	36050733	reliable
chr1	36069805	36070745	reliable
chr1	36074810	36075908	reliable
chr1	36083783	36084537	reliable
chr1	36091119	36092612	reliable
chr1	36224700	36225693	reliable
chr1	36238160	36239958	reliable
chr1	36244976	36246580	reliable
chr1	36264554	36265618	reliable
chr1	36406662	36407749	reliable
chr1	36580398	36581357	reliable
chr1	36607785	36610275	reliable
chr1	36673702	36674662	reliable
chr1	36675113	36675184	reliable
chr1	36763881	36765056	reliable
chr1	37430671	37431616	reliable
chr1	37474809	37475783	reliable
chr1	39239733	39241673	reliable
chr1	39334786	39335421	reliable
chr1	39339095	39341427	reliable
chr1	39355180	39359153	reliable
chr1	39363696	39364461	reliable
chr1	39369766	39371825	reliable
chr1	39554461	39555481	reliable
chr1	39647661	39648985	reliable
chr1	39649885	39652220	reliable
chr1	39665873	39667231	reliable
chr1	39697482	39698961	reliable
chr1	39701213	39702691	reliable
chr1	39704025	39704820	reliable
chr1	39704906	39706619	reliable
chr1	39712265	39714508	reliable
chr1	39723991	39724442	reliable
chr1	39725520	39726325	reliable
chr1	39736144	39737716	reliable
chr1	39739437	39740496	reliable
chr1	39741587	39742320	reliable
chr1	39846159	39847482	reliable
chr1	39926199	39926808	reliable
chr1	39928766	39930427	reliable
chr1	40020817	40021936	reliable
chr1	41063330	41064212	reliable
chr1	41068098	41068870	reliable
chr1	41069841	41070867	reliable
chr1	41076577	41077843	reliable
chr1	41079570	41080875	reliable
chr1	41093443	41096047	reliable
chr1	41096168	41097524	reliable
chr1	41105823	41108370	reliable
chr1	41111502	41113091	reliable
chr1	41119636	41120963	reliable
chr1	41251274	41252141	reliable
chr1	41252363	41253559	reliable
chr1	43451659	43452473	reliable
chr1	43455064	43456392	reliable
chr1	43462895	43463748	reliable
chr1	43475210	43477594	reliable
chr1	43480695	43482535	reliable
chr1	43496905	43497707	reliable
chr1	43498676	43500228	reliable
chr1	43510986	43512448	reliable
chr1	43828276	43828991	reliable
chr1	43830146	43830277	reliable
chr1	43830736	43832418	reliable
chr1	43842557	43843818	reliable
chr1	43845249	43846211	reliable
chr1	43912582	43913486	reliable
chr1	43914577	43915677	reliable
chr1	44005655	44006455	reliable
chr1	44298473	44300376	reliable
chr1	44349773	44350752	reliable
chr1	44882194	44882955	reliable
chr1	44896099	44898623	reliable
chr1	44899496	44901276	reliable
chr1	44902989	44905612	reliable
chr1	44916326	44920028	reliable
chr1	44906199	44916321	reliable
chr1	44943941	44945635	reliable
chr1	44988462	44990063	reliable
chr1	45023248	45025047	reliable
chr1	45026323	45027162	reliable
chr1	45027890	45029563	reliable
chr1	45034135	45035139	reliable
chr1	45038174	45039953	reliable
chr1	45042853	45043630	reliable
chr1	45044044	45044754	reliable
chr1	45049862	45050673	reliable
chr1	45052416	45052579	reliable
chr1	45066749	45067823	reliable
chr1	45068286	45070686	reliable
chr1	45075225	45075852	reliable
chr1	45088680	45089778	reliable
chr1	45095229	45096274	reliable
chr1	45100900	45101777	reliable
chr1	45102147	45103131	reliable
chr1	45103851	45104180	reliable
chr1	45274400	45275055	reliable
chr1	45664673	45666403	reliable
chr1	45668737	45669436	reliable
chr1	45676619	45677470	reliable
chr1	45944897	45945866	reliable
chr1	45999025	46000408	reliable
chr1	46003873	46004709	reliable
chr1	46011918	46012795	reliable
chr1	46046323	46048338	reliable
chr1	46178362	46179629	reliable
chr1	46240010	46240818	reliable
chr1	46260279	46261067	reliable
chr1	46299789	46300614	reliable
chr1	46305943	46306718	reliable
chr1	46363274	46364426	reliable
chr1	46371753	46373321	reliable
chr1	46373879	46375960	reliable
chr1	46385644	46387420	reliable
chr1	46387650	46388580	reliable
chr1	46382702	46384124	reliable
chr1	46393630	46394494	reliable
chr1	46462990	46464011	reliable
chr1	46652927	46653307	reliable
chr1	46655161	46655966	reliable
chr1	46672119	46672747	reliable
chr1	46697433	46698446	reliable
chr1	46698510	46698865	reliable
chr1	46699023	46699479	reliable
chr1	46699578	46700448	reliable
chr1	46703080	46707565	reliable
chr1	46707844	46709779	reliable
chr1	46718315	46719095	reliable
chr1	46778581	46779867	reliable
chr1	46805690	46806635	reliable
chr1	46824227	46825605	reliable
chr1	46830442	46831660	reliable
chr1	46836043	46836946	reliable
chr1	46844914	46847183	reliable
chr1	46859850	46860544	reliable
chr1	46866668	46867257	reliable
chr1	46871129	46872573	reliable
chr1	46876367	46877176	reliable
chr1	46939883	46941596	reliable
chr1	46955278	46958792	reliable
chr1	46960433	46963029	reliable
chr1	46963280	46964851	reliable
chr1	46965918	46966940	reliable
chr1	46986302	46987284	reliable
chr1	46987331	46988164	reliable
chr1	47079727	47080452	reliable
chr1	48576962	48577823	reliable
chr1	48598738	48600306	reliable
chr1	48600928	48602900	reliable
chr1	48616540	48618341	reliable
chr1	49588771	49589757	reliable
chr1	50059351	50059962	reliable
chr1	50060819	50062690	reliable
chr1	50064273	50065520	reliable
chr1	50065909	50067597	reliable
chr1	50096588	50097656	reliable
chr1	50113935	50114958	reliable
chr1	50125196	50126005	reliable
chr1	50130791	50130806	reliable
chr1	50131013	50132876	reliable
chr1	50348497	50349872	reliable
chr1	50437828	50439167	reliable
chr1	50625677	50626774	reliable
chr1	50638348	50638843	reliable
chr1	50795399	50796352	reliable
chr1	50813022	50813941	reliable
chr1	50862737	50864094	reliable
chr1	50866905	50867811	reliable
chr1	50884926	50885813	reliable
chr1	51097540	51098461	reliable
chr1	51216528	51218051	reliable
chr1	51221658	51223126	reliable
chr1	51224019	51224794	reliable
chr1	51230278	51230574	reliable
chr1	51230861	51233134	reliable
chr1	51234399	51235620	reliable
chr1	51237727	51238815	reliable
chr1	51264042	51264849	reliable
chr1	51265603	51266551	reliable
chr1	51272810	51273764	reliable
chr1	51274956	51276095	reliable
chr1	51280362	51281081	reliable
chr1	51297576	51298445	reliable
chr1	51306570	51307493	reliable
chr1	51325842	51326418	reliable
chr1	51327638	51328711	reliable
chr1	51343594	51344790	reliable
chr1	51356510	51357464	reliable
chr1	51358784	51361432	reliable
chr1	51366067	51366391	reliable
chr1	51397915	51399536	reliable
chr1	51396803	51397649	reliable
chr1	51401194	51402207	reliable
chr1	51413395	51414749	reliable
chr1	51738230	51739337	reliable
chr1	51816577	51817694	reliable
chr1	51905537	51906390	reliable
chr1	51906499	51908061	reliable
chr1	51903741	51905532	reliable
chr1	51912495	51913488	reliable
chr1	51915568	51918065	reliable
chr1	51918200	51918325	reliable
chr1	51918499	51919015	reliable
chr1	51925857	51927323	reliable
chr1	51931892	51932769	reliable
chr1	51937968	51939102	reliable
chr1	51986131	51987184	reliable
chr1	51994590	51995454	reliable
chr1	52031745	52032947	reliable
chr1	52033971	52035414	reliable
chr1	52109850	52110506	reliable
chr1	52377916	52378947	reliable
chr1	52555715	52556412	reliable
chr1	52576076	52577032	reliable
chr1	52589596	52590391	reliable
chr1	52590392	52591347	reliable
chr1	52592270	52593075	reliable
chr1	52612873	52614034	reliable
chr1	52616020	52617109	reliable
chr1	52617286	52618555	reliable
chr1	52620003	52620391	reliable
chr1	52620633	52620963	reliable
chr1	52622611	52623795	reliable
chr1	52652183	52653339	reliable
chr1	52674758	52675618	reliable
chr1	52733034	52733878	reliable
chr1	52996916	52998026	reliable
chr1	53000042	53001189	reliable
chr1	53019993	53022079	reliable
chr1	53334605	53335606	reliable
chr1	53443798	53444910	reliable
chr1	53464621	53465573	reliable
chr1	53496596	53497446	reliable
chr1	53503483	53504409	reliable
chr1	53504991	53505739	reliable
chr1	53766420	53767140	reliable
chr1	54312861	54313841	reliable
chr1	54397303	54398933	reliable
chr1	54532226	54533449	reliable
chr1	55160146	55161297	reliable
chr1	55514181	55515782	reliable
chr1	55515833	55517329	reliable
chr1	57541918	57542585	reliable
chr1	57613409	57614518	reliable
chr1	57624236	57624970	reliable
chr1	57841968	57842961	reliable
chr1	57926970	57928905	reliable
chr1	57934060	57935151	reliable
chr1	57936084	57936698	reliable
chr1	57953789	57955097	reliable
chr1	57959962	57961365	reliable
chr1	58030171	58031055	reliable
chr1	58220766	58221758	reliable
chr1	58237515	58238352	reliable
chr1	58268612	58269480	reliable
chr1	58276825	58277379	reliable
chr1	58280753	58281702	reliable
chr1	58455089	58456805	reliable
chr1	58484203	58484853	reliable
chr1	58506966	58508213	reliable
chr1	58513898	58515196	reliable
chr1	58718116	58718732	reliable
chr1	58783928	58785920	reliable
chr1	58869093	58870005	reliable
chr10	3841	5137	reliable
chr10	183143	183971	reliable
chr10	184590	185778	reliable
chr10	200988	203160	reliable
chr10	204209	204823	reliable
chr10	260370	261251	reliable
chr10	273682	274616	reliable
chr10	274664	274804	reliable
chr10	275098	277101	reliable
chr10	278910	279841	reliable
chr10	278105	278838	reliable
chr10	281883	282833	reliable
chr10	367699	368715	reliable
chr10	423849	425060	reliable
chr10	747585	748692	reliable
chr10	877549	878384	reliable
chr10	985380	985936	reliable
chr10	1002284	1002990	reliable
chr10	1008536	1009349	reliable
chr10	1184919	1185675	reliable
chr10	1231151	1232081	reliable
chr10	1234125	1234759	reliable
chr10	1250134	1250901	reliable
chr10	1268482	1268996	reliable
chr10	1269816	1270852	reliable
chr10	1272412	1274442	reliable
chr10	1710466	1711858	reliable
chr10	1797760	1798729	reliable
chr10	1801751	1802613	reliable
chr10	1807343	1808049	reliable
chr10	1829563	1830402	reliable
chr10	1832588	1832921	reliable
chr10	1931245	1932277	reliable
chr10	2431855	2434493	reliable
chr10	2438266	2439161	reliable
chr10	2439232	2441405	reliable
chr10	2445781	2447246	reliable
chr10	2451879	2452752	reliable
chr10	2572543	2572694	reliable
chr10	2593924	2594826	reliable
chr10	2654087	2655517	reliable
chr10	2656412	2657466	reliable
chr10	3024969	3025885	reliable
chr10	3052734	3054112	reliable
chr10	3171528	3172917	reliable
chr10	3421491	3422810	reliable
chr10	3423123	3424308	reliable
chr10	3534008	3534900	reliable
chr10	3535082	3535195	reliable
chr10	3547088	3547953	reliable
chr10	3552520	3554138	reliable
chr10	4533466	4534368	reliable
chr10	4551392	4552482	reliable
chr10	4721989	4722694	reliable
chr10	4837050	4837615	reliable
chr10	4923905	4924755	reliable
chr10	4932168	4932945	reliable
chr10	5436493	5437232	reliable
chr10	5440399	5441495	reliable
chr10	5448320	5449823	reliable
chr10	5449999	5451270	reliable
chr10	5452986	5455239	reliable
chr10	5479551	5481324	reliable
chr10	5485747	5486598	reliable
chr10	5491662	5493172	reliable
chr10	5682111	5682889	reliable
chr10	5740634	5741692	reliable
chr10	5865654	5866305	reliable
chr10	5868411	5868804	reliable
chr10	5869972	5870579	reliable
chr10	5873092	5875372	reliable
chr10	5888493	5889674	reliable
chr10	5892910	5893866	reliable
chr10	5909027	5910328	reliable
chr10	5913994	5915094	reliable
chr10	5922434	5925257	reliable
chr10	5927181	5929192	reliable
chr10	5930275	5931171	reliable
chr10	5932755	5933988	reliable
chr10	5951767	5952404	reliable
chr10	5979199	5979989	reliable
chr10	5982559	5984139	reliable
chr10	5985835	5986974	reliable
chr10	5994937	5995396	reliable
chr10	5996409	5997430	reliable
chr10	6041858	6042761	reliable
chr10	6046833	6047831	reliable
chr10	6142481	6143274	reliable
chr10	6148861	6149429	reliable
chr10	6151736	6152760	reliable
chr10	6153938	6156319	reliable
chr10	6164227	6167324	reliable
chr10	6305525	6306267	reliable
chr10	6342788	6343726	reliable
chr10	6377259	6377930	reliable
chr10	6602182	6605057	reliable
chr10	7011550	7012848	reliable
chr10	7043285	7044079	reliable
chr10	7048686	7049616	reliable
chr10	7086665	7087464	reliable
chr10	7095954	7096779	reliable
chr10	7115993	7116741	reliable
chr10	7122088	7122995	reliable
chr10	7639213	7640122	reliable
chr10	7771915	7772810	reliable
chr10	7774868	7776201	reliable
chr10	7807017	7808319	reliable
chr10	7858395	7859417	reliable
chr10	8168967	8170037	reliable
chr10	8254011	8255146	reliable
chr10	8272185	8273053	reliable
chr10	8274573	8275025	reliable
chr10	8304223	8305292	reliable
chr10	8396406	8398094	reliable
chr10	8411867	8412641	reliable
chr10	8503182	8503922	reliable
chr10	8581799	8582952	reliable
chr10	8587352	8589562	reliable
chr10	8596507	8597028	reliable
chr10	8597268	8597702	reliable
chr10	8754619	8754968	reliable
chr10	8763046	8763100	reliable
chr10	8763251	8763967	reliable
chr10	8806993	8808411	reliable
chr10	8881501	8882362	reliable
chr10	8883577	8885115	reliable
chr10	8923105	8923488	reliable
chr10	8966178	8966744	reliable
chr10	9188704	9189735	reliable
chr10	9228573	9229431	reliable
chr10	9310984	9312935	reliable
chr10	9318919	9320804	reliable
chr10	9322663	9323987	reliable
chr10	9367832	9369369	reliable
chr10	9759822	9760765	reliable
chr10	9761871	9763326	reliable
chr10	9817070	9818109	reliable
chr10	9819185	9820531	reliable
chr10	9831232	9832717	reliable
chr10	9832943	9832947	reliable
chr10	10424810	10426184	reliable
chr10	10808239	10809401	reliable
chr10	10813496	10814617	reliable
chr10	10887864	10890005	reliable
chr10	10895397	10896944	reliable
chr10	10902151	10902799	reliable
chr10	10902855	10903987	reliable
chr10	10906638	10908487	reliable
chr10	10909799	10910356	reliable
chr10	10918892	10919860	reliable
chr10	10944904	10946574	reliable
chr10	10950207	10952236	reliable
chr10	10953840	10955184	reliable
chr10	10998390	10999738	reliable
chr10	11002055	11003582	reliable
chr10	11032866	11034286	reliable
chr10	11047551	11048245	reliable
chr10	11048358	11048863	reliable
chr10	11089273	11090353	reliable
chr10	11092492	11093490	reliable
chr10	11113288	11114243	reliable
chr10	11147542	11148242	reliable
chr10	11151722	11152728	reliable
chr10	11152884	11153404	reliable
chr10	11238971	11239790	reliable
chr10	11265341	11266495	reliable
chr10	11276122	11276921	reliable
chr10	11286207	11287161	reliable
chr10	11289120	11290223	reliable
chr10	11298198	11299716	reliable
chr10	12090653	12091355	reliable
chr10	12093475	12095172	reliable
chr10	12095222	12100570	unreliable
chr10	12105239	12107314	reliable
chr10	12109054	12114769	unreliable
chr10	12119218	12120325	reliable
chr10	12124559	12134731	unreliable
chr10	12136173	12169045	unreliable
chr10	13247574	13248497	reliable
chr10	13356832	13357541	reliable
chr10	13359295	13360142	reliable
chr10	13367109	13368998	reliable
chr10	13373537	13374420	reliable
chr10	13375875	13376900	reliable
chr10	13379614	13380613	reliable
chr10	13386639	13387568	reliable
chr10	13390592	13391518	reliable
chr10	13391676	13392420	reliable
chr10	13393071	13395219	reliable
chr10	13408940	13409765	reliable
chr10	13410761	13412012	reliable
chr10	13419330	13420430	reliable
chr10	13420826	13422292	reliable
chr10	13427153	13428331	reliable
chr10	13434877	13436502	reliable
chr10	15234315	15235190	reliable
chr10	15323381	15324895	reliable
chr10	15494219	15495264	reliable
chr10	15504589	15505900	reliable
chr10	15507465	15508676	reliable
chr10	15512413	15513314	reliable
chr10	15515487	15516751	reliable
chr10	15517760	15518699	reliable
chr10	15518745	15520369	reliable
chr10	15530521	15531165	reliable
chr10	15533318	15534349	reliable
chr10	15536640	15538422	reliable
chr10	15540140	15541495	reliable
chr10	15541941	15544910	reliable
chr10	15561563	15562079	reliable
chr10	15801887	15802677	reliable
chr10	15954972	15956462	reliable
chr10	15968374	15969336	reliable
chr10	15970725	15972491	reliable
chr10	15972506	15972638	reliable
chr10	16825753	16855303	unreliable
chr10	16856964	16885927	reliable
chr10	16945560	16946330	reliable
chr10	17068392	17070192	reliable
chr10	17309658	17310871	reliable
chr10	17327726	17328718	reliable
chr10	17365820	17367190	reliable
chr10	17382199	17384219	reliable
chr10	17414080	17415912	reliable
chr10	17446231	17447169	reliable
chr10	17457635	17459012	reliable
chr10	17760068	17764908	reliable
chr10	17779946	17781762	reliable
chr10	18276432	18277257	reliable
chr10	18597980	18598840	reliable
chr10	18942715	18943439	reliable
chr10	18946440	18949058	reliable
chr10	18949172	18950125	reliable
chr10	18960294	18962008	reliable
chr10	18963948	18965259	reliable
chr10	19079328	19080247	reliable
chr10	19565969	19566899	reliable
chr10	20115007	20118312	reliable
chr10	20220742	20221824	reliable
chr10	20230715	20233422	reliable
chr10	20238484	20238984	reliable
chr10	20271530	20272067	reliable
chr10	20272071	20272613	reliable
chr10	20293147	20294176	reliable
chr10	20295115	20295908	reliable
chr10	20297656	20297674	reliable
chr10	20304361	20306349	reliable
chr10	20306738	20307417	reliable
chr10	20467030	20468187	reliable
chr10	20468520	20469767	reliable
chr10	20470419	20473210	reliable
chr10	20485231	20486153	reliable
chr10	20502331	20503459	reliable
chr10	20515991	20518552	reliable
chr10	20522615	20524917	reliable
chr10	20524975	20526012	reliable
chr10	20526625	20527514	reliable
chr10	20545142	20545905	reliable
chr10	20550524	20551209	reliable
chr10	20552144	20553209	reliable
chr10	20554466	20555173	reliable
chr10	20578528	20578561	reliable
chr10	21899882	21900527	reliable
chr10	21901133	21902891	reliable
chr10	21904623	21906574	reliable
chr10	21988135	21988974	reliable
chr10	22544204	22544833	reliable
chr10	22565353	22566183	reliable
chr10	22616084	22617413	reliable
chr10	22740424	22741690	reliable
chr10	22743585	22744489	reliable
chr10	22756444	22757153	reliable
chr10	22758208	22761238	reliable
chr10	22764296	22765841	reliable
chr10	22766492	22770114	reliable
chr10	22770555	22773139	reliable
chr10	22774253	22776599	reliable
chr10	22778067	22778930	reliable
chr10	22783616	22784440	reliable
chr10	22837729	22838833	reliable
chr10	22901139	22904347	reliable
chr10	22913115	22914143	reliable
chr10	22914273	22915249	reliable
chr10	22937682	22938757	reliable
chr10	22966613	22968150	reliable
chr10	22988081	22989383	reliable
chr10	23024174	23024967	reliable
chr10	23070266	23070312	reliable
chr10	24486324	24488132	reliable
chr10	24490476	24491139	reliable
chr10	24495440	24496548	reliable
chr10	24493880	24495365	reliable
chr10	24693964	24694604	reliable
chr10	24702734	24703812	reliable
chr10	24761698	24762505	reliable
chr10	24766569	24768477	reliable
chr10	24768504	24772686	reliable
chr10	24777265	24778075	reliable
chr10	24778602	24779510	reliable
chr10	24783284	24784359	reliable
chr10	24785692	24787134	reliable
chr10	25697419	25698748	reliable
chr10	25735768	25736079	reliable
chr10	25858411	25859082	reliable
chr10	25867786	25868641	reliable
chr10	25935953	25936672	reliable
chr10	25944220	25945014	reliable
chr10	25992252	25992991	reliable
chr10	26161041	26162231	reliable
chr10	26162867	26164268	reliable
chr10	26257010	26257991	reliable
chr10	26259307	26259989	reliable
chr10	26426597	26427254	reliable
chr10	26649577	26650548	reliable
chr10	26658210	26658868	reliable
chr10	26911252	26911274	reliable
chr10	26911517	26912400	reliable
chr10	26930825	26931727	reliable
chr10	26944420	26945692	reliable
chr10	26985587	26986941	reliable
chr10	27103414	27104212	reliable
chr10	27111604	27112191	reliable
chr10	27112238	27113907	reliable
chr10	27119152	27119736	reliable
chr10	27121544	27123310	reliable
chr10	27127339	27128104	reliable
chr10	27136019	27137168	reliable
chr10	27140700	27141501	reliable
chr10	27159034	27160383	reliable
chr10	27168759	27169605	reliable
chr10	27209547	27210379	reliable
chr10	27261156	27261852	reliable
chr10	27419075	27420013	reliable
chr10	27424519	27425754	reliable
chr10	27498381	27498428	reliable
chr10	27498495	27500177	reliable
chr10	27547909	27548671	reliable
chr10	28144064	28144696	reliable
chr10	28156287	28158791	reliable
chr10	28170937	28171769	reliable
chr10	28173074	28173805	reliable
chr10	28181287	28182465	reliable
chr10	28193416	28194820	reliable
chr10	28197274	28198977	reliable
chr10	28201582	28202638	reliable
chr10	28207479	28208306	reliable
chr10	28214479	28215432	reliable
chr10	28225094	28228557	reliable
chr10	28257099	28258297	reliable
chr10	28308146	28309100	reliable
chr10	28313276	28317692	reliable
chr10	28326098	28327207	reliable
chr10	28339653	28340821	reliable
chr10	28355731	28356731	reliable
chr10	28357807	28359626	reliable
chr10	28379631	28380914	reliable
chr10	28402023	28402918	reliable
chr10	28406873	28407567	reliable
chr10	28409182	28410044	reliable
chr10	28410941	28413639	reliable
chr10	28439928	28440798	reliable
chr10	28450522	28452449	reliable
chr10	28476081	28477070	reliable
chr10	28478354	28479140	reliable
chr10	28473055	28475983	reliable
chr10	28663017	28663672	reliable
chr10	28682666	28684564	reliable
chr10	28693044	28693838	reliable
chr10	28698311	28699328	reliable
chr10	28728678	28729769	reliable
chr10	28853992	28854692	reliable
chr10	28881963	28883091	reliable
chr10	28939344	28941292	reliable
chr10	29260918	29261997	reliable
chr10	29265851	29266859	reliable
chr10	29271530	29272897	reliable
chr10	29615071	29615842	reliable
chr10	29762374	29763205	reliable
chr10	29859655	29860338	reliable
chr10	31362718	31363787	reliable
chr10	31750033	31750623	reliable
chr10	31778891	31780793	reliable
chr10	31888120	31889053	reliable
chr10	31900028	31900862	reliable
chr10	32035840	32036864	reliable
chr10	32344124	32345843	reliable
chr10	32366611	32369161	reliable
chr10	32948265	32950914	reliable
chr10	33124311	33125181	reliable
chr10	33206360	33208037	reliable
chr10	33211323	33211519	reliable
chr10	33955750	33956899	reliable
chr10	34072747	34073824	reliable
chr10	34077490	34078384	reliable
chr10	34462917	34463916	reliable
chr10	34817942	34818797	reliable
chr10	35038555	35039841	reliable
chr10	35067002	35068308	reliable
chr10	35082014	35082927	reliable
chr10	35112772	35113826	reliable
chr10	35126937	35128959	reliable
chr10	35148349	35149700	reliable
chr10	35155611	35157098	reliable
chr10	35161379	35162479	reliable
chr10	35166989	35167853	reliable
chr10	35168474	35169660	reliable
chr10	35202169	35203969	reliable
chr10	35616284	35617231	reliable
chr10	35712070	35713219	reliable
chr10	36082540	36084574	reliable
chr10	36094399	36095423	reliable
chr10	36435272	36436799	reliable
chr10	36451576	36453306	reliable
chr10	36456623	36457528	reliable
chr10	36460038	36461372	reliable
chr10	36525235	36526454	reliable
chr10	37926140	37926986	reliable
chr10	38134849	38136670	reliable
chr10	38199769	38200625	reliable
chr10	38205389	38206186	reliable
chr10	38294959	38295829	reliable
chr10	38316401	38317371	reliable
chr10	38329947	38330905	reliable
chr10	38336829	38337354	reliable
chr10	38348759	38349537	reliable
chr10	38709641	38710213	reliable
chr10	38887974	38888881	reliable
chr10	40329747	40330765	reliable
chr10	40908249	40908870	reliable
chr10	40909966	40911182	reliable
chr10	40925538	40926522	reliable
chr10	40926707	40927479	reliable
chr10	41063529	41064390	reliable
chr10	41390285	41390429	reliable
chr10	41391059	41391841	reliable
chr10	41402497	41404369	reliable
chr10	41419205	41420342	reliable
chr10	41421575	41423420	reliable
chr10	41589758	41590815	reliable
chr10	41599235	41600208	reliable
chr10	41663189	41663991	reliable
chr10	41929049	41929726	reliable
chr10	42030979	42033938	reliable
chr10	42125787	42126729	reliable
chr10	42164187	42166006	reliable
chr10	42168913	42170414	reliable
chr10	42435271	42436232	reliable
chr10	42465708	42467538	reliable
chr10	42905082	42906025	reliable
chr10	43469577	43470660	reliable
chr10	43517719	43517890	reliable
chr10	43760979	43761842	reliable
chr10	43873500	43874677	reliable
chr10	43877582	43883786	reliable
chr10	43885651	43887801	reliable
chr10	43891683	43893841	reliable
chr10	43895116	43895549	reliable
chr10	43895628	43897376	reliable
chr10	43901874	43902558	reliable
chr10	43904913	43906123	reliable
chr10	43934408	43935456	reliable
chr10	44147937	44149014	reliable
chr10	44206327	44207330	reliable
chr10	44269653	44270706	reliable
chr10	44363701	44364803	reliable
chr10	44505180	44505963	reliable
chr10	44508622	44510297	reliable
chr10	44548128	44548809	reliable
chr10	44581519	44582972	reliable
chr10	44695604	44696986	reliable
chr10	44699556	44700825	reliable
chr10	44899692	44900833	reliable
chr10	45128464	45129539	reliable
chr10	45297301	45300412	reliable
chr10	45309034	45310330	reliable
chr10	45384056	45385055	reliable
chr10	45385880	45389396	reliable
chr10	45391734	45393335	reliable
chr10	45408460	45409367	reliable
chr10	45418016	45418766	reliable
chr10	45417313	45417527	reliable
chr10	45422723	45422871	reliable
chr10	45429164	45430833	reliable
chr10	45431952	45434155	reliable
chr10	45437248	45438108	reliable
chr10	45439450	45441375	reliable
chr10	45442168	45444499	reliable
chr10	45445825	45447644	reliable
chr10	45448446	45451046	reliable
chr10	45462893	45463775	reliable
chr10	45463984	45464499	reliable
chr10	45473531	45476304	reliable
chr10	45534819	45535699	reliable
chr11	17192	17807	reliable
chr11	139623	140848	reliable
chr11	141297	142397	reliable
chr11	149855	151473	reliable
chr11	233866	235802	reliable
chr11	252057	254087	reliable
chr11	285161	287039	reliable
chr11	287442	289402	reliable
chr11	292725	293584	reliable
chr11	400060	400728	reliable
chr11	587241	587933	reliable
chr11	594785	595496	reliable
chr11	615294	616465	reliable
chr11	746892	748342	reliable
chr11	765351	766209	reliable
chr11	778663	779595	reliable
chr11	810217	810778	reliable
chr11	811764	812416	reliable
chr11	1478315	1478940	reliable
chr11	1877070	1877872	reliable
chr11	1879029	1879857	reliable
chr11	1888967	1889987	reliable
chr11	1895317	1896158	reliable
chr11	1963149	1965493	reliable
chr11	1966381	1967857	reliable
chr11	1969023	1969853	reliable
chr11	1971778	1972444	reliable
chr11	2305936	2306805	reliable
chr11	2614419	2614709	reliable
chr11	2645048	2646235	reliable
chr11	2647115	2648625	reliable
chr11	2650011	2651425	reliable
chr11	2779745	2780808	reliable
chr11	2797109	2798785	reliable
chr11	2954979	2958730	reliable
chr11	3240701	3240731	reliable
chr11	3293675	3294379	reliable
chr11	3296027	3297376	reliable
chr11	3806241	3806819	reliable
chr11	4013073	4014308	reliable
chr11	4061607	4062522	reliable
chr11	4192511	4193395	reliable
chr11	4199646	4200602	reliable
chr11	5466966	5468321	reliable
chr11	5470470	5471584	reliable
chr11	5474392	5475319	reliable
chr11	5578311	5578947	reliable
chr11	5747606	5749006	reliable
chr11	5781900	5783823	reliable
chr11	5809263	5810066	reliable
chr11	5884517	5885316	reliable
chr11	5897828	5899864	reliable
chr11	6448330	6449162	reliable
chr11	6457504	6458532	reliable
chr11	6476776	6478456	reliable
chr11	6479671	6482065	reliable
chr11	6498983	6499065	reliable
chr11	6499205	6500866	reliable
chr11	6500986	6502374	reliable
chr11	6509517	6510397	reliable
chr11	6515887	6517128	reliable
chr11	6517680	6521114	reliable
chr11	6526425	6527607	reliable
chr11	6530701	6531877	reliable
chr11	6546420	6547895	reliable
chr11	6550045	6550767	reliable
chr11	6557074	6558732	reliable
chr11	6566402	6567367	reliable
chr11	6577288	6579164	reliable
chr11	6580794	6581911	reliable
chr11	6614095	6616049	reliable
chr11	6621898	6623963	reliable
chr11	6625180	6626280	reliable
chr11	8118885	8119578	reliable
chr11	8348784	8349934	reliable
chr11	8357396	8358552	reliable
chr11	8375105	8377231	reliable
chr11	8461582	8463225	reliable
chr11	8528497	8529123	reliable
chr11	8540173	8542196	reliable
chr11	8566508	8568082	reliable
chr11	8574552	8575893	reliable
chr11	8584439	8585556	reliable
chr11	8589826	8590486	reliable
chr11	8617043	8618704	reliable
chr11	8622080	8623205	reliable
chr11	8633230	8634176	reliable
chr11	8642447	8642869	reliable
chr11	8644872	8646366	reliable
chr11	8647450	8649538	reliable
chr11	10631001	10631892	reliable
chr11	10636521	10637384	reliable
chr11	10887564	10888827	reliable
chr11	10891379	10892264	reliable
chr11	10906815	10908399	reliable
chr11	10934732	10936690	reliable
chr11	10947108	10947957	reliable
chr11	10952809	10953593	reliable
chr11	11102424	11103196	unreliable
chr11	11154225	11155287	reliable
chr11	11485886	11486777	reliable
chr11	11525368	11526573	reliable
chr11	11528798	11530148	reliable
chr11	11656564	11657591	reliable
chr11	11658008	11658248	reliable
chr11	11667933	11668892	reliable
chr11	11737497	11739335	reliable
chr11	11742883	11744820	reliable
chr11	11756475	11757205	reliable
chr11	11760357	11761115	reliable
chr11	11764062	11764974	reliable
chr11	11766106	11767335	reliable
chr11	11979472	11980541	reliable
chr11	13294544	13295910	reliable
chr11	13300178	13301063	reliable
chr11	13464523	13465643	reliable
chr11	13465833	13465973	reliable
chr11	13476661	13477559	reliable
chr11	13478800	13480041	reliable
chr11	13481204	13483626	reliable
chr11	13489858	13491797	reliable
chr11	13494474	13495955	reliable
chr11	13507604	13508812	reliable
chr11	13509608	13511859	reliable
chr11	13512266	13514484	reliable
chr11	13521007	13522015	reliable
chr11	13522101	13522236	reliable
chr11	13534824	13537620	reliable
chr11	13539240	13540342	reliable
chr11	13541143	13542578	reliable
chr11	14211855	14212822	reliable
chr11	14229895	14230899	reliable
chr11	14230985	14231049	reliable
chr11	14231250	14232376	reliable
chr11	14268524	14269585	reliable
chr11	14270301	14271188	reliable
chr11	14727446	14727469	reliable
chr11	14772419	14773409	reliable
chr11	15048871	15077154	unreliable
chr11	15190244	15190883	reliable
chr11	15192711	15194089	reliable
chr11	15420869	15422185	reliable
chr11	15426574	15427927	reliable
chr11	15429677	15434731	reliable
chr11	15752443	15753599	reliable
chr11	16113290	16114713	reliable
chr11	16218645	16219857	reliable
chr11	16232408	16233124	reliable
chr11	16233131	16233150	reliable
chr11	16436356	16438456	reliable
chr11	16798759	16800037	reliable
chr11	16838152	16839016	reliable
chr11	16993678	16994503	reliable
chr11	17008658	17009652	reliable
chr11	17430164	17434989	reliable
chr11	17805374	17806298	reliable
chr11	17884077	17885286	reliable
chr11	17998920	17999676	reliable
chr11	18000218	18001343	reliable
chr11	18015971	18017225	reliable
chr11	18026680	18028054	reliable
chr11	18064232	18066088	reliable
chr11	18073102	18074267	reliable
chr11	18074381	18075569	reliable
chr11	18176873	18178047	reliable
chr11	18214363	18215234	reliable
chr11	18217697	18219284	reliable
chr11	18438463	18439931	reliable
chr11	18446238	18447658	reliable
chr11	18455853	18457861	reliable
chr11	18465389	18466045	reliable
chr11	18475389	18477743	reliable
chr11	18478780	18479489	reliable
chr11	18480875	18481615	reliable
chr11	18492467	18494156	reliable
chr11	18498841	18499894	reliable
chr11	18496199	18498647	reliable
chr11	18501708	18503733	reliable
chr11	18543974	18544703	reliable
chr11	18545992	18546853	reliable
chr11	18549196	18550799	reliable
chr11	18560382	18560990	reliable
chr11	18564140	18565195	reliable
chr11	18565836	18566335	reliable
chr11	18579931	18581065	reliable
chr11	18582947	18583664	reliable
chr11	18714243	18715106	reliable
chr11	18732541	18734369	reliable
chr11	18738839	18739949	reliable
chr11	18765389	18766762	reliable
chr11	18949909	18951137	reliable
chr11	19079073	19079928	reliable
chr11	19387335	19388459	reliable
chr11	19598699	19601288	reliable
chr11	19604695	19606100	reliable
chr11	19928195	19928990	reliable
chr11	20117054	20118487	reliable
chr11	21022147	21023995	reliable
chr11	21026495	21027822	reliable
chr11	21053095	21054197	reliable
chr11	21059412	21061276	reliable
chr11	21072160	21072788	reliable
chr11	21074841	21075807	reliable
chr11	21099466	21100816	reliable
chr11	21102198	21105600	reliable
chr11	21113558	21114586	reliable
chr11	21126803	21128173	reliable
chr11	21135691	21136499	reliable
chr11	21138149	21139790	reliable
chr11	21150105	21151498	reliable
chr11	21151518	21151759	reliable
chr11	21329036	21329979	reliable
chr11	21330330	21331307	reliable
chr11	21343100	21343940	reliable
chr11	21349841	21350364	reliable
chr11	21354746	21355670	reliable
chr11	21374115	21375929	reliable
chr11	21376841	21377638	reliable
chr11	21420835	21422925	reliable
chr11	21798803	21799423	reliable
chr11	22691498	22692566	reliable
chr11	22765853	22767217	reliable
chr11	22771872	22774926	reliable
chr11	22775908	22777167	reliable
chr11	22785283	22786173	reliable
chr11	22789137	22790277	reliable
chr11	22799574	22800295	reliable
chr11	22802600	22804045	reliable
chr11	22806168	22807622	reliable
chr11	22809821	22810614	reliable
chr11	23144966	23145733	reliable
chr11	23147135	23147995	reliable
chr11	23150057	23151735	reliable
chr11	23176144	23177051	reliable
chr11	23199415	23200245	reliable
chr11	23207927	23208937	reliable
chr11	23213846	23216106	reliable
chr11	23216127	23217174	reliable
chr11	23217569	23218975	reliable
chr11	23233637	23236006	reliable
chr11	23236190	23237129	reliable
chr11	23232210	23233141	reliable
chr11	23338365	23339067	reliable
chr11	23340602	23341468	reliable
chr11	23347042	23350859	reliable
chr11	23352507	23352770	reliable
chr11	23356237	23359230	reliable
chr11	23359283	23362851	reliable
chr11	23416089	23416906	reliable
chr11	23421647	23422350	reliable
chr11	23423685	23425275	reliable
chr11	23438023	23438752	reliable
chr11	23446937	23447894	reliable
chr11	23455585	23456686	reliable
chr11	23743371	23747286	reliable
chr11	23821330	23822337	reliable
chr11	23827426	23828467	reliable
chr11	23833352	23833991	reliable
chr11	23837985	23839409	reliable
chr11	23842504	23843509	reliable
chr11	23850778	23851477	reliable
chr11	23860826	23861709	reliable
chr11	23866388	23867744	reliable
chr11	23870601	23871429	reliable
chr11	23874222	23875156	reliable
chr11	23879613	23881153	reliable
chr11	23897938	23898555	reliable
chr11	23931302	23932372	reliable
chr11	24217132	24217958	reliable
chr11	24477164	24477853	reliable
chr11	24488944	24489854	reliable
chr11	24492686	24494791	reliable
chr11	24512347	24513498	reliable
chr11	24760458	24761401	reliable
chr11	24768467	24769098	reliable
chr11	24774007	24774969	reliable
chr11	24777371	24778042	reliable
chr11	24779700	24780878	reliable
chr11	24785998	24786748	reliable
chr11	24795824	24798073	reliable
chr11	24988443	24989857	reliable
chr11	25007931	25009113	reliable
chr11	25062006	25062940	reliable
chr11	25087653	25088789	reliable
chr11	25145261	25146370	reliable
chr11	25172296	25173331	reliable
chr11	25185190	25186707	reliable
chr11	25186907	25189223	reliable
chr11	25189296	25190990	reliable
chr11	25191117	25192157	reliable
chr11	25192220	25192568	reliable
chr11	25317255	25318723	reliable
chr11	25358866	25359599	reliable
chr11	25360001	25360464	reliable
chr11	25360624	25361480	reliable
chr11	25556246	25557264	reliable
chr11	25563510	25564440	reliable
chr11	25566569	25567590	reliable
chr11	25579830	25580828	reliable
chr11	25883603	25884351	reliable
chr11	25961378	25962757	reliable
chr11	26073631	26073787	reliable
chr11	26074249	26074465	reliable
chr11	26084388	26085338	reliable
chr11	26087658	26088755	reliable
chr11	26102311	26103091	reliable
chr11	26114044	26115156	reliable
chr11	26151916	26153170	reliable
chr11	26341981	26343517	reliable
chr11	26348410	26349099	reliable
chr11	26359269	26360306	reliable
chr11	26653863	26654752	reliable
chr11	26661550	26663043	reliable
chr11	26804634	26805334	reliable
chr11	26942896	26943564	reliable
chr11	27477386	27478160	reliable
chr11	27614419	27615711	reliable
chr11	27631305	27632784	reliable
chr11	27658695	27659646	reliable
chr11	27666680	27668118	reliable
chr11	27705566	27706779	reliable
chr11	27713861	27715537	reliable
chr11	27717712	27718629	reliable
chr11	27775635	27776850	reliable
chr11	29566583	29566763	reliable
chr11	29699950	29704921	reliable
chr11	30210365	30210480	reliable
chr11	30224099	30225673	reliable
chr11	30225676	30227080	reliable
chr11	30233926	30237576	reliable
chr11	30240235	30241279	reliable
chr11	30254983	30255946	reliable
chr11	30258473	30259552	reliable
chr11	30785188	30785803	reliable
chr11	30791040	30792622	reliable
chr11	30793949	30795514	reliable
chr11	30969618	30971244	reliable
chr11	31089237	31090327	reliable
chr11	31091499	31092528	reliable
chr11	31104609	31106013	reliable
chr11	31306796	31308527	reliable
chr11	31311162	31312057	reliable
chr11	31313025	31314384	reliable
chr11	31320299	31321366	reliable
chr11	31364812	31366145	reliable
chr11	33566199	33566989	reliable
chr11	33699631	33699823	reliable
chr11	33750147	33750843	reliable
chr11	33921356	33922217	reliable
chr11	33987069	33987835	reliable
chr11	34003787	34005381	reliable
chr11	34006326	34007891	reliable
chr11	34009432	34010080	reliable
chr11	34229533	34230343	reliable
chr11	34321944	34322923	reliable
chr11	34662249	34663012	reliable
chr11	34664661	34665697	reliable
chr11	34671497	34672340	reliable
chr11	34674852	34676405	reliable
chr11	34677790	34679831	reliable
chr11	34682843	34683561	reliable
chr11	34683968	34686491	reliable
chr11	34687127	34688150	reliable
chr11	34691621	34693145	reliable
chr11	34696625	34697846	reliable
chr11	34724586	34725470	reliable
chr11	34764574	34765540	reliable
chr11	34873692	34875536	reliable
chr11	34879061	34880908	unreliable
chr11	34883942	34884522	reliable
chr11	34895682	34896695	reliable
chr11	35502262	35503218	reliable
chr11	35518179	35519181	reliable
chr11	35534606	35535754	reliable
chr11	35541559	35542302	reliable
chr11	35570403	35571299	reliable
chr11	35584552	35585984	reliable
chr11	35597505	35598555	reliable
chr11	35601120	35602019	reliable
chr11	35605869	35606770	reliable
chr11	35612682	35614067	reliable
chr11	35622801	35624153	reliable
chr11	35625501	35626263	reliable
chr11	35628333	35629899	reliable
chr11	35687659	35688634	reliable
chr11	35694387	35695188	reliable
chr11	35700125	35701023	reliable
chr11	35784995	35787819	reliable
chr11	35929886	35930821	reliable
chr11	36100859	36101874	reliable
chr11	36791799	36792456	reliable
chr11	36855723	36856508	reliable
chr11	37407208	37407855	reliable
chr11	37411811	37413982	reliable
chr11	37542096	37542806	reliable
chr11	37574702	37575867	reliable
chr11	37579872	37580712	reliable
chr11	37710296	37711643	reliable
chr11	37719669	37720226	reliable
chr11	37728145	37728507	reliable
chr11	38189485	38190357	reliable
chr11	38194337	38195131	reliable
chr11	38203620	38204353	reliable
chr11	38872962	38874153	reliable
chr11	38882338	38883002	reliable
chr11	39680952	39682347	reliable
chr11	39775353	39776275	reliable
chr11	39794074	39794910	reliable
chr11	39950146	39951006	reliable
chr11	39953365	39953973	reliable
chr11	40184441	40185123	reliable
chr11	40186804	40187789	reliable
chr11	40190075	40190909	reliable
chr11	40422843	40423698	reliable
chr11	40435596	40437087	reliable
chr11	40442949	40443635	reliable
chr11	40447223	40448080	reliable
chr11	40487123	40489628	reliable
chr11	40517150	40519677	reliable
chr11	40521587	40523935	reliable
chr11	40525513	40526970	reliable
chr11	40532705	40533753	reliable
chr11	40534223	40535705	reliable
chr11	40537389	40537899	reliable
chr11	40564009	40564777	reliable
chr11	41353928	41354729	reliable
chr11	41874034	41875127	reliable
chr11	41875858	41876485	reliable
chr11	41900868	41902503	reliable
chr11	42014073	42014860	reliable
chr11	42022180	42023385	reliable
chr11	42096457	42097574	reliable
chr11	42105123	42105942	reliable
chr11	42448667	42449668	reliable
chr11	42453870	42454755	reliable
chr11	42457636	42458465	reliable
chr11	42736912	42737742	reliable
chr11	42758628	42760211	reliable
chr11	42899421	42899793	reliable
chr11	42901132	42901873	reliable
chr11	42904850	42906191	reliable
chr11	42906737	42907475	reliable
chr11	42955440	42956296	reliable
chr11	42974959	42975242	reliable
chr11	43085331	43086296	reliable
chr11	43133996	43135341	reliable
chr11	43135484	43135744	reliable
chr11	43135756	43136758	reliable
chr11	43188682	43189851	reliable
chr11	43334035	43335440	reliable
chr11	43399193	43400075	reliable
chr11	43403374	43404351	reliable
chr11	43404371	43405569	reliable
chr11	43559295	43560110	reliable
chr11	43638406	43639004	reliable
chr11	43980552	43981936	reliable
chr11	43992326	43996184	reliable
chr11	43998309	43998926	reliable
chr11	44002185	44003806	reliable
chr11	44008005	44008179	reliable
chr11	44015465	44017342	reliable
chr11	44033259	44034235	reliable
chr11	44120426	44121366	reliable
chr11	44341724	44343471	reliable
chr11	44386266	44387121	reliable
chr11	44387504	44390173	reliable
chr11	44392176	44393054	reliable
chr11	44394765	44396039	reliable
chr11	44401557	44406401	reliable
chr11	44407892	44409151	reliable
chr11	44410269	44414064	reliable
chr11	44417121	44419828	reliable
chr11	44422680	44423696	reliable
chr11	44425736	44426552	reliable
chr11	44427404	44429704	reliable
chr11	44433912	44437153	reliable
chr11	44439074	44439992	reliable
chr11	44440620	44442439	reliable
chr11	44443650	44445704	reliable
chr11	44451940	44454023	reliable
chr11	44454625	44455534	reliable
chr11	44469215	44471037	reliable
chr11	44472213	44472935	reliable
chr11	44473922	44474862	reliable
chr11	44474985	44476269	reliable
chr11	44477345	44479074	reliable
chr11	44483064	44485641	reliable
chr11	44480095	44482571	reliable
chr11	44486371	44487767	reliable
chr11	44488049	44489196	reliable
chr11	44497072	44497242	reliable
chr11	44497284	44498045	reliable
chr11	44504821	44505689	reliable
chr11	44506746	44506813	reliable
chr11	44506989	44509459	reliable
chr11	44510446	44511181	reliable
chr11	44511975	44515038	reliable
chr11	44515780	44517982	reliable
chr11	44519125	44520219	reliable
chr11	44521184	44522215	reliable
chr11	44523425	44524481	reliable
chr11	44529040	44529630	reliable
chr11	44529976	44530947	reliable
chr11	44536414	44536825	reliable
chr11	44555266	44555882	reliable
chr11	44573244	44574939	reliable
chr11	44760832	44762028	reliable
chr11	44772902	44774091	reliable
chr11	44807666	44809023	reliable
chr11	44929255	44930778	reliable
chr11	45059308	45061443	reliable
chr11	45073014	45073864	reliable
chr11	45077870	45079131	reliable
chr12	61227	62118	reliable
chr12	98398	99612	reliable
chr12	153737	154589	reliable
chr12	276774	277943	reliable
chr12	484876	486159	reliable
chr12	685328	685981	reliable
chr12	702132	704892	reliable
chr12	706149	707350	reliable
chr12	715550	716762	reliable
chr12	733866	739082	reliable
chr12	742917	743732	reliable
chr12	762043	763269	reliable
chr12	1025504	1026341	reliable
chr12	1214190	1215104	reliable
chr12	1434606	1436302	reliable
chr12	1441603	1443445	reliable
chr12	1572807	1573621	reliable
chr12	1939241	1940337	reliable
chr12	3162089	3163302	reliable
chr12	3377178	3379535	reliable
chr12	3382493	3383307	reliable
chr12	3536983	3537641	reliable
chr12	3653156	3653900	reliable
chr12	3654433	3655143	reliable
chr12	3745537	3746673	reliable
chr12	3789411	3790314	reliable
chr12	3835138	3836280	reliable
chr12	3904119	3905133	reliable
chr12	4401294	4401918	reliable
chr12	4521664	4523059	reliable
chr12	4661629	4663849	reliable
chr12	4741337	4742824	reliable
chr12	4750256	4752600	reliable
chr12	4753571	4754031	reliable
chr12	4754079	4754913	reliable
chr12	4778539	4780521	reliable
chr12	4788144	4789172	reliable
chr12	4954953	4956548	reliable
chr12	4966564	4967901	reliable
chr12	4982259	4983214	reliable
chr12	5199046	5200045	reliable
chr12	5231037	5231521	reliable
chr12	5232318	5233328	reliable
chr12	5249474	5250339	reliable
chr12	5282960	5284082	reliable
chr12	5973751	5974234	reliable
chr12	5974634	5975663	reliable
chr12	5977666	5978629	reliable
chr12	5980064	5981542	reliable
chr12	5982212	5985127	reliable
chr12	5995530	5996328	reliable
chr12	6037437	6038419	reliable
chr12	6146454	6147760	reliable
chr12	6292400	6293142	reliable
chr12	7176532	7177800	reliable
chr12	7257833	7258771	reliable
chr12	7602165	7602846	reliable
chr12	7681747	7682507	reliable
chr12	7699616	7699636	reliable
chr12	7737375	7737897	reliable
chr12	7741446	7742635	reliable
chr12	7809255	7810002	reliable
chr12	7831711	7832337	reliable
chr12	7838038	7839335	reliable
chr12	7950548	7951609	reliable
chr12	8096340	8097411	reliable
chr12	8109655	8110486	reliable
chr12	8203864	8205311	reliable
chr12	8210939	8212131	reliable
chr12	8220686	8221901	reliable
chr12	8250742	8251621	reliable
chr12	8283125	8283985	reliable
chr12	8330437	8331936	reliable
chr12	8338937	8340493	reliable
chr12	8602173	8603125	reliable
chr12	8610953	8611426	reliable
chr12	8630299	8631004	reliable
chr12	8632699	8635007	reliable
chr12	8636769	8637832	reliable
chr12	8639440	8640654	reliable
chr12	8649125	8649773	reliable
chr12	8651559	8652327	reliable
chr12	8653730	8655227	reliable
chr12	8656178	8657500	reliable
chr12	8659745	8661083	reliable
chr12	8662671	8663443	reliable
chr12	8669713	8670600	reliable
chr12	8673254	8674357	reliable
chr12	8680835	8681861	reliable
chr12	8683024	8684340	reliable
chr12	8689695	8691920	reliable
chr12	8693247	8693846	reliable
chr12	8694529	8695870	reliable
chr12	8698285	8700020	reliable
chr12	8700758	8702482	reliable
chr12	8711150	8711824	reliable
chr12	8713458	8714427	reliable
chr12	8715951	8717828	reliable
chr12	8719330	8722510	reliable
chr12	8739303	8739979	reliable
chr12	8744173	8745194	reliable
chr12	8746105	8746998	reliable
chr12	8749207	8750695	reliable
chr12	8753521	8755746	reliable
chr12	8758312	8759607	reliable
chr12	8766203	8766841	reliable
chr12	8768136	8769086	reliable
chr12	8770125	8771614	reliable
chr12	8776960	8778625	reliable
chr12	8800141	8801415	reliable
chr12	8801759	8802509	reliable
chr12	8803642	8804687	reliable
chr12	8807580	8808567	reliable
chr12	8810063	8811983	reliable
chr12	8820130	8821345	reliable
chr12	9030625	9031343	reliable
chr12	9039415	9040492	reliable
chr12	9359717	9361217	reliable
chr12	9738638	9739415	reliable
chr12	10107201	10108141	reliable
chr12	10362959	10365299	reliable
chr12	10807514	10808282	reliable
chr12	10842690	10843338	reliable
chr12	10855045	10856084	reliable
chr12	10949971	10951410	reliable
chr12	10952797	10953633	reliable
chr12	10955396	10956969	reliable
chr12	10962763	10963912	reliable
chr12	11005686	11006485	reliable
chr12	11080279	11081524	reliable
chr12	11769838	11770680	reliable
chr12	13273768	13274960	reliable
chr12	13704718	13705841	reliable
chr12	14117106	14117947	reliable
chr12	14283758	14284880	reliable
chr12	14286316	14291127	reliable
chr12	14292646	14336721	unreliable
chr12	14341773	14404442	unreliable
chr12	14411208	14412335	reliable
chr12	15119318	15120108	reliable
chr12	15123206	15123668	reliable
chr12	15234572	15235852	reliable
chr12	15327801	15328713	reliable
chr12	15335459	15337436	reliable
chr12	15522801	15524421	reliable
chr12	15656658	15656665	reliable
chr12	15658803	15659850	reliable
chr12	15683106	15683800	reliable
chr12	15693210	15694667	reliable
chr12	15709611	15710346	reliable
chr12	15734975	15736146	reliable
chr12	15739081	15740055	reliable
chr12	16236614	16237765	reliable
chr12	16256657	16257485	reliable
chr12	16264407	16266250	reliable
chr12	16270312	16271628	reliable
chr12	16273695	16274864	reliable
chr12	16279320	16281471	reliable
chr12	16290251	16292327	reliable
chr12	16294459	16295197	reliable
chr12	16297631	16299033	reliable
chr12	16299625	16301251	reliable
chr12	16318821	16319849	reliable
chr12	16846809	16847223	reliable
chr12	16847381	16848278	reliable
chr12	16907664	16908630	reliable
chr12	16945086	16946214	reliable
chr12	16967159	16968146	reliable
chr12	16970310	16970539	reliable
chr12	16970665	16971520	reliable
chr12	17055369	17056498	reliable
chr12	17103563	17105011	reliable
chr12	17115560	17116512	reliable
chr12	17116661	17117741	reliable
chr12	17221571	17222856	reliable
chr12	17297803	17299249	reliable
chr12	17626594	17627051	reliable
chr12	17633790	17634718	reliable
chr12	17649518	17650397	reliable
chr12	18182766	18184541	reliable
chr12	18185135	18186261	reliable
chr12	18623737	18625393	reliable
chr12	18642311	18643065	reliable
chr12	18643180	18644257	reliable
chr12	18644408	18645175	reliable
chr12	19022171	19024670	reliable
chr12	19126376	19126389	reliable
chr12	19126413	19127468	reliable
chr12	19132343	19133183	reliable
chr12	19135441	19136672	reliable
chr12	19151534	19152285	reliable
chr12	19864496	19865055	reliable
chr12	19868901	19870882	reliable
chr12	19875698	19876452	reliable
chr12	19880603	19882394	reliable
chr12	19883425	19884605	reliable
chr12	19885869	19887677	reliable
chr12	19962822	19963839	reliable
chr12	19972119	19973331	reliable
chr12	19976183	19977420	reliable
chr12	19980946	19982317	reliable
chr12	19983900	19986156	reliable
chr12	19988079	19988694	reliable
chr12	19988879	19990223	reliable
chr12	20006595	20007552	reliable
chr12	20011911	20012589	reliable
chr12	20043212	20044135	reliable
chr12	20274179	20274750	reliable
chr12	20274971	20275530	reliable
chr12	20302459	20303198	reliable
chr12	20308816	20309746	reliable
chr12	20309841	20310310	reliable
chr12	20316917	20318405	reliable
chr12	20314435	20316629	reliable
chr12	20328755	20330289	reliable
chr12	21161435	21162261	reliable
chr12	21652035	21652881	reliable
chr12	21834769	21835448	reliable
chr12	21915653	21916333	reliable
chr12	22107164	22107874	reliable
chr12	22112572	22113745	reliable
chr12	22277801	22278915	reliable
chr12	22410531	22411274	reliable
chr12	22412798	22416149	reliable
chr12	22603404	22604258	reliable
chr12	22725970	22726839	reliable
chr12	22730895	22731688	reliable
chr12	22736502	22737339	reliable
chr12	22815922	22818053	reliable
chr12	23111712	23112382	reliable
chr12	23189501	23190835	reliable
chr12	23201483	23202516	reliable
chr12	23206684	23207394	reliable
chr12	23215683	23216827	reliable
chr12	23241480	23242233	reliable
chr12	23299067	23300051	reliable
chr12	23304112	23304756	reliable
chr12	23304900	23306099	reliable
chr12	23307810	23308708	reliable
chr12	23343828	23345667	reliable
chr12	23351276	23353416	reliable
chr12	23367761	23368223	reliable
chr12	23384356	23385390	reliable
chr12	23391804	23392812	reliable
chr12	23397338	23398880	reliable
chr12	23454607	23455716	reliable
chr12	23466676	23469402	reliable
chr12	23475037	23475914	reliable
chr12	23480660	23481271	reliable
chr12	23503475	23504584	reliable
chr12	23532916	23533801	reliable
chr12	23535510	23536026	reliable
chr12	23536101	23536276	reliable
chr12	23700432	23701076	reliable
chr12	23772264	23773072	reliable
chr12	23828501	23829186	reliable
chr12	23838186	23838778	reliable
chr12	23847984	23848951	reliable
chr12	23942038	23943034	reliable
chr12	23945301	23947431	reliable
chr12	24675751	24677358	reliable
chr12	24681499	24682941	reliable
chr12	24707115	24707680	reliable
chr12	24714878	24716911	reliable
chr12	24717025	24718240	reliable
chr12	24719579	24720496	reliable
chr12	25014550	25015235	reliable
chr12	25209664	25210687	reliable
chr12	25212922	25213856	reliable
chr12	25226792	25228983	reliable
chr12	25233497	25235027	reliable
chr12	25238152	25239124	reliable
chr12	25244428	25246056	reliable
chr12	25255546	25258008	reliable
chr12	25259435	25260382	reliable
chr12	25263040	25263903	reliable
chr12	25264080	25264118	reliable
chr12	25264133	25266738	reliable
chr12	25269655	25271098	reliable
chr12	25277991	25279617	reliable
chr12	25280663	25281835	reliable
chr12	25358352	25359136	reliable
chr12	25370194	25371522	reliable
chr12	25387407	25388383	reliable
chr12	25545954	25546681	reliable
chr12	25626896	25627934	reliable
chr12	25636048	25636966	reliable
chr12	25685919	25686975	reliable
chr12	25689409	25690561	reliable
chr12	25728581	25729928	reliable
chr12	25729992	25731040	reliable
chr12	25745327	25746093	reliable
chr12	25746452	25747489	reliable
chr12	25750069	25750730	reliable
chr12	25750830	25752666	reliable
chr12	25758165	25759465	reliable
chr12	25764194	25765160	reliable
chr12	25768591	25769540	reliable
chr12	25855628	25857418	reliable
chr12	25869379	25870312	reliable
chr12	25873227	25874554	reliable
chr12	26361199	26362409	reliable
chr12	26440261	26441655	reliable
chr12	26599565	26600321	reliable
chr12	26696177	26697243	reliable
chr12	26701833	26702574	reliable
chr12	26704380	26705370	reliable
chr12	26712139	26713230	reliable
chr12	26723185	26724127	reliable
chr12	26725588	26726492	reliable
chr12	26728371	26729939	reliable
chr12	26730932	26731990	reliable
chr12	26741383	26742776	reliable
chr12	26745085	26746025	reliable
chr12	26748892	26749962	reliable
chr12	26751435	26754003	reliable
chr12	26763517	26764584	reliable
chr12	26812495	26813564	reliable
chr12	26817427	26820053	reliable
chr12	26821040	26822706	reliable
chr12	26825029	26826012	reliable
chr12	26827030	26828070	reliable
chr12	26831914	26832740	reliable
chr12	26835070	26836479	reliable
chr12	27155265	27155812	reliable
chr12	27156100	27158504	reliable
chr12	27176702	27178258	reliable
chr12	27180080	27181055	reliable
chr12	28001049	28002848	reliable
chr12	28402830	28403957	reliable
chr12	28418158	28419246	reliable
chr12	28438649	28439609	reliable
chr12	28452900	28453771	reliable
chr12	28817845	28819703	reliable
chr12	28827322	28828322	reliable
chr12	29009189	29009997	reliable
chr12	29405176	29406297	reliable
chr12	29945733	29946706	reliable
chr12	29947488	29948701	reliable
chr12	29970988	29972658	reliable
chr12	29977947	29978769	reliable
chr12	30002777	30003833	reliable
chr12	30142843	30144907	reliable
chr12	30147182	30148180	reliable
chr12	30305960	30308055	reliable
chr12	30318232	30319008	reliable
chr12	30341402	30342266	reliable
chr12	30417798	30419125	reliable
chr12	30419246	30420758	reliable
chr12	30661391	30662356	reliable
chr12	30952560	30953800	reliable
chr12	30957041	30957955	reliable
chr12	30979413	30981171	reliable
chr12	30995397	30996229	reliable
chr12	31386028	31387339	reliable
chr12	31507505	31509809	reliable
chr12	31520386	31521177	reliable
chr12	31526493	31527752	reliable
chr12	31530884	31531998	reliable
chr12	31532035	31532749	reliable
chr12	31545067	31546453	reliable
chr12	31546856	31547650	reliable
chr12	31553219	31554469	reliable
chr12	31562536	31563170	reliable
chr12	31563714	31563958	reliable
chr12	31565043	31566512	reliable
chr12	31577071	31578644	reliable
chr12	31999458	32000829	reliable
chr12	33216795	33218208	reliable
chr12	33221714	33223382	reliable
chr12	33363826	33364647	reliable
chr12	33389963	33390892	reliable
chr12	33392756	33394252	reliable
chr12	33399280	33400658	reliable
chr12	33403291	33403667	reliable
chr12	33430074	33430889	reliable
chr12	33527516	33528149	reliable
chr12	33650454	33651434	reliable
chr12	33658033	33658994	reliable
chr12	33672982	33674661	reliable
chr12	33700926	33702393	reliable
chr12	33771516	33773574	reliable
chr12	33796036	33797112	reliable
chr12	33823960	33824892	reliable
chr12	33838118	33839102	reliable
chr12	33842080	33843095	reliable
chr12	33852584	33855569	reliable
chr12	33887071	33888061	reliable
chr12	33890254	33890947	reliable
chr12	33891764	33892162	reliable
chr12	33897642	33899437	reliable
chr12	33912281	33913070	reliable
chr12	33952181	33953459	reliable
chr12	33954557	33955737	reliable
chr12	34066575	34067570	reliable
chr12	34159242	34160492	reliable
chr12	34161233	34162359	reliable
chr12	34174141	34177228	reliable
chr12	34178979	34179811	reliable
chr12	34180837	34181834	reliable
chr12	34186667	34187728	reliable
chr12	34189154	34191092	reliable
chr12	34197052	34198604	reliable
chr12	34204525	34205398	reliable
chr12	34207733	34208524	reliable
chr12	34208554	34209929	reliable
chr12	34211768	34213076	reliable
chr12	34214499	34216022	reliable
chr12	34222878	34223671	reliable
chr12	34223750	34224492	reliable
chr12	34225964	34226292	reliable
chr12	34228720	34231205	reliable
chr12	34235144	34236387	reliable
chr12	34237997	34238892	reliable
chr12	34244764	34245734	reliable
chr12	34259792	34260858	reliable
chr12	34270204	34271779	reliable
chr12	34333695	34334380	reliable
chr12	34366482	34368773	reliable
chr12	34375321	34376044	reliable
chr12	34385679	34386535	reliable
chr12	34389409	34390547	reliable
chr12	34502612	34503492	reliable
chr12	34529008	34529975	reliable
chr12	34546341	34547256	reliable
chr12	34552603	34553667	reliable
chr12	34556954	34557895	reliable
chr12	34585132	34585997	reliable
chr12	34615616	34617242	reliable
chr12	34617491	34622840	reliable
chr12	34645930	34646581	reliable
chr12	34646626	34648230	reliable
chr12	34809313	34810327	reliable
chr12	34847607	34848529	reliable
chr12	34971690	34972415	reliable
chr12	35126787	35127866	reliable
chr12	35211329	35212885	reliable
chr12	35396130	35397206	reliable
chr12	36128952	36129759	reliable
chr12	36131952	36133855	reliable
chr12	36135911	36136832	reliable
chr12	36144534	36145972	reliable
chr12	36142275	36143882	reliable
chr12	36147055	36150374	reliable
chr12	36304197	36304986	reliable
chr12	36307115	36308282	reliable
chr12	36310598	36311295	reliable
chr12	36340830	36342119	reliable
chr12	36344573	36345429	reliable
chr12	36348047	36349522	reliable
chr12	36424454	36425471	reliable
chr12	36436836	36438415	reliable
chr12	36460133	36460821	reliable
chr12	36651049	36652155	reliable
chr12	36760199	36760948	reliable
chr12	37119557	37120585	reliable
chr12	37138680	37139322	reliable
chr12	37248671	37249718	reliable
chr12	37265575	37266339	reliable
chr12	37268413	37269985	reliable
[truncated: 12,756 more rows]

## Sheet: B) List_of_genes
List of Genes
Version of genome: GRCz10/danRer10
Chromosome	Start	End	Gene
chr4	15082630	15104891	ENSDARG00000000018
chr4	15012586	15061121	ENSDARG00000000019
chr12	33383475	33436143	ENSDARG00000000068
chr1	46307412	46398589	ENSDARG00000000086
chr6	7395916	7501116	ENSDARG00000000103
chr3	34558514	34624097	ENSDARG00000000151
chr20	25459819	25537299	ENSDARG00000000161
chr16	30196932	30350903	ENSDARG00000000189
chr9	41301340	41312091	ENSDARG00000000241
chr16	8853370	9108908	ENSDARG00000000370
chr14	24782537	24802743	ENSDARG00000000394
chr9	41164422	41223275	ENSDARG00000000476
chr14	32999008	33010789	ENSDARG00000000489
chr19	5241820	5338213	ENSDARG00000000503
chr9	55126923	55155199	ENSDARG00000000529
chr9	41280337	41288261	ENSDARG00000000540
chr9	27879041	27909357	ENSDARG00000000542
chr3	38621033	38642093	ENSDARG00000000567
chr22	20822471	20899593	ENSDARG00000000568
chr1	21309712	21542595	ENSDARG00000000606
chr9	29129579	29219234	ENSDARG00000000631
chr9	41238507	41244086	ENSDARG00000000651
chr8	25060331	25071319	ENSDARG00000000690
chr17	28754064	28780432	ENSDARG00000000779
chr23	32224792	32236279	ENSDARG00000000796
chr24	37911921	37935591	ENSDARG00000000830
chr22	434604	468799	ENSDARG00000000853
chr8	23806332	23839480	ENSDARG00000000857
chr7	40880152	40995824	ENSDARG00000000861
chr12	35754332	35799148	ENSDARG00000000935
chr6	7092394	7125695	ENSDARG00000000943
chr8	43372649	43568148	ENSDARG00000000966
chr3	5217668	5318841	ENSDARG00000001014
chr19	7041463	7070639	ENSDARG00000001015
chr22	513105	520242	ENSDARG00000001057
chr8	43946514	44010716	ENSDARG00000001154
chr14	24766073	24781335	ENSDARG00000001162
chr9	17038154	17278623	ENSDARG00000001220
chr7	40866487	40878073	ENSDARG00000001241
chr14	5087796	5100721	ENSDARG00000001249
chr18	23375175	23467233	ENSDARG00000001414
chr17	25395642	25406930	ENSDARG00000001463
chr9	2756196	2771266	ENSDARG00000001549
chr19	36527726	37087903	ENSDARG00000001559
chr19	7192854	7225660	ENSDARG00000001656
chr17	28689983	28726017	ENSDARG00000001729
chr22	20900871	20925470	ENSDARG00000001734
chr21	15660572	15720340	ENSDARG00000001769
chr7	62009972	62129710	ENSDARG00000001776
chr10	1568789	1608719	ENSDARG00000001777
chr16	539456	544003	ENSDARG00000001785
chr9	33334776	33338127	ENSDARG00000001788
chr20	35895119	35938691	ENSDARG00000001807
chr21	43183641	43251697	ENSDARG00000001857
chr13	10549952	10598850	ENSDARG00000001888
chr16	39435451	39527714	ENSDARG00000001890
chr21	20193350	20271821	ENSDARG00000001906
chr24	16820786	16835309	ENSDARG00000001930
chr2	13374016	13465667	ENSDARG00000001933
chr2	21516936	21524499	ENSDARG00000001940
chr8	6607705	6782040	ENSDARG00000001968
chr11	12724637	12744464	ENSDARG00000001969
chr7	34840575	34854897	ENSDARG00000001975
chr21	13764850	13824293	ENSDARG00000001994
chr7	42124937	42212627	ENSDARG00000001999
chr22	39110327	39121442	ENSDARG00000002002
chr16	18729979	18763291	ENSDARG00000002006
chr19	23551847	23665499	ENSDARG00000002013
chr21	21158777	21205800	ENSDARG00000002020
chr17	21106659	21132337	ENSDARG00000002021
chr13	3533388	3713096	ENSDARG00000002026
chr13	11357478	11404476	ENSDARG00000002071
chr13	31517821	31551501	ENSDARG00000002077
chr16	31478830	31494580	ENSDARG00000002082
chr2	31454329	31469388	ENSDARG00000002127
chr4	24165751	24310950	ENSDARG00000002131
chr8	40286105	40287812	ENSDARG00000002172
chr5	35930683	35938955	ENSDARG00000002184
chr1	32825987	32836677	ENSDARG00000002190
chr13	45357468	45387357	ENSDARG00000002194
chr10	25407817	25422469	ENSDARG00000002196
chr16	27507926	27568079	ENSDARG00000002213
chr5	71503524	71539865	ENSDARG00000002216
chr2	52638907	52713711	ENSDARG00000002231
chr18	12611854	12904635	ENSDARG00000002249
chr24	42055974	42102897	ENSDARG00000002255
chr16	44682192	44707145	ENSDARG00000002267
chr10	15644963	15655183	ENSDARG00000002271
chr1	44979892	45008779	ENSDARG00000002285
chr15	20527716	20532570	ENSDARG00000002336
chr14	5554601	5558312	ENSDARG00000002344
chr12	19937985	19998837	ENSDARG00000002362
chr22	5728244	5792301	ENSDARG00000002365
chr15	6517631	6653934	ENSDARG00000002385
chr24	20049603	20064055	ENSDARG00000002396
chr5	20282967	20310924	ENSDARG00000002405
chr16	7513652	7526042	ENSDARG00000002445
chr14	24543424	24576409	ENSDARG00000002463
chr20	9433709	9440282	ENSDARG00000002467
chr11	10991789	11035637	ENSDARG00000002494
chr7	41593007	41601165	ENSDARG00000002506
chr10	11301932	11324450	ENSDARG00000002523
chr5	62096900	62116998	ENSDARG00000002533
chr19	23038108	23080075	ENSDARG00000002549
chr18	39346002	39401861	ENSDARG00000002571
chr9	21224016	21257108	ENSDARG00000002582
chr6	40835099	40843496	ENSDARG00000002591
chr14	34626284	34671848	ENSDARG00000002609
chr20	31842936	32003204	ENSDARG00000002656
chr17	10592332	10610643	ENSDARG00000002670
chr15	21008895	21020722	ENSDARG00000002682
chr19	5189740	5218859	ENSDARG00000002696
chr7	13503474	13534531	ENSDARG00000002701
chr22	36704303	36721742	ENSDARG00000002710
chr19	47599409	47684701	ENSDARG00000002731
chr20	19093096	19098439	ENSDARG00000002745
chr11	24806466	24827633	ENSDARG00000002750
chr16	10950261	10972139	ENSDARG00000002758
chr24	21539015	21541532	ENSDARG00000002779
chr18	20236895	20268445	ENSDARG00000002787
chr15	6840538	6866520	ENSDARG00000002795
chr18	5236073	5244747	ENSDARG00000002798
chr5	50796416	50935380	ENSDARG00000002816
chr1	43950424	44002958	ENSDARG00000002840
chr20	39319597	39357001	ENSDARG00000002877
chr19	40792659	41100695	ENSDARG00000002880
chr20	29328677	29366483	ENSDARG00000002894
chr12	48435280	48484427	ENSDARG00000002916
chr6	15904249	15907346	ENSDARG00000002933
chr1	50831295	50881287	ENSDARG00000002937
chr5	31382945	31395248	ENSDARG00000002949
chr16	31988515	32006319	ENSDARG00000002971
chr20	25812291	25836225	ENSDARG00000002991
chr21	21242523	21262359	ENSDARG00000002994
chr12	25549120	25678872	ENSDARG00000003008
chr18	10327404	10329338	ENSDARG00000003020
chr18	50446908	50527565	ENSDARG00000003061
chr2	24152975	24164629	ENSDARG00000003068
chr20	27215777	27291303	ENSDARG00000003069
chr6	55022626	55070995	ENSDARG00000003081
chr12	16996989	17030265	ENSDARG00000003085
chr8	28287400	28323329	ENSDARG00000003098
chr9	36034547	36056343	ENSDARG00000003109
chr21	32424190	32434541	ENSDARG00000003127
chr1	29781209	29885073	ENSDARG00000003142
chr18	22732485	22745936	ENSDARG00000003153
chr10	8075988	8083248	ENSDARG00000003157
chr11	6118366	6137322	ENSDARG00000003165
chr11	18710737	18929425	ENSDARG00000003169
chr14	47131485	47168491	ENSDARG00000003213
chr5	58419990	58442257	ENSDARG00000003235
chr19	7082245	7088229	ENSDARG00000003251
chr7	7278474	7410572	ENSDARG00000003269
chr3	13273823	13287705	ENSDARG00000003270
chr6	9394984	9410736	ENSDARG00000003287
chr12	1927596	1931236	ENSDARG00000003293
chr8	50334123	50357600	ENSDARG00000003303
chr6	49724290	49742452	ENSDARG00000003307
chr16	38709443	38779574	ENSDARG00000003308
chr13	15051208	15095546	ENSDARG00000003311
chr13	9280372	9325928	ENSDARG00000003328
chr1	13768150	13777507	ENSDARG00000003398
chr5	20789682	21103873	ENSDARG00000003403
chr17	42290549	42293188	ENSDARG00000003411
chr9	12497432	12604573	ENSDARG00000003421
chr10	5016912	5024216	ENSDARG00000003429
chr13	4376055	4492127	ENSDARG00000003449
chr21	1622034	1648691	ENSDARG00000003462
chr18	17548245	17588904	ENSDARG00000003487
chr7	34046251	34142242	ENSDARG00000003495
chr4	17895551	18212788	ENSDARG00000003512
chr7	55045875	55238394	ENSDARG00000003519
chr7	52089678	52094148	ENSDARG00000003553
chr4	9835415	9844607	ENSDARG00000003570
chr16	32283990	32322000	ENSDARG00000003576
chr2	24718654	24730731	ENSDARG00000003607
chr18	18890667	18911951	ENSDARG00000003616
chr1	18740067	18773516	ENSDARG00000003631
chr9	30301677	30318014	ENSDARG00000003641
chr22	21103135	21125867	ENSDARG00000003655
chr19	34114430	34199596	ENSDARG00000003680
chr14	7071143	7089588	ENSDARG00000003693
chr8	2354040	2375744	ENSDARG00000003695
chr6	49064636	49080049	ENSDARG00000003697
chr7	39467488	39472435	ENSDARG00000003769
chr24	16925001	16982578	ENSDARG00000003776
chr4	14450478	14532812	ENSDARG00000003811
chr6	2073250	2089462	ENSDARG00000003818
chr16	49879775	49907024	ENSDARG00000003820
chr13	23938127	24088345	ENSDARG00000003829
chr21	34652274	34759419	ENSDARG00000003845
chr14	918930	952589	ENSDARG00000003854
chr23	19140353	19177512	ENSDARG00000003865
chr1	28994209	29020444	ENSDARG00000003866
chr16	36794654	36806272	ENSDARG00000003869
chr11	3890369	3940502	ENSDARG00000003877
chr15	20124911	20189599	ENSDARG00000003910
chr21	13130056	13133937	ENSDARG00000003920
chr16	43137566	43329751	ENSDARG00000003927
chr10	2554655	2558026	ENSDARG00000003934
chr22	35203826	35218494	ENSDARG00000003952
chr15	15580590	15657241	ENSDARG00000003963
chr25	32338903	32345058	ENSDARG00000003971
chr15	43938371	43954698	ENSDARG00000003973
chr11	33555377	33580480	ENSDARG00000003974
chr10	23130432	23169455	ENSDARG00000003984
chr3	21538997	21759068	ENSDARG00000003989
chr19	12065986	12098914	ENSDARG00000004017
chr23	34891779	34926203	ENSDARG00000004018
chr14	31148265	31167430	ENSDARG00000004046
chr4	18218733	18292134	ENSDARG00000004055
chr20	24073848	24223781	ENSDARG00000004074
chr14	16178273	16448609	ENSDARG00000004115
chr5	18990398	19005895	ENSDARG00000004130
chr23	20217422	20251184	ENSDARG00000004132
chr6	42053979	42143600	ENSDARG00000004150
chr13	1251662	1264711	ENSDARG00000004151
chr16	6002497	6281439	ENSDARG00000004176
chr10	37324870	37455267	ENSDARG00000004184
chr7	22640453	22685732	ENSDARG00000004196
chr4	2822543	2938001	ENSDARG00000004227
chr1	23092610	23220172	ENSDARG00000004246
chr5	35913452	35919964	ENSDARG00000004256
chr14	26106535	26113813	ENSDARG00000004261
chr19	12487055	12512460	ENSDARG00000004280
chr11	430925	446049	ENSDARG00000004282
chr17	11173098	11175893	ENSDARG00000004297
chr11	40385267	40409925	ENSDARG00000004302
chr9	33177540	33244694	ENSDARG00000004305
chr9	23260280	23307481	ENSDARG00000004307
chr16	25678307	25682877	ENSDARG00000004308
chr19	29750548	29776559	ENSDARG00000004311
chr8	30416468	30440840	ENSDARG00000004318
chr3	56819829	56829176	ENSDARG00000004322
chr4	15607089	15817785	ENSDARG00000004336
chr10	32007478	32094403	ENSDARG00000004363
chr17	14606207	14683643	ENSDARG00000004377
chr14	35890812	35928396	ENSDARG00000004402
chr5	71345202	71352042	ENSDARG00000004406
chr12	30864834	30988414	ENSDARG00000004415
chr21	16076954	16123423	ENSDARG00000004451
chr23	29431249	29436304	ENSDARG00000004452
chr12	28634287	28655915	ENSDARG00000004473
chr22	38322852	38341133	ENSDARG00000004502
chr20	25726782	25740418	ENSDARG00000004517
chr2	3203013	3220814	ENSDARG00000004525
chr15	23444094	23484905	ENSDARG00000004537
chr20	38640435	38681282	ENSDARG00000004574
chr19	29201926	29205186	ENSDARG00000004588
chr25	26457947	26469000	ENSDARG00000004594
chr5	23104226	23116111	ENSDARG00000004616
chr21	17914650	17920103	ENSDARG00000004618
chr11	31294946	31340632	ENSDARG00000004632
chr1	52026838	52064904	ENSDARG00000004634
chr20	24918743	25064002	ENSDARG00000004635
chr7	7145551	7164981	ENSDARG00000004658
chr16	30777666	30911805	ENSDARG00000004672
chr2	30119752	30132934	ENSDARG00000004680
chr24	20180893	20188041	ENSDARG00000004687
chr9	24403791	24407498	ENSDARG00000004692
chr13	31506278	31516873	ENSDARG00000004695
chr6	40825051	40834709	ENSDARG00000004696
chr20	33972376	34017141	ENSDARG00000004697
chr13	49152548	49153958	ENSDARG00000004702
chr9	51970053	51976287	ENSDARG00000004712
chr7	52241636	52434865	ENSDARG00000004714
chr20	51193142	51268152	ENSDARG00000004721
chr14	7014539	7068640	ENSDARG00000004726
chr20	35155755	35167597	ENSDARG00000004735
chr8	47153363	47161620	ENSDARG00000004757
chr9	8951434	8989606	ENSDARG00000004771
chr13	13085956	13163718	ENSDARG00000004782
chr22	14455943	14714916	ENSDARG00000004789
chr3	54594485	54620244	ENSDARG00000004796
chr16	13970179	13980779	ENSDARG00000004806
chr5	42233828	42272589	ENSDARG00000004830
chr22	10615406	10628838	ENSDARG00000004840
chr23	10703000	10787838	ENSDARG00000004843
chr17	51117190	51135765	ENSDARG00000004870
chr11	44805164	44830247	ENSDARG00000004875
chr20	33672573	33802648	ENSDARG00000004877
chr14	36088127	36096935	ENSDARG00000004889
chr6	9709764	9716564	ENSDARG00000004898
chr13	36070946	36164782	ENSDARG00000004931
chr22	38837166	38927144	ENSDARG00000004932
chr21	22310484	22322700	ENSDARG00000004937
chr16	41767281	41782427	ENSDARG00000004939
chr12	44818222	44825699	ENSDARG00000004948
chr21	28921285	29039213	ENSDARG00000004988
chr20	21002118	21117226	ENSDARG00000005002
chr8	25688928	25696935	ENSDARG00000005015
chr19	21778230	21831016	ENSDARG00000005026
chr15	34637087	34710736	ENSDARG00000005034
chr8	17148285	17157670	ENSDARG00000005057
chr23	10789072	10810349	ENSDARG00000005078
chr21	17013931	17071908	ENSDARG00000005122
chr5	61678026	61694278	ENSDARG00000005154
chr2	43023190	43090855	ENSDARG00000005163
chr21	39512375	39521796	ENSDARG00000005172
chr17	38792868	38831438	ENSDARG00000005179
chr12	31501510	31516395	ENSDARG00000005185
chr19	2615891	2632440	ENSDARG00000005186
chr15	35395278	35486665	ENSDARG00000005216
chr2	361498	377000	ENSDARG00000005218
chr24	12483355	12543277	ENSDARG00000005220
chr12	26970360	27000926	ENSDARG00000005236
chr12	23939675	23955922	ENSDARG00000005246
chr9	24214575	24220592	ENSDARG00000005251
chr3	18226529	18234761	ENSDARG00000005254
chr12	45500292	45507532	ENSDARG00000005284
chr7	38264676	38300132	ENSDARG00000005315
chr23	27432181	27516020	ENSDARG00000005350
chr18	284632	307749	ENSDARG00000005355
chr2	26404894	26501150	ENSDARG00000005364
chr20	47063549	47148276	ENSDARG00000005394
chr20	2992403	3074322	ENSDARG00000005416
chr13	31262742	31267537	ENSDARG00000005423
chr15	43324374	43357220	ENSDARG00000005425
chr4	6414471	6615068	ENSDARG00000005453
chr7	51883057	52010279	ENSDARG00000005456
chr2	23383390	23423097	ENSDARG00000005458
chr20	13998143	14017810	ENSDARG00000005463
chr18	46363526	46371498	ENSDARG00000005468
chr4	21091925	21266589	ENSDARG00000005476
chr1	38669803	39063058	ENSDARG00000005479
chr14	48793490	49044926	ENSDARG00000005482
chr23	17939610	17947998	ENSDARG00000005513
chr19	22335649	22339304	ENSDARG00000005522
chr6	46875728	46939802	ENSDARG00000005526
chr6	4379877	4382908	ENSDARG00000005559
chr10	17208071	17212122	ENSDARG00000005560
chr9	21651594	21678107	ENSDARG00000005576
chr5	66854811	66982733	ENSDARG00000005586
chr2	10820999	10848832	ENSDARG00000005590
chr2	21067741	21118869	ENSDARG00000005593
chr2	29918952	29940097	ENSDARG00000005606
chr19	29716624	29746644	ENSDARG00000005625
chr9	41234138	41238705	ENSDARG00000005640
chr3	25859181	25867372	ENSDARG00000005643
chr10	31414255	31619799	ENSDARG00000005645
chr7	49365841	49381716	ENSDARG00000005651
chr20	41123944	41345528	ENSDARG00000005652
chr1	54296385	54320095	ENSDARG00000005690
chr16	54445036	54462185	ENSDARG00000005713
chr11	15960026	15981169	ENSDARG00000005738
chr2	17907151	18275975	ENSDARG00000005754
chr6	59900573	59918191	ENSDARG00000005774
chr23	27325085	27418884	ENSDARG00000005775
chr22	17839894	17997444	ENSDARG00000005783
chr20	13507301	13625030	ENSDARG00000005789
chr9	25109808	25140792	ENSDARG00000005823
chr19	42056972	42139107	ENSDARG00000005834
chr7	51499432	51518811	ENSDARG00000005840
chr18	7163615	7184958	ENSDARG00000005842
chr17	41484027	41809982	ENSDARG00000005861
chr16	29060086	29090146	ENSDARG00000005867
chr9	23238631	23245371	ENSDARG00000005870
chr3	19002482	19050911	ENSDARG00000005883
chr4	11804413	11811950	ENSDARG00000005891
chr23	40277439	40297528	ENSDARG00000005913
chr2	57168006	57245049	ENSDARG00000005915
chr8	8252907	8300787	ENSDARG00000005916
chr3	30036104	30055456	ENSDARG00000005927
chr18	34249496	34266534	ENSDARG00000005942
chr21	27266057	27288076	ENSDARG00000005945
chr15	34715342	34732851	ENSDARG00000005948
chr18	15327407	15360959	ENSDARG00000005972
chr21	15029520	15186475	ENSDARG00000005980
chr8	19252718	19311694	ENSDARG00000005989
chr13	35778503	35782443	ENSDARG00000006003
chr24	17115582	17122816	ENSDARG00000006010
chr4	17645335	17653192	ENSDARG00000006011
chr23	20186678	20200226	ENSDARG00000006019
chr3	27705225	27749387	ENSDARG00000006031
chr4	2993088	3015195	ENSDARG00000006038
chr20	31406485	31524511	ENSDARG00000006044
chr4	847996	885445	ENSDARG00000006060
chr15	30959652	30976609	ENSDARG00000006062
chr9	43437937	43736541	ENSDARG00000006065
chr8	21082253	21101034	ENSDARG00000006074
chr16	48467048	48488254	ENSDARG00000006092
chr6	9511569	9556465	ENSDARG00000006093
chr8	47826174	47830458	ENSDARG00000006109
chr15	27431518	27438464	ENSDARG00000006120
chr12	33219521	33235804	ENSDARG00000006125
chr13	10848527	10940489	ENSDARG00000006128
chr25	35098168	35159878	ENSDARG00000006169
chr22	18290530	18359544	ENSDARG00000006192
chr13	36658034	36672681	ENSDARG00000006196
chr2	17130062	17170539	ENSDARG00000006200
chr9	54790772	54792038	ENSDARG00000006206
chr6	42340773	42343683	ENSDARG00000006207
chr11	3940108	3951648	ENSDARG00000006219
chr1	44504617	44514040	ENSDARG00000006225
chr3	52290351	52349020	ENSDARG00000006240
chr11	11284208	11291298	ENSDARG00000006242
chr10	15296893	15347025	ENSDARG00000006257
chr6	6815784	6835824	ENSDARG00000006260
chr17	34238686	34291568	ENSDARG00000006272
chr17	15780167	15896378	ENSDARG00000006279
chr9	21725016	21756174	ENSDARG00000006299
chr7	71757158	71765614	ENSDARG00000006300
chr15	161539	170773	ENSDARG00000006345
chr13	40644738	40649640	ENSDARG00000006350
chr13	29291599	29294004	ENSDARG00000006356
chr9	27605008	27837937	ENSDARG00000006383
chr3	1398377	1411821	ENSDARG00000006385
chr10	14913017	14985162	ENSDARG00000006389
chr20	43878715	43889437	ENSDARG00000006397
chr12	29727934	29917286	ENSDARG00000006420
chr9	54116555	54126225	ENSDARG00000006467
chr7	12118100	12127239	ENSDARG00000006474
chr6	40557015	40565973	ENSDARG00000006477
chr7	33074474	33080382	ENSDARG00000006487
chr7	9595830	9628488	ENSDARG00000006494
chr13	31294137	31339989	ENSDARG00000006497
chr6	36573189	36574950	ENSDARG00000006514
chr1	4806323	4845260	ENSDARG00000006526
chr21	18229683	18238701	ENSDARG00000006527
chr2	984036	1009392	ENSDARG00000006560
chr3	20916575	20944785	ENSDARG00000006566
chr8	53173122	53183438	ENSDARG00000006577
chr23	27665806	27681716	ENSDARG00000006584
chr15	47295759	47307840	ENSDARG00000006585
chr25	35384163	35404687	ENSDARG00000006600
chr11	25620325	25943098	ENSDARG00000006601
chr21	21412360	21478830	ENSDARG00000006604
chr6	43905673	43909785	ENSDARG00000006607
chr22	20363643	20378216	ENSDARG00000006609
chr15	16061127	16076941	ENSDARG00000006615
chr10	18919928	18949238	ENSDARG00000006624
chr14	18957255	18960286	ENSDARG00000006636
chr19	861017	875079	ENSDARG00000006640
chr2	1033954	1050172	ENSDARG00000006677
chr14	31459444	31514546	ENSDARG00000006683
chr8	30591154	30653683	ENSDARG00000006719
chr7	18527288	18629091	ENSDARG00000006754
chr3	1422721	1435692	ENSDARG00000006758
chr13	26943451	27079551	ENSDARG00000006760
chr4	19407969	19705180	ENSDARG00000006766
chr16	5256794	5267654	ENSDARG00000006773
chr21	22924130	22980873	ENSDARG00000006782
chr3	23964033	23980864	ENSDARG00000006786
chr20	483977	544278	ENSDARG00000006797
chr20	46795301	46830331	ENSDARG00000006812
chr20	33391549	33396505	ENSDARG00000006837
chr19	43448335	43461946	ENSDARG00000006859
chr2	23567249	23637850	ENSDARG00000006862
chr8	54107644	54110465	ENSDARG00000006868
chr7	16096862	16209242	ENSDARG00000006889
chr9	3705869	3899177	ENSDARG00000006892
chr2	30895331	30903034	ENSDARG00000006894
chr6	42954424	42973648	ENSDARG00000006915
chr11	6421058	6424900	ENSDARG00000006916
chr11	30570759	30779151	ENSDARG00000006923
chr14	38316533	38349449	ENSDARG00000006924
chr11	5522383	5543878	ENSDARG00000006963
chr9	2890883	2929997	ENSDARG00000006978
chr25	19906078	19927203	ENSDARG00000007045
chr9	33049409	33064822	ENSDARG00000007077
chr22	20381432	20394682	ENSDARG00000007081
chr16	32156166	32174315	ENSDARG00000007135
chr19	27698849	27730839	ENSDARG00000007136
chr23	28656324	28755234	ENSDARG00000007149
chr17	35277668	35290413	ENSDARG00000007169
chr8	9184099	9531926	ENSDARG00000007172
chr20	31525940	31840938	ENSDARG00000007179
chr18	5657371	5674422	ENSDARG00000007180
chr21	22293348	22310098	ENSDARG00000007181
chr21	23124769	23271216	ENSDARG00000007184
chr11	35896293	35956718	ENSDARG00000007195
chr17	37563223	37671306	ENSDARG00000007198
chr17	23202324	23212998	ENSDARG00000007204
chr21	34780324	34805752	ENSDARG00000007217
chr13	36195256	36265670	ENSDARG00000007219
chr15	18428358	18638848	ENSDARG00000007220
chr6	27523904	27625140	ENSDARG00000007231
chr7	39089780	39101233	ENSDARG00000007244
chr25	10362184	10386557	ENSDARG00000007247
chr16	49423409	49437413	ENSDARG00000007257
chr15	494880	504604	ENSDARG00000007264
chr11	10404614	10472696	ENSDARG00000007278
chr25	19425003	19438380	ENSDARG00000007302
chr4	16868746	16887360	ENSDARG00000007315
chr13	371939	384552	ENSDARG00000007347
chr1	15700140	15701877	ENSDARG00000007356
chr8	52121215	52243593	ENSDARG00000007369
chr7	59843215	59851172	ENSDARG00000007385
chr7	9281104	9471856	ENSDARG00000007398
chr4	16887855	16894075	ENSDARG00000007405
chr11	27295919	27298545	ENSDARG00000007407
chr6	48069936	48095583	ENSDARG00000007412
chr4	1797785	1835034	ENSDARG00000007413
chr5	31890122	31900868	ENSDARG00000007429
chr23	25111393	25140580	ENSDARG00000007436
chr24	37213010	37227532	ENSDARG00000007438
chr18	12898682	13088966	ENSDARG00000007461
chr9	25536945	25555672	ENSDARG00000007485
chr12	30327263	30328845	ENSDARG00000007490
chr7	18791483	18816272	ENSDARG00000007526
chr13	42926034	43091249	ENSDARG00000007561
chr14	47316814	47323257	ENSDARG00000007576
chr19	26095315	26109505	ENSDARG00000007597
chr25	36389835	36500147	ENSDARG00000007614
chr11	516867	548020	ENSDARG00000007630
chr2	31907811	31953867	ENSDARG00000007663
chr1	11094744	11163553	ENSDARG00000007678
chr8	23192081	23194796	ENSDARG00000007682
chr5	29555681	29576817	ENSDARG00000007709
chr5	35670863	35728535	ENSDARG00000007723
chr20	16274098	16302296	ENSDARG00000007737
chr7	45128440	45133813	ENSDARG00000007745
chr23	46000368	46012740	ENSDARG00000007751
chr20	37963292	38013643	ENSDARG00000007774
chr1	43867979	43880634	ENSDARG00000007786
chr25	19511762	19568156	ENSDARG00000007788
chr1	317536	358986	ENSDARG00000007804
chr6	10486338	10504938	ENSDARG00000007812
chr18	45866860	45888825	ENSDARG00000007813
chr2	26581688	26628611	ENSDARG00000007818
chr11	39314639	39662704	ENSDARG00000007824
chr16	32869722	32883776	ENSDARG00000007842
chr23	33792071	33803021	ENSDARG00000007867
chr20	38298765	38338980	ENSDARG00000007869
chr20	51295464	51454060	ENSDARG00000007886
chr12	27370865	27377907	ENSDARG00000007891
chr13	24249682	24253355	ENSDARG00000007892
chr20	49274034	49293895	ENSDARG00000007901
chr17	22740290	22927281	ENSDARG00000007918
chr19	7513785	7523023	ENSDARG00000007943
chr11	1311033	1365873	ENSDARG00000007955
chr14	6655544	6661862	ENSDARG00000007960
chr18	38774015	38779263	ENSDARG00000007982
chr9	34510054	34543432	ENSDARG00000007996
chr23	29896745	29897605	ENSDARG00000008010
chr21	40021671	40026089	ENSDARG00000008020
chr5	28315748	28369571	ENSDARG00000008026
chr5	19944829	19977589	ENSDARG00000008032
chr11	25545105	25592096	ENSDARG00000008034
chr22	10510764	10512030	ENSDARG00000008049
chr7	38044389	38069416	ENSDARG00000008100
chr3	19515579	19533079	ENSDARG00000008105
chr23	39454019	39557789	ENSDARG00000008107
chr20	29773995	29780904	ENSDARG00000008119
chr1	45503101	45504875	ENSDARG00000008131
chr18	17494491	17496353	ENSDARG00000008133
chr18	34386584	34559550	ENSDARG00000008140
chr6	51543723	51574006	ENSDARG00000008141
chr5	51300557	51352115	ENSDARG00000008153
chr10	42530046	42544431	ENSDARG00000008170
chr20	51946487	52019921	ENSDARG00000008184
chr7	22538748	22549659	ENSDARG00000008188
chr17	23534678	23557656	ENSDARG00000008192
chr20	30543092	30671150	ENSDARG00000008209
chr20	54559957	54570807	ENSDARG00000008218
chr7	41477389	41532282	ENSDARG00000008224
chr4	2618672	2707599	ENSDARG00000008235
chr23	34103988	34118809	ENSDARG00000008237
chr13	11584244	11611984	ENSDARG00000008238
chr10	25367261	25383244	ENSDARG00000008243
chr10	37139687	37182807	ENSDARG00000008247
chr21	32724343	32748354	ENSDARG00000008255
chr24	25616867	25643800	ENSDARG00000008275
chr7	24707964	24724483	ENSDARG00000008278
chr1	45147577	45172316	ENSDARG00000008279
chr1	17878570	17899131	ENSDARG00000008287
chr24	16838850	16859991	ENSDARG00000008292
chr1	37473969	37475834	ENSDARG00000008305
chr6	42411546	42420689	ENSDARG00000008310
chr16	29651326	29656830	ENSDARG00000008363
chr13	5450552	5808557	ENSDARG00000008372
chr3	39514391	39548360	ENSDARG00000008377
chr3	40654252	40662597	ENSDARG00000008383
chr3	15656117	15661237	ENSDARG00000008403
chr1	45572241	45710153	ENSDARG00000008413
chr23	19027527	19056156	ENSDARG00000008434
chr4	18731702	18753916	ENSDARG00000008439
chr18	6395928	6410013	ENSDARG00000008447
chr7	47967931	47978459	ENSDARG00000008454
chr13	15570777	15620359	ENSDARG00000008480
chr7	38007602	38038919	ENSDARG00000008485
chr1	10140542	10391292	ENSDARG00000008487
chr19	25768066	25843032	ENSDARG00000008503
chr9	53736849	53738215	ENSDARG00000008540
chr20	15957458	16022854	ENSDARG00000008573
chr13	49553826	49749468	ENSDARG00000008575
chr20	32915552	33272020	ENSDARG00000008593
chr12	1445147	1453294	ENSDARG00000008623
chr12	25684399	25738189	ENSDARG00000008697
chr4	12613874	12680444	ENSDARG00000008720
chr1	8320608	8380801	ENSDARG00000008723
chr18	15809598	15824651	ENSDARG00000008748
chr20	14893325	14910090	ENSDARG00000008765
chr22	21643893	21730753	ENSDARG00000008767
chr13	22548634	22568574	ENSDARG00000008816
chr19	3115552	3141370	ENSDARG00000008818
chr5	29918288	29934273	ENSDARG00000008840
chr18	6179082	6266244	ENSDARG00000008849
chr7	15654245	15781885	ENSDARG00000008852
chr19	26756513	26794432	ENSDARG00000008859
chr4	18863845	18950362	ENSDARG00000008867
chr5	44538779	44684411	ENSDARG00000008904
chr13	33098996	33115704	ENSDARG00000008947
chr2	7966666	8002697	ENSDARG00000008966
chr8	2699057	2731240	ENSDARG00000008983
chr20	31314616	31328243	ENSDARG00000009001
chr24	26346863	26487155	ENSDARG00000009031
chr20	23532385	23541855	ENSDARG00000009131
chr20	52383620	52387406	ENSDARG00000009134
chr20	20831379	20913953	ENSDARG00000009142
chr5	42351699	42362554	ENSDARG00000009169
chr14	31278668	31307586	ENSDARG00000009209
chr8	45746992	45752208	ENSDARG00000009212
chr4	20759446	20765030	ENSDARG00000009252
chr15	27000320	27006528	ENSDARG00000009273
chr5	62987407	63060010	ENSDARG00000009281
chr25	22882195	22955159	ENSDARG00000009299
chr5	33949212	33975349	ENSDARG00000009336
chr24	7912054	7928262	ENSDARG00000009342
chr6	6952785	6966041	ENSDARG00000009350
chr25	16848948	16855490	ENSDARG00000009351
chr5	47529487	47634295	ENSDARG00000009418
chr2	17042293	17068773	ENSDARG00000009436
chr11	22436006	22439016	ENSDARG00000009438
chr17	42707477	42711850	ENSDARG00000009443
chr6	10595417	10600495	ENSDARG00000009447
chr10	7942312	7954891	ENSDARG00000009459
chr8	39768732	39783393	ENSDARG00000009470
chr1	43881066	43892517	ENSDARG00000009472
chr2	9762735	9792845	ENSDARG00000009488
chr9	53151081	53274697	ENSDARG00000009493
chr20	26196440	26460352	ENSDARG00000009499
chr6	60117277	60127158	ENSDARG00000009505
chr23	43968631	43985629	ENSDARG00000009524
chr2	10555880	10603459	ENSDARG00000009534
chr23	21352372	21451031	ENSDARG00000009549
chr8	48827313	48859003	ENSDARG00000009557
chr19	17941698	17948550	ENSDARG00000009594
chr24	33311911	33361719	ENSDARG00000009626
chr21	284299	308867	ENSDARG00000009653
chr6	29870215	30092395	ENSDARG00000009677
chr8	11846966	11950360	ENSDARG00000009681
chr20	21914915	22095228	ENSDARG00000009689
chr3	39828214	39913083	ENSDARG00000009693
chr11	15090672	15162571	ENSDARG00000009724
chr11	2786076	2904713	ENSDARG00000009733
chr20	35530313	35535061	ENSDARG00000009753
chr19	348522	353024	ENSDARG00000009779
chr9	37557178	37643333	ENSDARG00000009783
chr13	15685581	15766206	ENSDARG00000009796
chr10	39971952	39983766	ENSDARG00000009806
chr16	33639086	33641955	ENSDARG00000009823
chr6	26884278	26905189	ENSDARG00000009830
chr9	13149216	13241587	ENSDARG00000009839
chr20	43216387	43221333	ENSDARG00000009844
chr6	54422305	54425887	ENSDARG00000009871
chr22	16471400	16472883	ENSDARG00000009881
chr23	28259143	28368222	ENSDARG00000009899
chr10	23247027	23388938	ENSDARG00000009930
chr5	63716290	63724894	ENSDARG00000009950
chr9	34588331	34615938	ENSDARG00000009953
chr15	23272777	23330140	ENSDARG00000009958
chr16	43174151	43214337	ENSDARG00000009961
chr22	21825890	21872423	ENSDARG00000010002
chr24	32261512	32278038	ENSDARG00000010008
chr12	34852021	34918456	ENSDARG00000010018
chr10	2476183	2499129	ENSDARG00000010023
chr18	28586400	28901951	ENSDARG00000010029
chr5	31318656	31328760	ENSDARG00000010031
chr23	15076406	15234859	ENSDARG00000010052
chr1	53259367	53282163	ENSDARG00000010078
chr12	32769691	33150482	ENSDARG00000010083
chr12	16831541	16842966	ENSDARG00000010098
chr5	18401176	18407322	ENSDARG00000010108
chr12	48486420	48493711	ENSDARG00000010113
chr21	34329966	34623776	ENSDARG00000010132
chr13	28574620	28615304	ENSDARG00000010137
chr2	26523462	26553791	ENSDARG00000010144
chr21	4916224	4927974	ENSDARG00000010149
chr24	5906140	5983457	ENSDARG00000010155
chr3	26214861	26220785	ENSDARG00000010160
chr17	35149073	35275536	ENSDARG00000010181
chr6	39067288	39083165	ENSDARG00000010194
chr18	19783808	19817143	ENSDARG00000010207
chr5	42472523	42483730	ENSDARG00000010248
chr19	20616730	20661173	ENSDARG00000010266
chr2	20166206	20462531	ENSDARG00000010267
chr25	27829706	27832889	ENSDARG00000010270
chr25	2889823	2908815	ENSDARG00000010279
chr9	38353600	38482101	ENSDARG00000010280
chr9	21496031	21546972	ENSDARG00000010281
chr9	45804931	45867008	ENSDARG00000010300
chr20	6120074	6153511	ENSDARG00000010301
chr8	46345324	46378181	ENSDARG00000010316
chr5	22332556	22345937	ENSDARG00000010331
chr15	3126918	3127844	ENSDARG00000010373
chr13	42495145	42547945	ENSDARG00000010400
chr8	4797695	4904043	ENSDARG00000010408
chr16	12840212	12866408	ENSDARG00000010411
chr1	51496039	51503188	ENSDARG00000010442
chr23	29981470	30065927	ENSDARG00000010515
chr11	39694894	39756935	ENSDARG00000010519
chr14	31275263	31279094	ENSDARG00000010553
chr24	24128275	24141348	ENSDARG00000010555
chr9	10079517	10096631	ENSDARG00000010563
chr2	43355501	43540421	ENSDARG00000010583
chr7	28341478	28352099	ENSDARG00000010596
chr15	28255486	28267228	ENSDARG00000010610
chr18	41853404	41893801	ENSDARG00000010654
chr7	40727700	40734700	ENSDARG00000010658
chr13	3851433	4005645	ENSDARG00000010681
chr9	21552754	21554481	ENSDARG00000010700
chr8	39573169	39613442	ENSDARG00000010710
chr10	43289281	43355590	ENSDARG00000010732
chr18	6898109	6910394	ENSDARG00000010745
chr15	41987914	42081796	ENSDARG00000010767
chr5	23695380	23697637	ENSDARG00000010770
chr1	45174897	45228837	ENSDARG00000010773
chr3	19536133	19568194	ENSDARG00000010779
chr4	21768015	21863784	ENSDARG00000010784
chr20	29133449	29149421	ENSDARG00000010785
chr1	53353714	53366437	ENSDARG00000010791
chr13	14784342	14798244	ENSDARG00000010792
chr13	35385061	35401865	ENSDARG00000010823
chr25	31026055	31049346	ENSDARG00000010844
chr8	26377413	26389700	ENSDARG00000010862
chr7	48390888	48394280	ENSDARG00000010878
chr7	19560805	19573975	ENSDARG00000010940
chr21	45037401	45062353	ENSDARG00000010945
chr12	26376487	26396009	ENSDARG00000010953
chr2	16505409	16542033	ENSDARG00000010956
chr16	39246695	39283419	ENSDARG00000010981
chr20	16538158	16554029	ENSDARG00000011000
chr8	51444068	51537939	ENSDARG00000011027
chr13	23892513	23925825	ENSDARG00000011042
chr23	17596524	17622802	ENSDARG00000011049
chr13	2213376	2227032	ENSDARG00000011055
chr5	20427458	20527196	ENSDARG00000011065
chr14	47355366	47387706	ENSDARG00000011094
chr8	4311828	4345475	ENSDARG00000011122
chr6	57481473	57488547	ENSDARG00000011125
chr17	36951984	36989064	ENSDARG00000011141
chr6	42821801	42918238	ENSDARG00000011163
chr2	29493850	29501875	ENSDARG00000011166
chr21	31739348	31975401	ENSDARG00000011171
chr10	42761087	42833263	ENSDARG00000011190
chr23	30781306	30798378	ENSDARG00000011196
chr18	40720996	40763391	ENSDARG00000011219
chr17	44130894	44135955	ENSDARG00000011235
chr5	36130573	36139356	ENSDARG00000011239
chr4	2409622	2415958	ENSDARG00000011246
chr23	27520388	27569484	ENSDARG00000011298
chr19	33220116	33232987	ENSDARG00000011312
chr21	29190529	29211247	ENSDARG00000011317
chr16	44816946	44911539	ENSDARG00000011333
chr17	15495031	15520664	ENSDARG00000011370
chr23	41420376	41536407	ENSDARG00000011490
chr24	39630927	39647455	ENSDARG00000011493
chr12	25341266	25393949	ENSDARG00000011496
chr5	69083284	69104282	ENSDARG00000011537
chr7	25649599	25734498	ENSDARG00000011545
chr19	40438808	40468271	ENSDARG00000011564
chr23	33755146	33783498	ENSDARG00000011570
chr4	16991645	17085808	ENSDARG00000011582
chr21	15496449	15522800	ENSDARG00000011594
chr3	15244628	15275891	ENSDARG00000011597
chr2	40424106	40665394	ENSDARG00000011600
chr20	25760749	25810259	ENSDARG00000011602
chr11	24101746	24107807	ENSDARG00000011613
chr9	3147446	3160139	ENSDARG00000011652
chr8	26564692	26623305	ENSDARG00000011672
chr22	14120733	14136532	ENSDARG00000011673
chr20	22167664	22276330	ENSDARG00000011703
chr13	39251340	39365301	ENSDARG00000011724
chr3	39549667	39554208	ENSDARG00000011727
chr10	17790446	17802444	ENSDARG00000011743
chr9	23997677	24001767	ENSDARG00000011770
chr18	50920976	50928735	ENSDARG00000011777
chr19	14669636	14684052	ENSDARG00000011797
chr23	39569295	39635413	ENSDARG00000011809
chr13	35928106	36008633	ENSDARG00000011819
chr24	5205922	5282920	ENSDARG00000011821
chr10	43858998	43912735	ENSDARG00000011825
chr5	30099107	30101738	ENSDARG00000011841
chr16	20507978	20686906	ENSDARG00000011845
chr7	33699548	33797599	ENSDARG00000011851
chr8	48976998	49055643	ENSDARG00000011855
chr13	28545236	28550586	ENSDARG00000011862
chr22	38408216	38473168	ENSDARG00000011863
chr19	2483468	2486646	ENSDARG00000011870
chr18	15968695	16074080	ENSDARG00000011909
chr21	812490	823639	ENSDARG00000011921
chr11	5553305	5569572	ENSDARG00000011945
chr2	37562494	37650439	ENSDARG00000011948
chr3	34540568	34551913	ENSDARG00000011956
chr18	49974865	50043682	ENSDARG00000012005
chr1	37679518	37695980	ENSDARG00000012016
chr14	30741548	30747516	ENSDARG00000012025
chr19	12111226	12159073	ENSDARG00000012040
chr22	11627457	11632042	ENSDARG00000012051
chr14	25778554	25796927	ENSDARG00000012057
chr13	5361965	5440976	ENSDARG00000012078
chr19	48140594	48144828	ENSDARG00000012113
chr23	44047661	44064836	ENSDARG00000012125
chr19	43090721	43113510	ENSDARG00000012135
chr19	41451548	41482453	ENSDARG00000012138
chr2	36681716	36691548	ENSDARG00000012140
chr20	29314945	29323252	ENSDARG00000012144
chr3	57677192	57694645	ENSDARG00000012192
chr2	6093317	6127875	ENSDARG00000012194
chr5	56573351	56641273	ENSDARG00000012196
chr7	41607356	41621615	ENSDARG00000012199
chr5	37144290	37157665	ENSDARG00000012219
chr9	43996115	44078539	ENSDARG00000012244
chr3	16239206	16263835	ENSDARG00000012261
chr13	18180418	18193477	ENSDARG00000012274
chr5	13171397	13184830	ENSDARG00000012281
chr10	38226704	38299877	ENSDARG00000012314
chr23	23991870	24069305	ENSDARG00000012340
chr24	27176952	27269390	ENSDARG00000012353
chr16	23438512	23464505	ENSDARG00000012367
chr2	30198898	30202774	ENSDARG00000012369
chr8	49947816	49980415	ENSDARG00000012378
chr16	23616439	23646035	ENSDARG00000012389
chr21	26485876	26494840	ENSDARG00000012399
chr15	35009549	35020419	ENSDARG00000012407
chr5	23081415	23092539	ENSDARG00000012432
chr7	8762414	8800344	ENSDARG00000012446
chr1	8010085	8018573	ENSDARG00000012458
chr20	3201392	3220609	ENSDARG00000012467
chr5	18323522	18393690	ENSDARG00000012468
chr8	7486251	7549084	ENSDARG00000012519
chr2	9047835	9261950	ENSDARG00000012555
chr22	25007116	25015479	ENSDARG00000012572
chr1	48962098	49004702	ENSDARG00000012574
chr12	23250323	23481699	ENSDARG00000012577
chr9	4762974	4890681	ENSDARG00000012586
chr16	53391579	53415626	ENSDARG00000012588
chr21	6634384	6803529	ENSDARG00000012593
chr9	33029368	33046387	ENSDARG00000012609
chr24	28172909	28302605	ENSDARG00000012625
chr2	49273362	49297073	ENSDARG00000012627
chr12	48761791	48767912	ENSDARG00000012632
chr20	48209999	48230662	ENSDARG00000012667
chr24	3191762	3204082	ENSDARG00000012671
chr2	10349017	10354019	ENSDARG00000012682
chr4	16076990	16125948	ENSDARG00000012684
chr19	5501520	5505124	ENSDARG00000012688
chr10	28583682	28638374	ENSDARG00000012699
chr21	27333899	27344918	ENSDARG00000012723
chr4	22576798	22590728	ENSDARG00000012729
chr13	45387113	45434859	ENSDARG00000012741
chr19	34581935	34630242	ENSDARG00000012745
chr8	48953701	48970839	ENSDARG00000012747
chr5	21348914	21427452	ENSDARG00000012776
chr23	18192168	18204059	ENSDARG00000012777
chr18	46352556	46356251	ENSDARG00000012788
chr22	18199939	18216458	ENSDARG00000012790
chr2	8463104	8514194	ENSDARG00000012816
chr7	56450335	56465562	ENSDARG00000012818
chr21	11866130	11877571	ENSDARG00000012820
chr6	1695836	1741322	ENSDARG00000012823
chr17	16556988	16726396	ENSDARG00000012833
chr5	57073598	57092962	ENSDARG00000012840
chr8	26015484	26038262	ENSDARG00000012848
chr10	29250857	29338540	ENSDARG00000012866
chr6	49743511	49762223	ENSDARG00000012871
chr3	19915692	19944785	ENSDARG00000012881
chr7	66996726	67028460	ENSDARG00000012887
chr21	44685034	44707619	ENSDARG00000012892
chr1	31210393	31246942	ENSDARG00000012896
chr2	16530145	16690452	ENSDARG00000012914
chr9	22866634	22937146	ENSDARG00000012942
chr23	46015885	46023057	ENSDARG00000012946
chr10	33425740	33435784	ENSDARG00000012947
chr11	29858998	29911039	ENSDARG00000012949
chr21	5854779	5867155	ENSDARG00000012953
chr15	30980906	31104063	ENSDARG00000012982
chr4	22235950	22509245	ENSDARG00000013000
chr11	6200021	6209370	ENSDARG00000013016
chr9	24014571	24030835	ENSDARG00000013025
chr7	17655910	17691948	ENSDARG00000013031
chr2	54910989	54964063	ENSDARG00000013044
chr20	27147694	27187053	ENSDARG00000013056
chr3	23577143	23579547	ENSDARG00000013057
chr7	64569906	64637520	ENSDARG00000013072
chr14	30217047	30280036	ENSDARG00000013075
chr2	21506868	21512455	ENSDARG00000013076
chr6	52212575	52225290	ENSDARG00000013078
chr12	9145783	9180415	ENSDARG00000013079
chr13	2261361	2296388	ENSDARG00000013095
chr10	20150231	20246676	ENSDARG00000013110
chr9	3416417	3420116	ENSDARG00000013125
chr17	39922768	39939488	ENSDARG00000013134
chr13	35213350	35264263	ENSDARG00000013168
chr12	26658914	26760366	ENSDARG00000013207
chr2	25125392	25211331	ENSDARG00000013221
chr8	19589464	19610912	ENSDARG00000013222
chr20	7159221	7186931	ENSDARG00000013236
chr13	12539038	12558756	ENSDARG00000013274
chr22	699488	715731	ENSDARG00000013279
chr20	27494578	27497478	ENSDARG00000013292
chr8	40143897	40149398	ENSDARG00000013302
chr24	25767482	25844459	ENSDARG00000013310
chr25	27494383	27826751	ENSDARG00000013312
chr7	22552732	22581784	ENSDARG00000013317
chr9	23929637	23936540	ENSDARG00000013333
chr17	11353065	11564262	ENSDARG00000013343
chr23	19547592	19560355	ENSDARG00000013346
chr22	18517032	18521296	ENSDARG00000013351
chr25	10505387	10533690	ENSDARG00000013379
chr5	23072528	23079646	ENSDARG00000013382
chr25	33761198	33783012	ENSDARG00000013397
chr17	4068853	4073131	ENSDARG00000013409
chr4	22030787	22130498	ENSDARG00000013414
chr16	30562930	30606392	ENSDARG00000013415
chr21	94461	99822	ENSDARG00000013430
chr5	17543115	17568848	ENSDARG00000013434
chr20	39686262	39693703	ENSDARG00000013441
chr17	21352455	21398504	ENSDARG00000013443
chr10	8239098	8309259	ENSDARG00000013457
chr17	40904701	40923793	ENSDARG00000013461
chr1	53068959	53082043	ENSDARG00000013475
chr13	36034202	36058873	ENSDARG00000013491
chr8	33123270	33145445	ENSDARG00000013492
chr5	24583557	24732772	ENSDARG00000013500
chr1	22607698	22632230	ENSDARG00000013505
chr3	23580291	23593434	ENSDARG00000013533
chr13	15826890	15863480	ENSDARG00000013539
chr20	13885547	13978360	ENSDARG00000013542
chr6	32023269	32038311	ENSDARG00000013561
chr8	20040902	20106166	ENSDARG00000013575
chr2	36957292	36959531	ENSDARG00000013576
chr25	13542832	13562849	ENSDARG00000013582
chr4	27141124	27160603	ENSDARG00000013596
chr8	33920777	34077023	ENSDARG00000013615
chr13	17583304	17598482	ENSDARG00000013623
chr23	11079723	11193631	ENSDARG00000013647
chr23	17505002	17524468	ENSDARG00000013655
chr20	51888728	51915955	ENSDARG00000013659
chr1	49554361	49650122	ENSDARG00000013667
chr22	10531004	10541067	ENSDARG00000013681
chr11	18097009	18112523	ENSDARG00000013694
chr19	8856132	8894031	ENSDARG00000013704
chr20	18874546	18895206	ENSDARG00000013705
chr23	341625	354900	ENSDARG00000013726
chr23	4321557	4333083	ENSDARG00000013729
chr5	45146304	45276818	ENSDARG00000013730
chr20	37397820	37473781	ENSDARG00000013732
chr16	42925929	42939674	ENSDARG00000013734
chr1	6834016	6856283	ENSDARG00000013741
chr13	33502158	33529505	ENSDARG00000013763
chr25	16784590	16845233	ENSDARG00000013784
chr1	25092972	25108222	ENSDARG00000013787
chr19	2097105	2147996	ENSDARG00000013828
chr22	38964909	39006596	ENSDARG00000013834
chr23	15447745	15574153	ENSDARG00000013838
chr8	14876679	14947357	ENSDARG00000013841
chr22	37653610	37676763	ENSDARG00000013845
chr2	3864809	3990426	ENSDARG00000013847
chr24	24556606	24579110	ENSDARG00000013861
chr12	27498247	27574231	ENSDARG00000013880
chr15	21605278	21733886	ENSDARG00000013892
chr15	31948324	32052256	ENSDARG00000013921
chr6	16351159	16366576	ENSDARG00000013938
chr2	23723429	23735495	ENSDARG00000013946
chr24	2286965	2347322	ENSDARG00000013965
chr20	37857614	37880722	ENSDARG00000013973
chr25	28984846	29020944	ENSDARG00000013990
chr3	55154010	55222546	ENSDARG00000013997
chr5	35186081	35266020	ENSDARG00000014003
chr20	19613039	19633017	ENSDARG00000014004
chr12	2958790	2985114	ENSDARG00000014005
chr9	43750728	43842474	ENSDARG00000014008
chr20	36492784	36514043	ENSDARG00000014013
chr16	30464554	30476352	ENSDARG00000014015
chr15	27770533	27777699	ENSDARG00000014018
chr6	49170767	49217174	ENSDARG00000014050
chr21	6829154	6891310	ENSDARG00000014053
chr20	41652090	41902718	ENSDARG00000014081
chr6	41455443	41463854	ENSDARG00000014083
chr13	32013920	32019993	ENSDARG00000014091
chr1	49895013	49913204	ENSDARG00000014098
chr25	27301091	27369608	ENSDARG00000014113
chr15	19791076	19836640	ENSDARG00000014137
chr14	1189493	1214573	ENSDARG00000014139
chr19	33308259	33327185	ENSDARG00000014159
chr6	43599833	43892926	ENSDARG00000014181
chr18	13589326	14165486	ENSDARG00000014215
chr8	7597842	7618909	ENSDARG00000014218
chr19	3194373	3291811	ENSDARG00000014222
chr17	52438055	52467147	ENSDARG00000014230
chr6	52262927	52339927	ENSDARG00000014239
chr13	33378333	33447067	ENSDARG00000014246
chr24	13780647	13872422	ENSDARG00000014259
chr1	13473854	13547621	ENSDARG00000014273
chr2	29626581	29709286	ENSDARG00000014280
chr25	17493670	17514904	ENSDARG00000014303
chr1	614903	619459	ENSDARG00000014313
chr3	4077837	4112003	ENSDARG00000014320
chr10	22064600	22075667	ENSDARG00000014329
chr9	41223186	41233352	ENSDARG00000014333
chr9	24381501	24390290	ENSDARG00000014348
chr3	58746483	58764456	ENSDARG00000014366
chr23	26836797	26858230	ENSDARG00000014386
chr3	48847856	48865660	ENSDARG00000014420
chr13	4104072	4175145	ENSDARG00000014428
chr7	38690949	38886136	ENSDARG00000014439
chr21	8106035	8169372	ENSDARG00000014480
chr24	32732016	32750480	ENSDARG00000014488
chr17	27390955	27402356	ENSDARG00000014498
chr16	12074469	12095419	ENSDARG00000014517
chr2	28391489	28542893	ENSDARG00000014522
chr20	51918753	51941980	ENSDARG00000014532
chr10	584288	625736	ENSDARG00000014550
chr12	16232502	16239475	ENSDARG00000014554
chr24	42226407	42236180	ENSDARG00000014556
chr19	72571	82426	ENSDARG00000014569
chr16	6281340	6304825	ENSDARG00000014571
chr4	17718032	17736032	ENSDARG00000014572
chr17	6378427	6398913	ENSDARG00000014599
chr3	32792471	32802645	ENSDARG00000014646
chr2	49083728	49092477	ENSDARG00000014651
chr6	39925516	39994018	ENSDARG00000014655
chr8	19334151	19364693	ENSDARG00000014670
chr2	47619439	47662886	ENSDARG00000014674
chr16	5166061	5205719	ENSDARG00000014676
chr7	51358745	51364629	ENSDARG00000014690
chr15	5125032	5157646	ENSDARG00000014704
chr17	1527965	1599371	ENSDARG00000014717
chr3	27853316	28297356	ENSDARG00000014746
chr3	37416623	37446997	ENSDARG00000014763
chr6	42347469	42371650	ENSDARG00000014770
chr22	2392909	2404827	ENSDARG00000014775
chr10	27106538	27131321	ENSDARG00000014793
chr3	58096746	58133544	ENSDARG00000014794
chr10	32160445	32179344	ENSDARG00000014796
chr4	19774890	19895189	ENSDARG00000014804
chr9	38219680	38233144	ENSDARG00000014806
chr5	18502909	18510797	ENSDARG00000014817
chr16	54390251	54433293	ENSDARG00000014858
chr6	9735162	9775735	ENSDARG00000014875
chr15	39249949	39384044	ENSDARG00000014891
chr22	38943980	38948244	ENSDARG00000014898
chr12	11350421	11419322	ENSDARG00000014907
chr10	17634143	17720921	ENSDARG00000014939
chr3	40043395	40060785	ENSDARG00000014945
chr21	21486446	21574221	ENSDARG00000014956
chr5	27324194	27394532	ENSDARG00000014962
chr10	1653772	1657136	ENSDARG00000014963
chr2	31974336	32023094	ENSDARG00000014969
chr2	41674898	41695081	ENSDARG00000014986
chr11	20269867	20725817	ENSDARG00000015002
chr18	27754045	27834924	ENSDARG00000015015
chr17	45832101	46006214	ENSDARG00000015016
chr4	13034769	13256964	ENSDARG00000015053
chr8	52297546	52311270	ENSDARG00000015057
chr3	5709137	5734107	ENSDARG00000015111
chr6	31785133	32001026	ENSDARG00000015176
chr10	28700876	28843760	ENSDARG00000015199
chr20	1273162	1293711	ENSDARG00000015201
chr17	11315868	11341423	ENSDARG00000015206
chr4	18847819	18852095	ENSDARG00000015222
chr20	35954520	36077573	ENSDARG00000015224
chr7	66651122	66653410	ENSDARG00000015263
chr1	23385414	23387270	ENSDARG00000015266
chr19	27383134	27422541	ENSDARG00000015290
chr5	30386359	30394955	ENSDARG00000015292
chr3	15182468	15202638	ENSDARG00000015310
chr1	33764287	33824155	ENSDARG00000015312
chr9	9252409	9264740	ENSDARG00000015325
chr7	48515371	48532405	ENSDARG00000015349
chr7	71039570	71092635	ENSDARG00000015392
chr18	30868974	30874863	ENSDARG00000015399
chr17	38836777	38939839	ENSDARG00000015425
chr17	33766904	33953977	ENSDARG00000015449
chr23	33831745	33848713	ENSDARG00000015460
chr2	187482	195367	ENSDARG00000015482
chr1	17586972	17922126	ENSDARG00000015495
chr25	65359	75415	ENSDARG00000015502
chr1	33860922	33880045	ENSDARG00000015506
chr5	22632744	22644104	ENSDARG00000015524
chr7	26978993	27183452	ENSDARG00000015536
chr19	15238121	15325059	ENSDARG00000015552
chr9	31471415	31476264	ENSDARG00000015554
chr17	36991995	37107374	ENSDARG00000015566
chr24	4938793	4941978	ENSDARG00000015567
chr13	25272963	25277937	ENSDARG00000015576
chr17	13078259	13087077	ENSDARG00000015638
chr14	30634849	30642697	ENSDARG00000015649
chr14	50394423	50605663	ENSDARG00000015653
chr15	1688870	1707552	ENSDARG00000015676
chr16	11351519	11401246	ENSDARG00000015681
chr2	9904233	9946261	ENSDARG00000015707
chr25	29753032	29787552	ENSDARG00000015709
chr22	38248981	38271174	ENSDARG00000015749
chr17	35295807	35299428	ENSDARG00000015765
chr2	16879116	16897100	ENSDARG00000015790
chr7	38626578	38683616	ENSDARG00000015793
chr7	52156677	52223105	ENSDARG00000015805
chr6	49552961	49581433	ENSDARG00000015807
chr15	35185038	35234766	ENSDARG00000015822
chr15	19388965	19397441	ENSDARG00000015823
chr4	12917379	12931237	ENSDARG00000015824
chr23	44622029	44839570	ENSDARG00000015835
chr17	13089027	13099693	ENSDARG00000015851
chr3	9492965	9505071	ENSDARG00000015853
chr2	30439895	30446812	ENSDARG00000015863
chr15	8448640	8541484	ENSDARG00000015876
chr5	71633658	71643280	ENSDARG00000015879
chr9	11693594	11705288	ENSDARG00000015889
chr18	29423925	29435502	ENSDARG00000015890
chr2	20118997	20137444	ENSDARG00000015901
chr15	41810279	41849975	ENSDARG00000015915
chr10	28273640	28282544	ENSDARG00000015917
chr21	22982767	22998515	ENSDARG00000015918
chr1	51998629	52017623	ENSDARG00000015946
chr4	13906673	13922357	ENSDARG00000015966
chr15	1753759	1768350	ENSDARG00000015968
chr23	31345661	31420685	ENSDARG00000015970
chr21	3951798	4059004	ENSDARG00000015971
chr10	42546390	42550144	ENSDARG00000015978
chr8	52328019	52363884	ENSDARG00000016016
chr9	31463362	31503578	ENSDARG00000016022
chr8	52428965	52447460	ENSDARG00000016044
chr9	27939744	27966251	ENSDARG00000016059
chr3	40548354	40626690	ENSDARG00000016086
chr24	20894189	20946165	ENSDARG00000016093
chr17	51707633	51729640	ENSDARG00000016117
chr20	36894733	36897123	ENSDARG00000016122
chr2	41985607	42011622	ENSDARG00000016132
chr20	19662800	19675982	ENSDARG00000016138
chr7	35077004	35108709	ENSDARG00000016141
chr22	33177320	33240231	ENSDARG00000016153
chr17	37845032	37848280	ENSDARG00000016154
chr12	46867600	46921771	ENSDARG00000016156
chr2	8919150	8979491	ENSDARG00000016163
chr8	10918763	10967034	ENSDARG00000016181
chr5	71099967	71186048	ENSDARG00000016212
chr2	11699473	11720748	ENSDARG00000016233
chr23	4315056	4320811	ENSDARG00000016238
chr25	10388297	10399973	ENSDARG00000016239
chr6	49902812	49921667	ENSDARG00000016255
chr23	3768043	3778541	ENSDARG00000016256
chr7	22447094	22489933	ENSDARG00000016260
chr1	55548092	55554617	ENSDARG00000016301
chr2	56045300	56111198	ENSDARG00000016302
chr1	232062	246529	ENSDARG00000016304
chr6	12359128	12553681	ENSDARG00000016311
chr6	39533599	39608376	ENSDARG00000016348
chr19	44120314	44141474	ENSDARG00000016350
chr24	20796941	20812362	ENSDARG00000016360
chr8	29953792	30056947	ENSDARG00000016404
chr25	7907907	7931137	ENSDARG00000016415
chr6	26957532	27048068	ENSDARG00000016429
chr10	24476246	24524019	ENSDARG00000016439
chr12	3907006	3925717	ENSDARG00000016443
chr8	23083878	23099013	ENSDARG00000016447
chr17	15623686	15649096	ENSDARG00000016460
chr20	35182345	35303401	ENSDARG00000016464
chr2	7917805	7929243	ENSDARG00000016477
chr3	24306532	24327733	ENSDARG00000016483
chr21	43706834	43721295	ENSDARG00000016484
chr24	21369109	21394170	ENSDARG00000016496
chr17	18011879	18052152	ENSDARG00000016513
chr5	23543397	23552996	ENSDARG00000016519
chr4	25063300	25080923	ENSDARG00000016526
chr14	26498799	26545304	ENSDARG00000016531
chr15	16249096	16256186	ENSDARG00000016543
chr11	26466401	26819956	ENSDARG00000016551
chr9	2510386	2522677	ENSDARG00000016611
chr4	18857648	18862389	ENSDARG00000016613
chr19	25288110	25305061	ENSDARG00000016623
chr20	34136402	34167077	ENSDARG00000016630
chr11	41226229	41233830	ENSDARG00000016649
chr13	33545170	33551434	ENSDARG00000016656
chr14	20769850	20801098	ENSDARG00000016664
chr3	1054435	1060784	ENSDARG00000016674
chr18	22804399	22987598	ENSDARG00000016676
chr21	15540563	15578825	ENSDARG00000016718
chr21	20896718	20902852	ENSDARG00000016742
chr20	26005109	26011553	ENSDARG00000016745
chr11	24614055	24639005	ENSDARG00000016753
chr21	7807394	7833100	ENSDARG00000016754
chr17	49332379	49355936	ENSDARG00000016763
chr10	15423853	15447445	ENSDARG00000016769
chr17	50930341	51032977	ENSDARG00000016775
chr23	28563396	28642437	ENSDARG00000016782
chr2	43954072	43998917	ENSDARG00000016788
chr1	55165901	55195527	ENSDARG00000016809
chr19	27055873	27089636	ENSDARG00000016811
chr8	26848966	26868169	ENSDARG00000016830
chr21	3268781	3301920	ENSDARG00000016858
chr5	31122968	31173575	ENSDARG00000016866
chr5	23173620	23193178	ENSDARG00000016867
chr5	42827709	42902522	ENSDARG00000016868
chr3	16572214	16596696	ENSDARG00000016875
chr3	54327385	54335221	ENSDARG00000016889
chr24	15510810	15524835	ENSDARG00000016897
chr21	18238189	18256842	ENSDARG00000016903
chr5	60823697	60869289	ENSDARG00000016904
chr12	38388639	38513090	ENSDARG00000016934
chr20	34254429	34389728	ENSDARG00000016936
chr16	23580568	23609342	ENSDARG00000016977
chr1	44009414	44036628	ENSDARG00000016994
chr2	42755834	42855515	ENSDARG00000017004
chr7	64752310	64869135	ENSDARG00000017006
chr7	56787509	56805311	ENSDARG00000017010
chr23	18647878	18671366	ENSDARG00000017037
chr10	10780642	10824572	ENSDARG00000017047
chr18	45121028	45263173	ENSDARG00000017058
chr10	25234625	25242752	ENSDARG00000017067
chr5	21517342	21523557	ENSDARG00000017086
chr18	30522436	30526474	ENSDARG00000017093
chr18	40771721	40866162	ENSDARG00000017105
chr23	3462556	3465717	ENSDARG00000017121
chr18	44775375	44800424	ENSDARG00000017126
chr16	53032380	53079091	ENSDARG00000017143
chr23	9153221	9202678	ENSDARG00000017154
chr20	47588939	47615219	ENSDARG00000017162
chr10	43950333	43961400	ENSDARG00000017168
chr18	27355616	27376493	ENSDARG00000017173
chr2	840714	844060	ENSDARG00000017195
chr15	46206634	46369552	ENSDARG00000017217
chr16	55121259	55143222	ENSDARG00000017219
chr10	16111865	16204247	ENSDARG00000017229
chr10	21487273	21513212	ENSDARG00000017230
chr24	26336259	26340304	ENSDARG00000017235
chr7	41060447	41070325	ENSDARG00000017242
chr6	51575925	51666740	ENSDARG00000017244
chr1	58129874	58139681	ENSDARG00000017255
chr15	16950174	16958853	ENSDARG00000017261
chr20	32620620	32674022	ENSDARG00000017266
chr6	53051837	53146007	ENSDARG00000017294
chr2	45638034	45657706	ENSDARG00000017311
chr13	15631286	15668299	ENSDARG00000017316
chr11	11349031	11353365	ENSDARG00000017337
chr9	3547662	3563495	ENSDARG00000017359
chr8	42910728	42979902	ENSDARG00000017365
chr12	20105357	20181564	ENSDARG00000017367
chr18	9213759	9280656	ENSDARG00000017369
chr4	805480	824452	ENSDARG00000017386
chr16	42519772	42557505	ENSDARG00000017397
chr16	31642875	31665054	ENSDARG00000017427
chr7	30222534	30266628	ENSDARG00000017431
chr23	10461872	10517176	ENSDARG00000017439
chr25	7866085	7906026	ENSDARG00000017446
chr9	35360056	35748212	ENSDARG00000017466
chr13	32684715	32768898	ENSDARG00000017500
chr19	11712659	11928658	ENSDARG00000017522
chr23	35551968	35565702	ENSDARG00000017525
chr1	5473807	5487754	ENSDARG00000017537
chr25	30017321	30107293	ENSDARG00000017562
chr5	43208685	43219510	ENSDARG00000017571
chr1	16683985	16831997	ENSDARG00000017591
chr12	7575660	7605029	ENSDARG00000017595
chr21	5693389	5700642	ENSDARG00000017602
chr2	23957389	23964572	ENSDARG00000017605
chr6	39310962	39315491	ENSDARG00000017624
chr23	18634523	18642179	ENSDARG00000017659
chr4	12075927	12103187	ENSDARG00000017661
chr25	13401788	13429919	ENSDARG00000017665
chr15	28752771	28833948	ENSDARG00000017673
chr15	20268896	20297373	ENSDARG00000017710
chr14	25626128	25637922	ENSDARG00000017741
chr8	8471711	8585423	ENSDARG00000017742
chr2	15459828	15529330	ENSDARG00000017748
chr16	5778446	5861106	ENSDARG00000017785
chr16	22703036	22760843	ENSDARG00000017790
chr7	58397278	58416032	ENSDARG00000017794
chr22	11114471	11170556	ENSDARG00000017798
chr9	9599706	9693207	ENSDARG00000017803
chr23	7445756	7457056	ENSDARG00000017821
chr1	8775649	8802103	ENSDARG00000017834
chr13	33237807	33353891	ENSDARG00000017835
chr4	13413181	13426598	ENSDARG00000017841
chr6	29154215	29169327	ENSDARG00000017886
chr23	2481917	2504302	ENSDARG00000017891
chr7	29592391	29674894	ENSDARG00000017901
chr24	5985970	5995137	ENSDARG00000017910
chr20	20996949	21001885	ENSDARG00000017928
chr24	14095777	14300563	ENSDARG00000017929
chr14	31226203	31267845	ENSDARG00000017931
chr8	23205861	23218917	ENSDARG00000017947
chr8	48859431	48946707	ENSDARG00000017953
chr12	33874082	33891572	ENSDARG00000017960
chr23	21768881	21837047	ENSDARG00000017986
chr19	43237375	43272452	ENSDARG00000018000
chr12	24784887	24807278	ENSDARG00000018022
chr5	55834500	55843608	ENSDARG00000018025
chr6	39394906	39491654	ENSDARG00000018032
chr20	16932779	16949723	ENSDARG00000018047
chr7	6620508	6664991	ENSDARG00000018049
chr2	25037818	25099713	ENSDARG00000018060
chr10	30077178	30703636	ENSDARG00000018065
chr24	25204872	25219824	ENSDARG00000018066
chr13	32925098	32935380	ENSDARG00000018069
chr2	34025737	34088834	ENSDARG00000018106
chr15	25516827	25550745	ENSDARG00000018110
chr4	22764006	22798550	ENSDARG00000018111
chr9	29761065	29769162	ENSDARG00000018121
chr11	35786596	35894988	ENSDARG00000018146
chr19	35164567	35286446	ENSDARG00000018162
chr11	34659499	34780201	ENSDARG00000018174
chr1	18086231	18110982	ENSDARG00000018178
chr16	52656291	52761183	ENSDARG00000018192
chr9	6416881	6524422	ENSDARG00000018206
chr20	36779172	36889831	ENSDARG00000018257
chr11	7097959	7137701	ENSDARG00000018260
chr24	37414132	37438516	ENSDARG00000018285
chr9	21982696	22006721	ENSDARG00000018296
chr7	60920267	60969964	ENSDARG00000018312
chr1	6978658	6989943	ENSDARG00000018319
chr1	48770861	48787727	ENSDARG00000018325
chr8	27536175	27605190	ENSDARG00000018328
chr5	2544815	2582079	ENSDARG00000018351
chr13	31586370	31618520	ENSDARG00000018382
chr9	45031080	45038196	ENSDARG00000018383
chr3	54907025	54959528	ENSDARG00000018393
chr19	33035806	33124230	ENSDARG00000018397
chr23	10412881	10416784	ENSDARG00000018404
chr12	9219614	9256976	ENSDARG00000018418
chr16	25767545	25784522	ENSDARG00000018425
chr9	38875076	38897715	ENSDARG00000018441
chr1	1953747	2070067	ENSDARG00000018460
chr13	17337169	17340052	ENSDARG00000018492
chr5	17377078	17503081	ENSDARG00000018508
chr22	18700123	18724561	ENSDARG00000018524
chr9	51616720	51685865	ENSDARG00000018553
chr25	17148132	17213901	ENSDARG00000018559
chr3	39039529	39048459	ENSDARG00000018600
chr4	2195819	2209989	ENSDARG00000018618
chr9	23091996	23107544	ENSDARG00000018627
chr24	18299770	18302185	ENSDARG00000018637
chr7	48597720	48603704	ENSDARG00000018643
chr11	6012922	6040504	ENSDARG00000018650
chr4	7644184	7705036	ENSDARG00000018688
chr11	27396918	27455726	ENSDARG00000018691
chr20	17840340	17919655	ENSDARG00000018693
chr3	34019829	34042706	ENSDARG00000018698
chr9	17778059	17952877	ENSDARG00000018716
chr1	49441614	49547182	ENSDARG00000018721
chr18	25083704	25190721	ENSDARG00000018726
chr12	23870057	23931860	ENSDARG00000018742
chr25	31426267	31452413	ENSDARG00000018743
chr16	28968963	29056753	ENSDARG00000018750
chr9	19719082	19739189	ENSDARG00000018765
chr6	3120644	3158847	ENSDARG00000018782
chr2	12064911	12128748	ENSDARG00000018809
chr7	34523352	34550359	ENSDARG00000018814
chr4	10065903	10131044	ENSDARG00000018820
chr5	60201358	60225695	ENSDARG00000018825
chr16	41790333	41837389	ENSDARG00000018853
chr15	42329291	42390857	ENSDARG00000018854
chr10	34793459	34927877	ENSDARG00000018856
chr3	60875768	60883707	ENSDARG00000018903
chr5	13892823	13945341	ENSDARG00000018907
chr20	49975324	49999099	ENSDARG00000018913
chr5	25588847	25599352	ENSDARG00000018918
chr20	32853884	32856070	ENSDARG00000018921
chr14	25806085	25879911	ENSDARG00000018923
chr8	15231718	15239547	ENSDARG00000018953
chr2	42511955	42525857	ENSDARG00000018961
chr23	27873978	27896379	ENSDARG00000018968
chr17	17784891	17836282	ENSDARG00000018976
chr6	55925603	56013158	ENSDARG00000018984
chr1	11576180	11591781	ENSDARG00000018997
chr22	29909340	29957569	ENSDARG00000019000
chr22	6979216	6995547	ENSDARG00000019004
chr16	27263147	27507723	ENSDARG00000019008
chr2	26956940	26965271	ENSDARG00000019033
chr21	30434137	30450344	ENSDARG00000019060
chr20	34248791	34252729	ENSDARG00000019062
chr14	29816215	29886564	ENSDARG00000019063
chr2	55567558	55584540	ENSDARG00000019128
chr15	34996056	35008250	ENSDARG00000019160
chr13	29331799	29337108	ENSDARG00000019179
chr18	14665462	14699886	ENSDARG00000019195
chr23	18455959	18489529	ENSDARG00000019205
chr21	4547569	4599559	ENSDARG00000019208
chr9	26275266	26285757	ENSDARG00000019223
chr5	32683991	32687538	ENSDARG00000019230
chr21	13053949	13120920	ENSDARG00000019231
chr4	11312466	11369641	ENSDARG00000019235
chr14	38512655	38532831	ENSDARG00000019236
chr2	50494953	50537847	ENSDARG00000019239
chr25	34789712	34791207	ENSDARG00000019250
chr12	1370086	1371691	ENSDARG00000019274
chr9	35141757	35159244	ENSDARG00000019293
chr19	7900075	7913514	ENSDARG00000019299
chr20	13124509	13244329	ENSDARG00000019300
chr22	11406765	11408945	ENSDARG00000019302
chr11	1396149	1483185	ENSDARG00000019304
chr22	29962131	29973677	ENSDARG00000019307
chr3	39458704	39471368	ENSDARG00000019326
chr4	15219174	15442980	ENSDARG00000019328
chr2	48434297	48450532	ENSDARG00000019335
chr17	31594891	31602303	ENSDARG00000019338
chr22	15480835	15521818	ENSDARG00000019341
chr6	6618472	6639468	ENSDARG00000019360
chr17	38348262	38360794	ENSDARG00000019364
chr17	51987801	52020693	ENSDARG00000019367
chr20	18492277	18635919	ENSDARG00000019383
chr22	18741083	18754010	ENSDARG00000019404
chr19	42252951	42460233	ENSDARG00000019426
chr14	47057741	47083533	ENSDARG00000019459
chr13	36797220	36808533	ENSDARG00000019487
chr6	58628600	58679929	ENSDARG00000019516
chr5	62554860	62592686	ENSDARG00000019525
chr2	16791731	16810701	ENSDARG00000019526
chr20	43751360	43792701	ENSDARG00000019529
chr22	22209437	22234316	ENSDARG00000019530
chr25	4007596	4023060	ENSDARG00000019532
chr2	3701938	3741821	ENSDARG00000019541
chr5	39409546	39440335	ENSDARG00000019549
chr3	27534318	27565321	ENSDARG00000019556
chr20	29731774	29772579	ENSDARG00000019564
chr14	40485243	40506848	ENSDARG00000019572
chr14	47691630	47845744	ENSDARG00000019579
chr7	56529470	56534132	ENSDARG00000019595
chr2	36845786	36872043	ENSDARG00000019596
chr6	40092207	40165206	ENSDARG00000019613
chr6	37500871	37535239	ENSDARG00000019614
chr4	16840128	16847030	ENSDARG00000019644
chr16	11027350	11100338	ENSDARG00000019658
chr13	24241365	24248821	ENSDARG00000019709
chr16	48674117	48701154	ENSDARG00000019717
chr7	38395808	38406832	ENSDARG00000019732
chr7	903916	954696	ENSDARG00000019743
chr16	23683876	23804617	ENSDARG00000019753
chr7	16854281	16971567	ENSDARG00000019791
chr11	17862768	17885623	ENSDARG00000019797
chr19	18680740	18689554	ENSDARG00000019810
chr9	15391097	15453436	ENSDARG00000019815
chr19	10336298	10376248	ENSDARG00000019842
chr4	20457719	20460989	ENSDARG00000019861
chr10	41440500	41478169	ENSDARG00000019897
chr2	58027562	58111786	ENSDARG00000019917
chr2	10265927	10279109	ENSDARG00000019924
chr22	16509305	16519060	ENSDARG00000019930
chr1	18429983	18544675	ENSDARG00000019945
chr16	33108540	33143368	ENSDARG00000019962
chr7	41156415	41209924	ENSDARG00000019969
chr22	16096820	16128501	ENSDARG00000019998
chr22	13862044	13918754	ENSDARG00000020000
chr5	40910234	40920827	ENSDARG00000020008
chr5	38499019	38552614	ENSDARG00000020009
chr7	37311023	37351112	ENSDARG00000020053
chr9	12988557	13139960	ENSDARG00000020057
chr17	51593394	51631768	ENSDARG00000020077
chr24	27469315	27636079	ENSDARG00000020080
chr4	14361617	14374088	ENSDARG00000020086
chr15	20964895	21003847	ENSDARG00000020107
chr8	31047865	31065783	ENSDARG00000020114
chr20	38555170	38617441	ENSDARG00000020123
chr8	14949301	15043927	ENSDARG00000020131
chr20	28747146	28865230	ENSDARG00000020134
chr9	26292945	26316436	ENSDARG00000020164
chr5	36010975	36026493	ENSDARG00000020178
chr2	12162955	12219576	ENSDARG00000020201
chr25	35648014	35667844	ENSDARG00000020218
chr19	10639610	10658495	ENSDARG00000020228
chr17	36919696	36948975	ENSDARG00000020231
chr17	30425555	30453489	ENSDARG00000020239
chr23	21565600	21572423	ENSDARG00000020241
chr17	50622812	50708685	ENSDARG00000020242
chr7	65888546	65910138	ENSDARG00000020252
chr2	22163621	22189873	ENSDARG00000020261
chr8	27342548	27496401	ENSDARG00000020292
chr22	756789	760665	ENSDARG00000020298
chr6	39205149	39221073	ENSDARG00000020301
chr11	23089972	23316539	ENSDARG00000020328
chr10	3427890	3452371	ENSDARG00000020334
chr19	43124418	43232861	ENSDARG00000020345
chr20	34018898	34037381	ENSDARG00000020354
chr12	3189438	3199379	ENSDARG00000020371
chr7	66410585	66430956	ENSDARG00000020377
chr25	16098050	16212604	ENSDARG00000020395
chr14	26065432	26078939	ENSDARG00000020417
chr17	5505283	5575203	ENSDARG00000020443
chr17	51135386	51140702	ENSDARG00000020448
chr22	15669476	15678440	ENSDARG00000020467
chr20	24251413	24284595	ENSDARG00000020469
chr25	13309669	13374890	ENSDARG00000020475
chr13	291108	301303	ENSDARG00000020493
chr12	8930432	9049723	ENSDARG00000020521
chr14	10318897	10350197	ENSDARG00000020527
chr16	20361992	20388566	ENSDARG00000020529
chr13	34639135	34667481	ENSDARG00000020541
chr9	33523731	33543992	ENSDARG00000020573
chr11	25248158	25264875	ENSDARG00000020595
chr6	42372463	42379771	ENSDARG00000020607
chr9	32987070	32994207	ENSDARG00000020618
chr23	4008434	4080996	ENSDARG00000020699
chr25	4333512	4355991	ENSDARG00000020718
chr11	30266472	30283922	ENSDARG00000020758
chr14	40378579	40483227	ENSDARG00000020759
chr11	13466845	13495858	ENSDARG00000020761
chr2	35258307	35491658	ENSDARG00000020771
chr20	41962167	42066811	ENSDARG00000020777
chr20	230251	271330	ENSDARG00000020785
chr2	50892279	50894921	ENSDARG00000020794
chr12	2988149	3007296	ENSDARG00000020795
chr19	10477117	10489104	ENSDARG00000020798
chr6	17928753	17955319	ENSDARG00000020820
chr9	12934265	12983197	ENSDARG00000020834
chr11	3299121	3313183	ENSDARG00000020840
chr18	47305694	47311455	ENSDARG00000020841
chr9	47738615	47957048	ENSDARG00000020845
chr3	16772376	16823442	ENSDARG00000020847
chr19	43523334	43539373	ENSDARG00000020850
chr6	4000590	4016218	ENSDARG00000020863
chr4	4825515	4918034	ENSDARG00000020871
chr25	36522341	36550446	ENSDARG00000020872
chr11	43577108	43631693	ENSDARG00000020884
chr6	49096983	49108393	ENSDARG00000020893
chr16	3171760	3200431	ENSDARG00000020898
chr5	37184999	37216987	ENSDARG00000020924
chr17	45430072	45659457	ENSDARG00000020944
chr24	12775600	12794503	ENSDARG00000020956
chr2	1946674	2109107	ENSDARG00000020957
chr3	49041485	49082872	ENSDARG00000020960
chr3	54579858	54591827	ENSDARG00000020976
chr16	26566076	26572879	ENSDARG00000021021
chr6	32105118	32106916	ENSDARG00000021032
chr19	1906395	1921560	ENSDARG00000021048
chr10	5090917	5135570	ENSDARG00000021082
chr8	1144725	1154072	ENSDARG00000021086
chr6	29763580	29804468	ENSDARG00000021113
chr14	30455245	30461241	ENSDARG00000021124
chr5	48031936	48288616	ENSDARG00000021137
chr19	12202416	12226237	ENSDARG00000021140
chr16	40475841	40509072	ENSDARG00000021141
chr20	20738193	20796280	ENSDARG00000021143
chr19	18056106	18199625	ENSDARG00000021163
chr22	852702	864827	ENSDARG00000021177
chr21	41806504	41826474	ENSDARG00000021252
chr20	38693056	38714887	ENSDARG00000021305
chr6	48383938	48419262	ENSDARG00000021309
chr15	31281042	31296583	ENSDARG00000021343
chr5	44174925	44243585	ENSDARG00000021366
chr8	28645057	28646106	ENSDARG00000021369
chr12	841246	844516	ENSDARG00000021372
chr5	56244674	56254530	ENSDARG00000021380
chr15	43882600	43918621	ENSDARG00000021383
chr20	21491519	21575956	ENSDARG00000021389
chr9	38647919	38671686	ENSDARG00000021402
chr7	20418917	20518928	ENSDARG00000021405
chr7	43418615	43501455	ENSDARG00000021442
chr10	9878451	10059882	ENSDARG00000021455
chr8	1156389	1201504	ENSDARG00000021483
chr12	33950865	34091972	ENSDARG00000021488
chr14	853381	880928	ENSDARG00000021521
chr11	27970967	28177012	ENSDARG00000021539
chr21	433008	461942	ENSDARG00000021550
chr13	3219403	3383261	ENSDARG00000021555
chr14	30514239	30536394	ENSDARG00000021556
chr12	269291	273340	ENSDARG00000021557
chr9	20994807	21042615	ENSDARG00000021569
chr4	22632490	22642734	ENSDARG00000021579
chr18	42151904	42607737	ENSDARG00000021584
chr4	23037943	23362010	ENSDARG00000021590
chr6	36965072	37186523	ENSDARG00000021607
chr23	25246435	25296132	ENSDARG00000021611
chr4	22959467	22993088	ENSDARG00000021647
chr6	40067665	40074363	ENSDARG00000021669
chr1	6878883	6898529	ENSDARG00000021688
chr6	40186699	40314609	ENSDARG00000021720
chr5	28694465	28888092	ENSDARG00000021735
chr2	44718202	44751457	ENSDARG00000021739
chr22	21769059	21820707	ENSDARG00000021805
chr12	25285279	25288668	ENSDARG00000021806
chr16	28643729	28656918	ENSDARG00000021808
chr17	26694720	26702616	ENSDARG00000021811
chr22	4577995	4605542	ENSDARG00000021812
chr16	47428510	47446580	ENSDARG00000021849
chr5	25633836	25647820	ENSDARG00000021859
chr20	39150595	39285597	ENSDARG00000021869
chr13	50012247	50032585	ENSDARG00000021885
chr13	48766403	48854203	ENSDARG00000021895
chr17	27172930	27217406	ENSDARG00000021896
chr14	26082917	26094041	ENSDARG00000021899
chr5	27960853	28025364	ENSDARG00000021948
chr3	24957057	24970178	ENSDARG00000021973
chr18	10802449	10953520	ENSDARG00000021979
chr16	5352142	5597848	ENSDARG00000021987
chr13	24571301	24586946	ENSDARG00000021991
chr8	5174537	5208902	ENSDARG00000021996
chr17	29210539	29232295	ENSDARG00000022000
chr7	18626706	18731164	ENSDARG00000022020
chr25	19258636	19335293	ENSDARG00000022045
chr18	20836349	20864682	ENSDARG00000022160
chr22	22393028	22404204	ENSDARG00000022177
chr4	24051624	24153025	ENSDARG00000022187
chr2	6140034	6153534	ENSDARG00000022213
chr21	4062695	4079949	ENSDARG00000022218
chr3	54299329	54313359	ENSDARG00000022232
chr3	34876222	35121017	ENSDARG00000022254
chr9	5884055	5914135	ENSDARG00000022261
chr19	7234041	7251749	ENSDARG00000022280
chr21	38770137	38793101	ENSDARG00000022295
chr2	1767465	1819985	ENSDARG00000022309
chr5	56649896	56655340	ENSDARG00000022315
chr5	31898917	31905123	ENSDARG00000022399
chr13	31212876	31239734	ENSDARG00000022410
chr22	2932874	3074863	ENSDARG00000022413
chr16	52633842	52654423	ENSDARG00000022415
chr16	4684308	4702368	ENSDARG00000022430
chr8	39726484	39732222	ENSDARG00000022438
chr7	22582631	22629187	ENSDARG00000022466
chr6	29486372	29621708	ENSDARG00000022518
chr3	25578184	25683342	ENSDARG00000022531
chr21	19034285	19037195	ENSDARG00000022569
chr23	39718777	39733770	ENSDARG00000022648
chr9	38778286	38811407	ENSDARG00000022659
chr8	49180999	49183731	ENSDARG00000022684
chr1	13719585	13729922	ENSDARG00000022690
chr3	16880865	16957645	ENSDARG00000022712
chr23	24420118	24468299	ENSDARG00000022727
chr20	25746369	25760378	ENSDARG00000022730
chr2	53334478	53335665	ENSDARG00000022739
chr8	23125979	23130745	ENSDARG00000022768
chr4	16798058	16802664	ENSDARG00000022795
chr17	5956896	6045586	ENSDARG00000022841
chr4	18713153	18727060	ENSDARG00000022858
chr14	32102925	32163049	ENSDARG00000022895
chr12	34790466	34791760	ENSDARG00000022918
chr16	10522649	10531588	ENSDARG00000022939
chr16	25192312	25200440	ENSDARG00000022952
chr22	37607823	37630492	ENSDARG00000022968
chr1	33236468	33468627	ENSDARG00000022971
chr8	6877286	6899642	ENSDARG00000022974
chr25	3168406	3176922	ENSDARG00000022978
chr17	25425932	25461984	ENSDARG00000022995
chr21	3764328	3808546	ENSDARG00000022996
chr20	13245428	13278185	ENSDARG00000023002
chr16	16621771	16646153	ENSDARG00000023003
chr4	16720936	16736441	ENSDARG00000023026
chr24	9740833	9753408	ENSDARG00000023028
chr4	29079208	29095592	ENSDARG00000023036
chr20	27813624	27821008	ENSDARG00000023040
chr2	23639764	23693465	ENSDARG00000023053
chr17	6635771	6653555	ENSDARG00000023058
chr25	32114174	32332662	ENSDARG00000023104
chr20	42349838	42384324	ENSDARG00000023117
chr21	21783242	21787649	ENSDARG00000023152
chr15	1631599	1657576	ENSDARG00000023190
chr14	17274918	17282721	ENSDARG00000023220
chr17	15891106	15958813	ENSDARG00000023237
chr5	16173334	16230114	ENSDARG00000023267
chr19	8824335	8829646	ENSDARG00000023298
chr2	37884423	37892190	ENSDARG00000023303
chr8	21127037	21130677	ENSDARG00000023309
chr16	1446530	1479135	ENSDARG00000023316
chr1	25966643	25971141	ENSDARG00000023330
chr8	11287586	11505136	ENSDARG00000023443
chr20	38128560	38217011	ENSDARG00000023448
chr19	48326047	48346964	ENSDARG00000023472
chr8	43334208	43356803	ENSDARG00000023484
chr5	446758	472748	ENSDARG00000023495
chr6	13273306	13280695	ENSDARG00000023498
chr15	2887724	2894200	ENSDARG00000023508
chr21	19726910	19791787	ENSDARG00000023536
chr22	12954436	13018215	ENSDARG00000023537
chr2	27344529	27441289	ENSDARG00000023542
chr6	28303552	28700109	ENSDARG00000023578
chr11	38449171	38609446	ENSDARG00000023609
chr18	72104	92046	ENSDARG00000023659
chr14	38538168	38541504	ENSDARG00000023672
chr25	15551036	15706313	ENSDARG00000023694
chr23	19743742	19747426	ENSDARG00000023703
chr9	33851779	33916787	ENSDARG00000023712
chr2	2895582	2907370	ENSDARG00000023713
chr13	1888924	1929422	ENSDARG00000023722
chr4	4501083	4515371	ENSDARG00000023766
chr15	19948514	19961084	ENSDARG00000023814
chr10	32320997	32550444	ENSDARG00000023815
chr11	6850037	6858635	ENSDARG00000023852
chr6	12247741	12316624	ENSDARG00000023878
chr19	41419855	41447104	ENSDARG00000023900
chr9	2346408	2400071	ENSDARG00000023903
chr5	36168521	36222265	ENSDARG00000023914
chr20	52969202	53002470	ENSDARG00000023916
chr12	33637378	33688023	ENSDARG00000023920
chr25	14773625	14834945	ENSDARG00000023927
chr2	37324670	37371986	ENSDARG00000023933
chr21	43586165	43611326	ENSDARG00000023940
chr5	26155868	26165035	ENSDARG00000023958
chr6	13099598	13100687	ENSDARG00000024006
chr17	28323164	28548834	ENSDARG00000024017
chr7	40386843	40443387	ENSDARG00000024092
chr20	34834859	34851738	ENSDARG00000024195
chr21	4483219	4531018	ENSDARG00000024219
chr25	31332690	31352936	ENSDARG00000024229
chr18	17611529	17620965	ENSDARG00000024314
chr7	38490785	38514487	ENSDARG00000024324
chr5	50266441	50321383	ENSDARG00000024325
chr12	11224651	11268463	ENSDARG00000024398
chr19	2210909	2222343	ENSDARG00000024416
chr4	5634126	5636596	ENSDARG00000024465
chr9	34412812	34418287	ENSDARG00000024478
chr8	29717388	29725719	ENSDARG00000024540
chr20	35064531	35082676	ENSDARG00000024564
chr22	15412290	15477715	ENSDARG00000024588
chr7	23735718	23742731	ENSDARG00000024598
chr19	15666928	15716605	ENSDARG00000024619
chr7	9045442	9060094	ENSDARG00000024651
chr6	52717379	52725572	ENSDARG00000024669
chr9	16189065	16301875	ENSDARG00000024694
chr10	14571572	14582324	ENSDARG00000024728
chr2	12723927	12949975	ENSDARG00000024744
chr20	54177625	54206912	ENSDARG00000024746
chr2	21828467	21845680	ENSDARG00000024759
chr1	41523854	42334565	ENSDARG00000024785
chr1	52645123	52664286	ENSDARG00000024827
chr20	28928741	28939725	ENSDARG00000024844
chr10	38831827	39015854	ENSDARG00000024865
chr20	30130679	30132431	ENSDARG00000024870
chr4	6825013	6984541	ENSDARG00000024874
chr15	22499301	22509437	ENSDARG00000024920
chr1	50377480	50395086	ENSDARG00000024933
chr22	16542853	16732703	ENSDARG00000024964
chr15	23615702	23708680	ENSDARG00000024966
chr10	26554233	26607637	ENSDARG00000025011
chr14	8288253	8310549	ENSDARG00000025033
chr16	53079038	53103713	ENSDARG00000025043
chr14	7391285	7433649	ENSDARG00000025071
chr4	377849	385003	ENSDARG00000025073
chr1	55755085	55765235	ENSDARG00000025074
chr20	13672080	13729608	ENSDARG00000025091
chr6	42935221	42951648	ENSDARG00000025094
chr14	5079021	5082166	ENSDARG00000025131
chr23	36958365	36983297	ENSDARG00000025212
chr10	17277406	17476444	ENSDARG00000025220
chr15	2512322	2526362	ENSDARG00000025285
chr15	18194087	18219969	ENSDARG00000025302
chr3	18624771	18642794	ENSDARG00000025338
chr22	10630458	10634253	ENSDARG00000025340
chr9	47020157	47041700	ENSDARG00000025348
chr1	51087487	51095498	ENSDARG00000025350
chr9	28293524	28317380	ENSDARG00000025375
chr7	7244029	7260389	ENSDARG00000025391
chr11	42473824	42527132	ENSDARG00000025421
chr8	5222100	5239646	ENSDARG00000025468
chr2	42645744	42729922	ENSDARG00000025513
chr14	35029665	35048201	ENSDARG00000025535
chr13	33115700	33121910	ENSDARG00000025549
chr12	22109193	22116785	ENSDARG00000025555
chr4	11692074	11764375	ENSDARG00000025576
chr23	19786214	19789516	ENSDARG00000025581
chr2	57734081	57756490	ENSDARG00000025593
chr9	37332041	37487113	ENSDARG00000025641
chr19	39179493	39285530	ENSDARG00000025667
chr11	25322277	25339749	ENSDARG00000025699
chr21	97366	127688	ENSDARG00000025703
chr16	31807124	31835577	ENSDARG00000025789
chr7	13573155	13611473	ENSDARG00000025797
chr1	53249352	53259096	ENSDARG00000025808
chr3	41505779	41564380	ENSDARG00000025826
chr23	9285466	9293608	ENSDARG00000025850
chr2	45090398	45093096	ENSDARG00000025855
chr4	9477584	9501930	ENSDARG00000025859
chr12	26502653	26517987	ENSDARG00000025875
chr9	34832052	34838510	ENSDARG00000025891
chr15	42440773	42595002	ENSDARG00000025920
chr12	25018268	25058919	ENSDARG00000025953
chr6	47531122	47798230	ENSDARG00000025974
chr15	28701704	28852636	ENSDARG00000025977
chr20	2112730	2179604	ENSDARG00000025983
chr9	55394995	55461518	ENSDARG00000026024
chr21	45325418	45334474	ENSDARG00000026035
chr5	29052360	29067268	ENSDARG00000026048
chr1	44971932	44977649	ENSDARG00000026068
chr18	27593208	27648151	ENSDARG00000026070
chr12	90491	93198	ENSDARG00000026090
chr6	38898622	38904962	ENSDARG00000026109
chr15	28242762	28253653	ENSDARG00000026149
chr17	12284905	12344030	ENSDARG00000026166
chr13	40560243	40592528	ENSDARG00000026170
chr22	17581610	17586604	ENSDARG00000026183
chr13	12861376	12898376	ENSDARG00000026225
chr8	43046732	43050188	ENSDARG00000026229
chr18	50279368	50360676	ENSDARG00000026247
chr23	42054150	42201708	ENSDARG00000026248
chr24	39621874	39630783	ENSDARG00000026281
chr12	9322473	9400384	ENSDARG00000026294
chr23	38228278	38251320	ENSDARG00000026296
chr10	36848876	36864590	ENSDARG00000026322
chr9	907950	915377	ENSDARG00000026369
chr1	56562858	56565498	ENSDARG00000026383
chr24	535078	536972	ENSDARG00000026417
chr3	15496392	15517913	ENSDARG00000026453
chr20	20600196	20606245	ENSDARG00000026473
chr5	24006819	24013968	ENSDARG00000026476
chr12	26530650	26634588	ENSDARG00000026482
chr1	54282538	54294585	ENSDARG00000026489
chr10	32739229	32844972	ENSDARG00000026499
chr20	16033445	16256836	ENSDARG00000026519
chr10	28841607	28949158	ENSDARG00000026531
chr23	10870218	10892449	ENSDARG00000026540
chr1	49279576	49288214	ENSDARG00000026548
chr21	39378916	39409134	ENSDARG00000026595
chr12	34157076	34176402	ENSDARG00000026611
chr20	43895788	44020611	ENSDARG00000026630
chr21	14547518	14595390	ENSDARG00000026634
chr18	14725170	14737487	ENSDARG00000026664
chr3	17465799	17502099	ENSDARG00000026712
chr17	50182483	50206348	ENSDARG00000026723
chr10	13347491	13438601	ENSDARG00000026736
chr15	22637104	23253713	ENSDARG00000026753
chr19	2672019	2734038	ENSDARG00000026762
chr18	39125714	39137997	ENSDARG00000026766
chr6	17860009	17904382	ENSDARG00000026767
chr15	39430497	39972825	ENSDARG00000026784
chr20	32144475	32209939	ENSDARG00000026796
chr24	12873167	13095638	ENSDARG00000026801
chr20	50137614	50211732	ENSDARG00000026811
chr3	59659895	59690351	ENSDARG00000026834
chr16	47493649	47514918	ENSDARG00000026835
chr7	23798264	23825913	ENSDARG00000026842
chr8	14132619	14145560	ENSDARG00000026845
chr18	12307849	12358760	ENSDARG00000026865
chr1	46398269	46415807	ENSDARG00000026902
chr23	33430632	33434894	ENSDARG00000026907
chr10	3419528	3427326	ENSDARG00000026908
chr16	32612188	32629061	ENSDARG00000026941
chr8	20423049	20456702	ENSDARG00000026986
chr8	10301944	10412159	ENSDARG00000026988
chr19	41274733	41311480	ENSDARG00000027009
chr13	7243361	7417020	ENSDARG00000027016
chr20	13279399	13415938	ENSDARG00000027017
chr11	32313488	32461039	ENSDARG00000027041
chr20	34109692	34126090	ENSDARG00000027046
chr9	11935567	12063241	ENSDARG00000027079
chr17	16290189	16316632	ENSDARG00000027082
chr16	2507340	2569861	ENSDARG00000027087
chr5	40524583	40542615	ENSDARG00000027109
chr23	44543911	44595920	ENSDARG00000027112
chr25	34190831	34219018	ENSDARG00000027140
chr5	12837290	12853688	ENSDARG00000027141
chr10	35423862	35466658	ENSDARG00000027153
chr8	23172973	23190398	ENSDARG00000027154
chr13	352620	360278	ENSDARG00000027159
chr13	23782128	23825822	ENSDARG00000027172
chr3	32539432	32548412	ENSDARG00000027182
chr11	19567429	19612840	ENSDARG00000027183
chr3	32549532	32556879	ENSDARG00000027187
chr1	35165017	35196915	ENSDARG00000027199
chr7	28399269	28448137	ENSDARG00000027222
chr4	16547197	16556109	ENSDARG00000027249
chr17	51732871	51804088	ENSDARG00000027279
chr13	32863461	32864915	ENSDARG00000027285
chr2	43619823	43683302	ENSDARG00000027290
chr7	31631183	31650537	ENSDARG00000027322
chr5	37339568	37363610	ENSDARG00000027345
chr9	21619442	21649295	ENSDARG00000027353
chr7	32451077	32478441	ENSDARG00000027394
chr7	5202345	5253498	ENSDARG00000027397
chr18	20892396	21058514	ENSDARG00000027423
chr3	17897036	17912043	ENSDARG00000027461
chr3	17643070	17897410	ENSDARG00000027469
chr12	48749948	48759135	ENSDARG00000027491
chr5	32698488	32730325	ENSDARG00000027501
chr10	21437917	21471617	ENSDARG00000027523
chr5	12604634	12666903	ENSDARG00000027552
chr17	1986269	2066318	ENSDARG00000027564
chr10	1192755	1281129	ENSDARG00000027600
chr15	45778772	45917030	ENSDARG00000027602
chr16	45282339	45321883	ENSDARG00000027609
chr9	24412199	24431723	ENSDARG00000027611
chr23	629208	640540	ENSDARG00000027658
chr10	19059712	19064142	ENSDARG00000027687
chr3	16538030	16569444	ENSDARG00000027689
chr12	11556131	11611387	ENSDARG00000027710
chr15	34362459	34468492	ENSDARG00000027724
chr11	6446307	6447909	ENSDARG00000027744
chr3	15040013	15060764	ENSDARG00000027749
chr13	1051036	1078837	ENSDARG00000027777
chr23	26866708	26961722	ENSDARG00000027797
chr20	42324048	42344346	ENSDARG00000027813
chr24	42133360	42144919	ENSDARG00000027824
chr24	21030432	21039194	ENSDARG00000027825
chr24	20947737	21135124	ENSDARG00000027851
chr17	51034383	51110523	ENSDARG00000027867
chr13	43506042	43525716	ENSDARG00000027887
chr7	12136905	12536290	ENSDARG00000027903
chr24	22594773	22611400	ENSDARG00000027915
chr20	28901098	28924881	ENSDARG00000027916
chr20	52461541	52502394	ENSDARG00000027930
chr6	41811137	41889862	ENSDARG00000027938
chr20	33629417	33634364	ENSDARG00000027940
chr2	5675613	5769776	ENSDARG00000027957
chr6	42548261	42600475	ENSDARG00000027963
chr20	54633023	54646040	ENSDARG00000027978
chr24	3931991	3972750	ENSDARG00000028000
chr3	53432982	53467519	ENSDARG00000028048
chr10	40926439	41018426	ENSDARG00000028053
chr10	18953718	18978511	ENSDARG00000028067
chr8	51176368	51306736	ENSDARG00000028071
chr5	68781104	68799535	ENSDARG00000028082
chr20	26495234	26508143	ENSDARG00000028086
chr10	10252082	10320239	ENSDARG00000028099
chr21	11683700	11689472	ENSDARG00000028106
chr15	6149908	6416604	ENSDARG00000028118
chr6	10834834	10838453	ENSDARG00000028119
chr25	16259683	16335199	ENSDARG00000028159
chr13	11303655	11312559	ENSDARG00000028228
chr23	28882461	29000136	ENSDARG00000028322
chr13	36459567	36467786	ENSDARG00000028327
chr23	3808555	3816789	ENSDARG00000028335
chr6	41026044	41031162	ENSDARG00000028379
chr19	21201401	21208150	ENSDARG00000028431
chr6	41449005	41454308	ENSDARG00000028442
chr20	43794130	43818164	ENSDARG00000028475
chr6	39502087	39505845	ENSDARG00000028478
chr3	31264435	31298775	ENSDARG00000028521
chr19	35452782	35752907	ENSDARG00000028533
chr20	7132153	7141316	ENSDARG00000028541
chr17	14449391	14450734	ENSDARG00000028586
chr23	35622804	35657312	ENSDARG00000028625
chr5	474044	497866	ENSDARG00000028663
chr25	5808536	5836133	ENSDARG00000028676
chr21	18913939	18921443	ENSDARG00000028699
chr16	28335414	28436707	ENSDARG00000028715
chr11	2641176	2691019	ENSDARG00000028721
chr8	4993138	5024340	ENSDARG00000028725
chr13	9523357	9543515	ENSDARG00000028748
chr15	30276861	30420787	ENSDARG00000028793
chr17	29259581	29260768	ENSDARG00000028804
chr7	29999260	30001721	ENSDARG00000028815
chr3	22853550	22863885	ENSDARG00000028848
chr2	21571847	21642053	ENSDARG00000028878
chr23	16143616	16160314	ENSDARG00000028894
chr1	53936106	53944576	ENSDARG00000028899
chr18	14800851	14868742	ENSDARG00000028943
chr12	19218912	19224804	ENSDARG00000028957
chr20	50249890	50283091	ENSDARG00000028971
chr4	18603767	18606549	ENSDARG00000029018
chr17	43916927	43966968	ENSDARG00000029045
chr22	17759579	17794579	ENSDARG00000029057
chr19	31412520	31420104	ENSDARG00000029058
chr14	38534764	38538105	ENSDARG00000029064
chr24	4109697	4117128	ENSDARG00000029072
chr6	39996069	40031887	ENSDARG00000029075
chr4	74899854	74907791	ENSDARG00000029105
chr16	32105755	32126845	ENSDARG00000029114
chr23	25526115	25760413	ENSDARG00000029146
chr25	15842875	15944685	ENSDARG00000029168
chr7	23477814	23577053	ENSDARG00000029170
chr5	34397610	34399400	ENSDARG00000029179
chr7	73941374	73948646	ENSDARG00000029204
chr3	23452110	23466508	ENSDARG00000029215
chr17	7073024	7194304	ENSDARG00000029234
chr25	15745270	15809503	ENSDARG00000029239
chr2	8851288	8865099	ENSDARG00000029248
chr3	23567486	23619362	ENSDARG00000029263
chr12	7160276	7201600	ENSDARG00000029291
chr2	10160261	10173908	ENSDARG00000029292
chr24	33547956	33566066	ENSDARG00000029307
chr20	1182326	1218777	ENSDARG00000029370
chr21	38984761	39013538	ENSDARG00000029381
chr5	29934549	29935174	ENSDARG00000029406
chr8	11649527	11707308	ENSDARG00000029439
chr24	32603272	32608012	ENSDARG00000029445
chr20	43223054	43456066	ENSDARG00000029472
chr11	4006842	4113275	ENSDARG00000029474
chr5	62122699	62303733	ENSDARG00000029480
chr17	29359891	29757066	ENSDARG00000029482
chr9	38483124	38501955	ENSDARG00000029497
chr19	6131879	6164753	ENSDARG00000029501
chr20	14218278	14222316	ENSDARG00000029511
chr20	29882048	29884331	ENSDARG00000029544
chr8	51318826	51354310	ENSDARG00000029556
chr20	39007335	39143302	ENSDARG00000029587
chr13	9227438	9240182	ENSDARG00000029600
chr14	46802162	46980420	ENSDARG00000029609
chr8	36559357	36585639	ENSDARG00000029612
chr12	6032077	6080712	ENSDARG00000029621
chr6	28953416	28971172	ENSDARG00000029639
chr17	38980304	39237751	ENSDARG00000029668
chr12	18443679	18446960	ENSDARG00000029695
chr24	41778204	41779303	ENSDARG00000029710
chr1	7332958	7336478	ENSDARG00000029720
chr9	31356965	31448399	ENSDARG00000029729
chr1	30941729	30967387	ENSDARG00000029751
chr19	20477569	20522163	ENSDARG00000029761
chr10	43716434	43826987	ENSDARG00000029764
chr12	11611843	11725355	ENSDARG00000029768
chr14	32940404	32957004	ENSDARG00000029885
chr21	4344394	4360515	ENSDARG00000029905
chr3	23298405	23331406	ENSDARG00000029911
chr6	58412770	58485852	ENSDARG00000029916
chr3	52645138	52697363	ENSDARG00000029931
chr15	35298445	35354552	ENSDARG00000030020
chr21	4375506	4442080	ENSDARG00000030022
chr20	52740570	52777029	ENSDARG00000030053
chr5	36432201	36438046	ENSDARG00000030087
[truncated: 7,851 more rows]

## Sheet: C) Active promoters
List of active promoters captured by HiChIP(H3K4me3)
Version of genome: GRCz10/danRer10
Chromosome	TSS
chr1	58865313
chr1	58862863
chr1	58826872
chr1	58716435
chr1	58711504
chr1	58709503
chr1	58700877
chr1	58653669
chr1	58641760
chr1	58615184
chr1	58608300
chr1	58608290
chr1	58608276
chr1	58607041
chr1	58607020
chr1	58604517
chr1	58546147
chr1	58545048
chr1	58539546
chr1	58539318
chr1	58536716
chr1	58534149
chr1	58530322
chr1	58530299
chr1	58530295
chr1	58530259
chr1	58525537
chr1	58525441
chr1	58522034
chr1	58487923
chr1	58479921
chr1	58475217
chr1	58455040
chr1	58439198
chr1	58404433
chr1	58392975
chr1	58377430
chr1	58377428
chr1	58371594
chr1	58370237
chr1	58369261
chr1	58365635
chr1	58365385
chr1	58353908
chr1	58353547
chr1	58285431
chr1	58282017
chr1	58183375
chr1	58139681
chr1	57981003
chr1	57938108
chr1	57931563
chr1	57885321
chr1	57885271
chr1	57866812
chr1	57865998
chr1	57865954
chr1	57857184
chr1	57826447
chr1	57826281
chr1	57792074
chr1	57546767
chr1	57381726
chr1	57303869
chr1	57300827
chr1	57267933
chr1	57267291
chr1	56656360
chr1	56656255
chr1	56637341
chr1	56632811
chr1	56632801
chr1	56616742
chr1	56616726
chr1	56596814
chr1	56565498
chr1	56554354
chr1	55773865
chr1	55765235
chr1	55554617
chr1	55544564
chr1	55211319
chr1	55195527
chr1	55162454
chr1	55133079
chr1	55075034
chr1	55074942
chr1	55072557
chr1	55071557
chr1	54593315
chr1	54593313
chr1	54570845
chr1	54562035
chr1	54561689
chr1	54561509
chr1	54488960
chr1	54453788
chr1	54441094
chr1	54438802
chr1	54426725
chr1	54417663
chr1	54403166
chr1	54403146
chr1	54366660
chr1	54366628
chr1	54366605
chr1	54337788
chr1	54331231
chr1	54331089
chr1	54320095
chr1	54319646
chr1	54294585
chr1	54294519
chr1	54294317
chr1	54270408
chr1	54269941
chr1	54261975
chr1	54233807
chr1	54231244
chr1	54212082
chr1	54187901
chr1	54087611
chr1	54059755
chr1	54059702
chr1	54057790
chr1	54041212
chr1	54041168
chr1	54028388
chr1	54006004
chr1	54006003
chr1	53996371
chr1	53996195
chr1	53928703
chr1	53746384
chr1	53523470
chr1	53480127
chr1	53465895
chr1	53409707
chr1	53403777
chr1	53393361
chr1	53384045
chr1	53383820
chr1	53377334
chr1	53354006
chr1	53353722
chr1	53353714
chr1	53295222
chr1	53294492
chr1	53294487
chr1	53286257
chr1	53286191
chr1	53259367
chr1	53259096
chr1	53259023
chr1	53258029
chr1	53247349
chr1	53220896
chr1	53213579
chr1	53182601
chr1	53124009
chr1	53094674
chr1	53082043
chr1	53081892
chr1	53052302
chr1	53052248
chr1	52992306
chr1	52869854
chr1	52844567
chr1	52772710
chr1	52772674
chr1	52772349
chr1	52745254
chr1	52742745
chr1	52739755
chr1	52739742
chr1	52739716
chr1	52687140
chr1	52686370
chr1	52645123
chr1	52642675
chr1	52642449
chr1	52642392
chr1	52638762
chr1	52625344
chr1	52625008
chr1	52373040
chr1	52373031
chr1	52157701
chr1	52156044
chr1	52155986
chr1	52155810
chr1	52027465
chr1	51998886
chr1	51998629
chr1	51925821
chr1	51883438
chr1	51870541
chr1	51870540
chr1	51870525
chr1	51870437
chr1	51863205
chr1	51863096
chr1	51862933
chr1	51827331
chr1	51827330
chr1	51826584
chr1	51658110
chr1	51567154
chr1	51567148
chr1	51567141
chr1	51504132
chr1	51503456
chr1	51496088
chr1	51496039
chr1	51494300
chr1	51324865
chr1	51269049
chr1	51242510
chr1	51192682
chr1	51100171
chr1	51100160
chr1	51087487
chr1	51075976
chr1	51075861
chr1	50962753
chr1	50947637
chr1	50893451
chr1	50835352
chr1	50835347
chr1	50835329
chr1	50831295
chr1	50831175
chr1	50763721
chr1	50742850
chr1	50668953
chr1	50577521
chr1	50547392
chr1	50547251
chr1	50547250
chr1	50513861
chr1	50513795
chr1	50423017
chr1	50422983
chr1	50422872
chr1	50418606
chr1	50395086
chr1	50353357
chr1	50333755
chr1	50325109
chr1	50215255
chr1	50215254
chr1	50147451
chr1	49995590
chr1	49967238
chr1	49964474
chr1	49884138
chr1	49794421
chr1	49650122
chr1	49650120
chr1	49650112
chr1	49647461
chr1	49647440
chr1	49441645
chr1	49441627
chr1	49312043
chr1	49301286
chr1	49288214
chr1	49275216
chr1	49170705
chr1	49170635
chr1	49031536
chr1	49029061
chr1	49004702
chr1	48913937
chr1	48886195
chr1	48853696
chr1	48770861
chr1	48765129
chr1	48622466
chr1	48277853
chr1	47080510
chr1	46894469
chr1	46894468
chr1	46794891
chr1	46794872
chr1	46640412
chr1	46474610
chr1	46474566
chr1	46470741
chr1	46470665
chr1	46444109
chr1	46430897
chr1	46400236
chr1	46400211
chr1	46398589
chr1	46398269
chr1	46293309
chr1	46292910
chr1	46233569
chr1	46184261
chr1	46170958
chr1	46167794
chr1	46166050
chr1	46141648
chr1	46052320
chr1	46031473
chr1	46031286
chr1	46027121
chr1	46027081
chr1	46015407
chr1	45961383
chr1	45958809
chr1	45958790
chr1	45941734
chr1	45941716
chr1	45907532
chr1	45907270
chr1	45802712
chr1	45714062
chr1	45714001
chr1	45710153
chr1	45709380
chr1	45503101
chr1	45277445
chr1	45267109
chr1	45267090
chr1	45233570
chr1	45233554
chr1	45230904
chr1	45228837
chr1	45148153
chr1	45148132
chr1	45063078
chr1	45015424
chr1	44979892
chr1	44972507
chr1	44972012
chr1	44971975
chr1	44971932
chr1	44942160
chr1	44922686
chr1	44922523
chr1	44892612
chr1	44650056
chr1	44649998
chr1	44649975
chr1	44649965
chr1	44631347
chr1	44631156
chr1	44516316
chr1	44516314
chr1	44371475
chr1	44348300
chr1	44347754
chr1	44240329
chr1	44199860
chr1	44137411
chr1	44098995
chr1	44009672
chr1	44009652
chr1	44009634
chr1	44009562
chr1	44009414
chr1	44002958
chr1	43881160
chr1	43881066
chr1	43880634
chr1	43858148
chr1	43822213
chr1	43789774
chr1	43689167
chr1	43472203
chr1	43471944
chr1	43471897
chr1	43394423
chr1	43352477
chr1	43347634
chr1	43323902
chr1	43299847
chr1	43299784
chr1	43299776
chr1	43161474
chr1	43025861
chr1	42985171
chr1	42985087
chr1	42983420
chr1	42983419
chr1	42077911
chr1	41524032
chr1	41523910
chr1	41523896
chr1	41523854
chr1	41281418
chr1	41248139
chr1	41148109
chr1	41148077
chr1	41147988
chr1	41116690
chr1	41116620
chr1	41116617
chr1	41116578
chr1	40989238
chr1	40965447
chr1	40908090
chr1	40795697
chr1	40795403
chr1	40784613
chr1	40784552
chr1	40762984
chr1	40609105
chr1	40557491
chr1	40536797
chr1	40211965
chr1	40208545
chr1	40091608
chr1	39895296
chr1	39895237
chr1	39895224
chr1	39895219
chr1	39895160
chr1	39848925
chr1	39848905
chr1	39844467
chr1	39801465
chr1	39545598
chr1	39519203
chr1	39509093
chr1	39430120
chr1	39414758
chr1	39414633
chr1	39389738
chr1	39384763
chr1	39368905
chr1	39315988
chr1	39305567
chr1	39297881
chr1	39297738
chr1	39297709
chr1	39297678
chr1	39297509
chr1	39265657
chr1	39264980
chr1	39259154
chr1	39177845
chr1	39177786
chr1	39147680
chr1	39147675
chr1	39119583
chr1	38834967
chr1	38190124
chr1	38189870
chr1	38100012
chr1	38100008
chr1	38099964
chr1	38097171
chr1	38097107
chr1	38097057
chr1	38056737
chr1	38040141
chr1	37990917
chr1	37990850
chr1	37695980
chr1	37642318
chr1	37475834
chr1	37452609
chr1	37452474
chr1	37452470
chr1	37451819
chr1	37427230
chr1	37423537
chr1	37423446
chr1	37033113
chr1	36657826
chr1	36593251
chr1	36476298
chr1	36040120
chr1	36039927
chr1	36039860
chr1	36039685
chr1	35990095
chr1	35933575
chr1	35933528
chr1	35933516
chr1	35704909
chr1	35462754
chr1	35462734
chr1	35419350
chr1	35196915
chr1	34763310
chr1	34762877
chr1	34762810
chr1	34741370
chr1	34741301
chr1	33981243
chr1	33981232
chr1	33981139
chr1	33981138
chr1	33952902
chr1	33880045
chr1	33764287
chr1	33603184
chr1	33563357
chr1	33471290
chr1	33390312
chr1	33236469
chr1	33236468
chr1	32935676
chr1	32935668
chr1	32935662
chr1	32915114
chr1	32901618
chr1	32825347
chr1	32651403
chr1	32651142
chr1	32589606
chr1	32589529
chr1	32485343
chr1	31609166
chr1	31608916
chr1	31379356
chr1	31379314
chr1	31210393
chr1	31131836
chr1	31124108
chr1	31124073
chr1	31124062
chr1	31124054
chr1	30992586
chr1	30974101
chr1	30974100
chr1	30941729
chr1	30925286
chr1	30925274
chr1	30925076
chr1	30783544
chr1	30783523
chr1	30783513
chr1	30772838
chr1	30772772
chr1	30772576
chr1	30546217
chr1	30301445
chr1	30215234
chr1	30215219
chr1	30175776
chr1	29919530
chr1	29919527
chr1	29919327
chr1	29919310
chr1	29918980
chr1	29885073
chr1	29808559
chr1	29618212
chr1	29562893
chr1	29058202
chr1	29058151
chr1	29058143
chr1	28994209
chr1	28849541
chr1	28647534
chr1	28477833
chr1	28407609
chr1	28337149
chr1	28337121
chr1	28257495
chr1	28257455
chr1	28257453
chr1	28241594
chr1	28241591
chr1	28057874
chr1	28057784
chr1	28057380
chr1	28028496
chr1	27338040
chr1	27338039
chr1	27283675
chr1	27283656
chr1	27283617
chr1	27174580
chr1	27174548
chr1	27115202
chr1	27115160
chr1	26418765
chr1	26418761
chr1	26330354
chr1	26321174
chr1	26321158
chr1	26009216
chr1	25983044
chr1	25982677
chr1	25982255
chr1	25974312
chr1	25974286
chr1	25974261
chr1	25974175
chr1	25974158
chr1	25971141
chr1	25971126
chr1	25970939
chr1	25969709
chr1	25881027
chr1	25773539
chr1	25773479
chr1	25773368
chr1	25751272
chr1	25750361
chr1	25745636
chr1	25717782
chr1	25704647
chr1	25704589
chr1	25704575
chr1	25704560
chr1	25662646
chr1	25662525
chr1	25601033
chr1	25600989
chr1	25417671
chr1	25417271
chr1	25412850
chr1	25411446
chr1	25411427
chr1	25405579
chr1	25405536
chr1	25378155
chr1	25369474
chr1	25369445
chr1	25351293
chr1	25110819
chr1	25005969
chr1	24960156
chr1	24960131
chr1	24960088
chr1	24957739
chr1	24805304
chr1	24795742
chr1	24795698
chr1	24795642
chr1	24795590
chr1	24747977
chr1	24747908
chr1	24528298
chr1	24527442
chr1	24527348
chr1	24453610
chr1	24227857
chr1	23866585
chr1	23778552
chr1	23778484
chr1	23664713
chr1	23664694
chr1	23664686
chr1	23659823
chr1	23659158
chr1	23658930
chr1	23385414
chr1	23176139
chr1	23094166
chr1	23092610
chr1	22905182
chr1	22905040
chr1	22798530
chr1	22707666
chr1	22707663
chr1	22681755
chr1	22679790
chr1	22679786
chr1	22679656
chr1	22639327
chr1	22620878
chr1	22617569
chr1	22617523
chr1	22617486
chr1	22584183
chr1	22583971
chr1	22583765
chr1	22583735
chr1	22583686
chr1	22583654
chr1	22577909
chr1	22577830
chr1	22577274
chr1	22471615
chr1	22466844
chr1	22161007
chr1	22161006
chr1	22160742
chr1	22160680
chr1	22144085
chr1	22144079
chr1	22112408
chr1	21987732
chr1	21961287
chr1	21876401
chr1	21876399
chr1	21721303
chr1	21244264
chr1	21188881
chr1	21188831
chr1	21021088
chr1	20870397
chr1	20870374
chr1	20870354
chr1	20870103
chr1	20845736
chr1	20790895
chr1	20717074
chr1	20716961
chr1	20716940
chr1	20628545
chr1	20628498
chr1	20616467
chr1	20616449
chr1	20604811
chr1	20511765
chr1	20511177
chr1	20468474
chr1	20277329
chr1	20235835
chr1	20218360
chr1	20133086
chr1	19942450
chr1	19942335
chr1	19942277
chr1	19942253
chr1	19941998
chr1	19900841
chr1	19900716
chr1	19580290
chr1	19376401
chr1	19375218
chr1	19250866
chr1	19156231
chr1	19152602
chr1	19152462
chr1	19152452
chr1	19152443
chr1	19152441
chr1	19095274
chr1	19072058
chr1	18980963
chr1	18980933
chr1	18956608
chr1	18909330
chr1	18845362
chr1	18822291
chr1	18766043
chr1	18741271
chr1	18740070
chr1	18740067
chr1	18738573
chr1	18709878
chr1	18709865
chr1	18581351
chr1	18544675
chr1	18544639
chr1	18401611
chr1	18390595
chr1	18272878
chr1	18272813
chr1	18170123
chr1	18156092
chr1	18156018
chr1	18118742
chr1	18110982
chr1	18059527
chr1	17922126
chr1	17922096
chr1	17922037
chr1	17899131
chr1	17753224
chr1	17643941
chr1	17643901
chr1	17200007
chr1	17165443
chr1	17110677
chr1	17018739
chr1	17018699
chr1	17018424
chr1	17002489
chr1	17000336
chr1	16900455
chr1	16894615
chr1	16854330
chr1	16834994
chr1	16834405
chr1	16820578
chr1	15996086
chr1	15996028
chr1	15995952
chr1	15972107
chr1	15928379
chr1	15855796
chr1	15814875
chr1	15814847
chr1	15814846
chr1	15770142
chr1	15704126
chr1	15703948
chr1	15701877
chr1	14811639
chr1	14642737
chr1	14572128
chr1	14539755
chr1	14451752
chr1	13768150
chr1	13745921
chr1	13719585
chr1	13696253
chr1	13686167
chr1	13597179
chr1	13587133
chr1	13547621
chr1	13547563
chr1	13386954
chr1	13333896
chr1	13303130
chr1	13281640
chr1	13244183
chr1	12422114
chr1	12079551
chr1	12076661
chr1	11708099
chr1	11707679
chr1	11661558
chr1	11661467
chr1	11661437
chr1	11661413
chr1	11649016
chr1	11615123
chr1	11615113
chr1	11591781
chr1	11591722
chr1	11591279
chr1	11591256
chr1	11474380
chr1	11474347
chr1	11439741
chr1	11439735
chr1	11382000
chr1	11381720
chr1	11377999
chr1	11377915
chr1	11362431
chr1	11362429
chr1	11328356
chr1	11328316
chr1	11290626
chr1	11286534
chr1	11226370
chr1	11163553
chr1	11024818
chr1	11024703
chr1	11002725
chr1	10822323
chr1	10423577
chr1	10201228
chr1	10201227
chr1	10201158
chr1	9999884
chr1	9999732
chr1	9789519
chr1	9633978
chr1	9633966
chr1	9621500
chr1	9612916
chr1	9538717
chr1	9537457
chr1	9426092
chr1	9398367
chr1	9383245
chr1	9319256
chr1	9262553
chr1	9256939
chr1	9256383
chr1	9202886
chr1	9202880
chr1	9201215
chr1	9201209
chr1	9176270
chr1	9174397
chr1	9174378
chr1	8873101
chr1	8843089
chr1	8802103
chr1	8605992
chr1	8514920
chr1	8514891
chr1	8511518
chr1	8469983
chr1	8469030
chr1	8460847
chr1	8450167
chr1	8449934
chr1	8439354
chr1	8430940
chr1	8430923
chr1	8430825
chr1	8320641
chr1	8320608
chr1	8281935
chr1	8266763
chr1	8233791
chr1	8232729
chr1	8010180
chr1	8010085
chr1	7978419
chr1	7968621
chr1	7967607
chr1	7962830
chr1	7917830
chr1	7917824
chr1	7882456
chr1	7869231
chr1	7869187
chr1	7869184
chr1	7869149
chr1	7869054
chr1	7850587
chr1	7825955
chr1	7744650
chr1	7744635
chr1	7744625
chr1	7620769
chr1	7457024
chr1	7456850
chr1	7426451
chr1	7336478
chr1	6996154
chr1	6995895
chr1	6989943
chr1	6976437
chr1	6886786
chr1	6886748
chr1	6834021
chr1	6834016
chr1	5948629
chr1	5948585
chr1	5948542
chr1	5796397
chr1	5608508
chr1	5546136
chr1	5527905
chr1	5527740
chr1	5527715
chr1	5492219
chr1	5492171
chr1	5492016
chr1	5474065
chr1	5473816
chr1	5473807
chr1	5437398
chr1	5388004
chr1	5387972
chr1	5387963
chr1	5048039
chr1	5047687
chr1	4757697
chr1	4757693
chr1	4724771
chr1	4724634
chr1	4696947
chr1	4557535
chr1	3784354
chr1	2875195
chr1	2565162
chr1	2154178
chr1	2154164
chr1	2153867
chr1	2139055
chr1	2127811
chr1	2112653
chr1	2112613
chr1	2074569
chr1	2042920
chr1	2042906
chr1	1964959
chr1	1964932
chr1	1877291
chr1	1793237
chr1	1737826
chr1	1737806
chr1	1737800
chr1	1564359
chr1	1564346
chr1	1564308
chr1	1452287
chr1	1253961
chr1	1141797
chr1	719733
chr1	686023
chr1	674564
chr1	638177
chr1	630696
chr1	629901
chr1	627000
chr1	619459
chr1	619404
chr1	608948
chr1	599405
chr1	585509
chr1	585463
chr1	537628
chr1	529538
chr1	529254
chr1	529209
chr1	518834
chr1	518822
chr1	518807
chr1	518607
chr1	518583
chr1	518538
chr1	499694
chr1	499162
chr1	499118
chr1	496822
chr1	423690
chr1	423658
chr1	416152
chr1	358987
chr1	358986
chr1	358936
chr1	350716
chr1	343266
chr1	271856
chr1	264861
chr1	249897
chr1	242212
chr1	241221
chr1	239903
chr1	232350
chr1	232103
chr1	232074
chr1	232063
chr1	226206
chr1	223345
chr1	219451
chr1	215634
chr1	210997
chr1	206015
chr1	196880
chr1	196854
chr1	196853
chr1	196806
chr1	196792
chr1	175024
chr1	171315
chr1	157563
chr1	157554
chr1	157544
chr1	157533
chr1	157531
chr1	154808
chr1	153846
chr1	144284
chr1	127300
chr1	127266
chr1	127254
chr1	127250
chr1	119960
chr1	110804
chr1	72103
chr1	71523
chr1	71494
chr1	71492
chr1	71472
chr1	71470
chr1	69444
chr1	65017
chr1	50247
chr1	49842
chr1	49835
chr1	49695
chr1	48933
chr1	48077
chr1	44565
chr1	44534
chr1	44525
chr1	44484
chr1	44314
chr1	43782
chr1	42838
chr1	36727
chr1	36552
chr1	31787
chr1	27849
chr1	27814
chr1	27690
chr1	25585
chr1	18786
chr1	18747
chr1	15062
chr1	14343
chr1	14167
chr1	12129
chr1	12027
chr1	11992
chr1	11967
chr1	11822
chr1	11725
chr1	9919
chr1	7335
chr10	45499085
chr10	45455813
chr10	45401714
chr10	45383265
chr10	45383227
chr10	45301555
chr10	45281763
chr10	45251572
chr10	45224991
chr10	45213090
chr10	45212274
chr10	45212238
chr10	45184786
chr10	45182439
chr10	45182429
chr10	45155584
chr10	45138298
chr10	45134683
chr10	45094081
chr10	45078110
chr10	45057064
chr10	44941942
chr10	44853491
chr10	44853205
chr10	44853128
chr10	44853122
chr10	44845660
chr10	44831020
chr10	44693011
chr10	44649435
chr10	44566149
chr10	44542315
chr10	44526558
chr10	44456657
chr10	44456590
chr10	44446503
chr10	44441878
chr10	44441266
chr10	44210380
chr10	44170868
chr10	44170855
chr10	44170845
chr10	44147674
chr10	44117231
chr10	44117217
chr10	44081855
chr10	43950333
chr10	43924650
chr10	43912735
chr10	43912682
chr10	43874733
chr10	43815490
chr10	43711816
chr10	43707715
chr10	43605849
chr10	43578539
chr10	43575585
chr10	43466553
chr10	43289281
chr10	43289264
chr10	43289227
chr10	43208753
chr10	43208684
chr10	43200621
chr10	43200426
chr10	43052937
chr10	42947693
chr10	42931538
chr10	42761087
chr10	42714137
chr10	42693599
chr10	42693563
chr10	42691393
chr10	42691317
chr10	42691309
chr10	42546577
chr10	42546390
chr10	42526724
chr10	42469519
chr10	42408924
chr10	42279757
chr10	42258850
chr10	42158491
chr10	42158329
chr10	42158305
chr10	42157946
chr10	42152417
chr10	42111605
chr10	42111424
chr10	42086015
chr10	42085704
chr10	42085599
chr10	42078229
chr10	41746654
chr10	41628477
chr10	41528487
chr10	41478169
chr10	41478160
chr10	41381022
chr10	41380961
chr10	41284064
chr10	41277732
chr10	41237313
chr10	41235207
chr10	41234420
chr10	41043553
chr10	40915175
chr10	40905471
chr10	40905269
chr10	40031942
chr10	39971952
chr10	39751842
chr10	39555113
chr10	39362509
chr10	39362498
chr10	39362396
chr10	39325885
chr10	39325811
chr10	39291411
chr10	39291272
chr10	39272734
chr10	39272701
chr10	39187655
chr10	39187559
chr10	39148073
chr10	39141074
chr10	38582952
chr10	38582738
chr10	38568512
chr10	38554053
chr10	38525089
chr10	38372376
chr10	38372312
chr10	38299877
chr10	38206478
chr10	38108008
chr10	37556717
chr10	37556488
chr10	37556424
chr10	37543920
chr10	37543854
chr10	37339030
chr10	37325096
chr10	37324870
chr10	37238868
chr10	37201340
chr10	37201249
chr10	37139896
chr10	37139687
chr10	37131603
chr10	36983836
chr10	36882226
chr10	36877065
chr10	36864590
chr10	36864407
chr10	36863902
chr10	36751889
chr10	36751839
chr10	36747923
chr10	36718934
chr10	36718931
chr10	36718911
chr10	36718882
chr10	36718842
chr10	36690215
chr10	36690168
chr10	36674916
chr10	36647855
chr10	36495548
chr10	36495535
chr10	36462804
chr10	36462633
chr10	36462586
chr10	36211608
chr10	36148812
chr10	36082539
chr10	36009300
chr10	35676589
chr10	35610359
chr10	35610192
chr10	35535261
chr10	35466658
chr10	35377765
chr10	35344298
chr10	35332105
chr10	35304642
chr10	35293089
chr10	35242450
chr10	35209468
chr10	35209240
chr10	35209143
chr10	35209081
chr10	35209068
chr10	35205656
chr10	35164823
chr10	35108347
chr10	35108338
chr10	35059505
chr10	35058938
chr10	35058926
chr10	35058871
chr10	35037359
chr10	35037174
chr10	35032863
chr10	35026043
chr10	35015318
chr10	35014723
chr10	34927877
chr10	34926974
chr10	34923541
chr10	34482711
chr10	34482439
chr10	34372237
chr10	34371859
chr10	34089605
chr10	34089595
chr10	34089561
chr10	34066841
chr10	33951455
chr10	33951451
chr10	33936504
chr10	33811107
chr10	33678076
chr10	33677879
chr10	33644855
chr10	33644450
chr10	33644244
chr10	33630014
chr10	33613439
chr10	33462959
chr10	33439147
chr10	33435784
chr10	33399320
chr10	33357665
chr10	33321835
chr10	33321790
chr10	33308012
chr10	33213083
chr10	32976830
chr10	32946757
chr10	32936440
chr10	32936438
chr10	32739229
chr10	32719899
chr10	32719843
chr10	32719672
chr10	32719320
chr10	32716877
chr10	32716856
chr10	32702542
chr10	32617457
chr10	32580360
chr10	32580175
chr10	32550444
chr10	32550429
chr10	32160445
chr10	32114832
chr10	32114718
chr10	32007478
chr10	31865366
chr10	31862063
chr10	31701907
chr10	31680458
chr10	31619799
chr10	31336417
chr10	31336316
chr10	31334218
chr10	31119225
chr10	31092073
chr10	30899161
chr10	30077276
chr10	30006146
chr10	29965807
chr10	29964232
chr10	29963203
chr10	29963181
chr10	29963157
chr10	29963106
chr10	29930341
chr10	29930127
chr10	29883780
chr10	29882216
chr10	29545189
chr10	29386082
chr10	29385373
chr10	29380166
chr10	29379767
chr10	29251438
chr10	29251396
chr10	29251379
chr10	29251323
chr10	28949158
chr10	28700889
chr10	28700876
chr10	28638374
chr10	28632880
chr10	28632684
chr10	28482288
chr10	28482070
chr10	28405364
chr10	28369481
chr10	28312416
chr10	28307017
chr10	28273672
chr10	28273640
chr10	28231115
chr10	28231101
chr10	28142374
chr10	28142373
chr10	27780096
chr10	27106538
chr10	27090929
chr10	27047871
chr10	27047757
chr10	27047700
chr10	27047411
chr10	27037769
chr10	27035631
chr10	27028382
chr10	27028359
chr10	27011888
chr10	27011350
chr10	27011042
chr10	27000252
chr10	26964972
chr10	26964941
chr10	26964922
chr10	26873272
chr10	26831735
chr10	26804672
chr10	26691146
chr10	26554248
chr10	26554233
chr10	26551029
chr10	26468438
chr10	26263965
chr10	26263835
chr10	26202415
chr10	26202276
chr10	26179368
chr10	26156409
chr10	25986529
chr10	25898389
chr10	25755240
chr10	25755128
chr10	25737741
chr10	25737646
chr10	25695717
chr10	25412844
chr10	25407933
chr10	25407886
chr10	25407884
chr10	25407817
chr10	25395302
chr10	25383244
chr10	25383230
chr10	25383222
chr10	25366627
chr10	25251786
chr10	25234625
chr10	25159743
chr10	24967618
chr10	24790164
chr10	24790122
chr10	24754936
chr10	24690690
chr10	24690388
chr10	24690370
chr10	24690091
chr10	24499287
chr10	24452779
chr10	24452524
chr10	24421576
chr10	24413929
chr10	24401860
chr10	23130438
chr10	23130432
chr10	23130403
chr10	23130399
chr10	23130357
chr10	23090939
chr10	23064877
chr10	23053840
chr10	23001228
chr10	22948932
chr10	22948886
chr10	22948762
chr10	22942803
chr10	22942799
chr10	22921731
chr10	22921674
chr10	22885351
chr10	22885306
chr10	22877820
chr10	22834288
chr10	22777818
chr10	22754607
chr10	22567340
chr10	22566375
chr10	22558263
chr10	22087549
chr10	22065709
chr10	22065025
chr10	22064600
chr10	21949782
chr10	21949724
chr10	21703066
chr10	21526684
chr10	21487273
chr10	21477413
chr10	21477410
chr10	21477409
chr10	21477336
chr10	21086027
chr10	20739132
chr10	20692921
chr10	20679717
chr10	20632809
chr10	20631410
chr10	20631406
chr10	20579681
chr10	20567095
chr10	20567006
chr10	20490090
chr10	20488168
chr10	20407239
chr10	20407079
chr10	20407048
chr10	20407025
chr10	20406774
chr10	20399632
chr10	20381735
chr10	20381732
chr10	20299073
chr10	20222782
chr10	20222758
chr10	20217737
chr10	20193947
chr10	20156449
chr10	20151176
chr10	20112801
chr10	20112799
chr10	20112739
chr10	19540480
chr10	19353254
chr10	19059712
chr10	19049145
chr10	18994837
chr10	18953741
chr10	18953718
chr10	18921422
chr10	17979048
chr10	17979007
chr10	17790446
chr10	17757432
chr10	17755611
chr10	17753203
chr10	17634839
chr10	17634498
chr10	17634143
chr10	17630398
chr10	17593497
chr10	17414066
chr10	17227850
chr10	17212122
chr10	17201797
chr10	17174946
chr10	17145723
chr10	16914013
chr10	16914012
chr10	16798562
chr10	16634249
chr10	16616959
chr10	16589140
chr10	16543580
chr10	16267434
chr10	16230687
chr10	16207414
chr10	16109075
chr10	16078788
chr10	16078147
chr10	16078127
chr10	16071141
chr10	16069963
chr10	16009539
chr10	16009524
chr10	15961720
chr10	15844822
chr10	15819139
chr10	15819093
chr10	15686855
chr10	15686821
chr10	15686785
chr10	15644965
chr10	15644963
chr10	15553766
chr10	15496776
chr10	15496720
chr10	15447445
chr10	15447392
chr10	15382650
chr10	15382649
chr10	15382271
chr10	15382243
chr10	15382213
chr10	15382012
chr10	15297079
chr10	15297063
chr10	15296988
chr10	15296893
chr10	15148689
chr10	15095495
chr10	15095388
chr10	14985162
chr10	14971560
chr10	14971511
chr10	14971273
chr10	14587495
chr10	14582324
chr10	14530506
chr10	14530399
chr10	14530353
chr10	14530040
chr10	14530035
chr10	13814728
chr10	13438601
chr10	13281248
chr10	13158218
chr10	12559082
chr10	11882307
chr10	11882115
chr10	11809553
chr10	11806407
chr10	11806389
chr10	11806201
chr10	11439352
chr10	11397646
chr10	11394863
chr10	11393295
chr10	11328687
chr10	11324645
chr10	11307000
chr10	11303338
chr10	11303327
chr10	11079954
chr10	11053762
chr10	11021995
chr10	11014572
chr10	11014557
chr10	10906093
chr10	10677999
chr10	10429090
chr10	10428197
chr10	10354806
chr10	10354786
chr10	10252217
chr10	10252082
chr10	10219930
chr10	10059882
chr10	9957547
chr10	9764618
chr10	9388819
chr10	9361631
chr10	9325720
chr10	9259256
chr10	9256523
chr10	9256077
chr10	9134665
chr10	9134644
chr10	9123921
chr10	9123220
chr10	9123183
chr10	9119094
chr10	8844269
chr10	8839261
chr10	8815039
chr10	8697717
chr10	8670575
chr10	8579125
chr10	8479230
chr10	8476116
chr10	8430999
chr10	8336688
chr10	8336642
chr10	8336594
chr10	8239127
chr10	8239098
chr10	8238543
chr10	8170475
chr10	8083248
chr10	8074768
chr10	8029717
chr10	8029712
chr10	8029696
chr10	8015455
chr10	8015419
chr10	7954891
chr10	7951139
chr10	7862986
chr10	7862842
chr10	7861775
chr10	7852688
chr10	7813734
chr10	7798176
chr10	7798171
chr10	7798165
chr10	7776400
chr10	7776239
chr10	7743329
chr10	7712560
chr10	7712519
chr10	7678111
chr10	7677640
chr10	7677623
chr10	7634529
chr10	7634496
chr10	7634485
chr10	7614616
chr10	7605406
chr10	7605055
chr10	7513623
chr10	7388611
chr10	7223468
chr10	7038821
chr10	6948924
chr10	6915560
chr10	6816571
chr10	6601704
chr10	6587739
chr10	6494976
chr10	6426153
chr10	6382061
chr10	6339270
chr10	6339269
chr10	6339259
chr10	6317048
chr10	6317018
chr10	6316873
chr10	6120341
chr10	6120323
chr10	6011953
chr10	6011867
chr10	6009365
chr10	5953578
chr10	5903143
chr10	5846685
chr10	5820365
chr10	5820362
chr10	5693928
chr10	5422271
chr10	5413920
chr10	5267750
chr10	5234040
chr10	5234023
chr10	5233976
chr10	5159171
chr10	5135570
chr10	5135484
chr10	5059887
chr10	5059861
chr10	5025392
chr10	5024216
chr10	5023981
chr10	5022110
chr10	5021872
chr10	5016693
chr10	4987462
chr10	4962427
chr10	4961625
chr10	4961619
chr10	4923885
chr10	4874958
chr10	4641558
chr10	4292303
chr10	4094591
chr10	3768462
chr10	3427890
chr10	3427326
chr10	3427285
chr10	3427054
chr10	3415954
chr10	3415849
chr10	3394267
chr10	3393986
chr10	3299580
chr10	3299525
chr10	3294896
chr10	3260848
chr10	3176307
chr10	3142059
chr10	2957873
chr10	2948803
chr10	2948797
chr10	2933668
chr10	2871937
chr10	2848883
chr10	2814097
chr10	2814034
chr10	2780005
chr10	2779932
chr10	2761621
chr10	2761516
chr10	2761497
chr10	2686069
chr10	2686057
chr10	2655817
chr10	2554655
chr10	2529249
chr10	2499129
chr10	2206569
chr10	2166567
chr10	1799831
chr10	1799800
chr10	1690649
chr10	1669328
chr10	1669302
chr10	1669291
chr10	1653772
chr10	1640360
chr10	1637176
chr10	1610805
chr10	1608719
chr10	1597334
chr10	1560780
chr10	1535757
chr10	1530100
chr10	1522788
chr10	1384194
chr10	1281042
chr10	1048134
chr10	877297
chr10	674304
chr10	674263
chr10	625736
chr10	465281
chr10	451974
chr10	438047
chr10	437955
chr10	426624
chr10	384645
chr10	371969
chr10	353012
chr10	347797
chr10	341252
chr10	338382
chr10	310045
chr10	302856
chr10	298448
chr10	252425
chr10	213937
chr10	213878
chr10	210703
chr10	208586
chr10	190543
chr10	187819
chr10	187764
chr10	187760
chr10	187737
chr10	158565
chr10	146686
chr10	120584
chr10	111023
chr10	110868
chr10	108953
chr10	105100
chr10	94184
chr10	86348
chr10	76864
chr10	76367
chr10	76191
chr10	74390
chr10	59125
chr10	57270
chr10	37735
chr10	37571
chr10	30830
chr10	14547
chr10	7916
chr11	45092804
chr11	45084504
chr11	45083853
chr11	45076990
chr11	45070646
chr11	45059143
chr11	45057477
chr11	45057441
chr11	45057393
chr11	45042768
chr11	45015501
chr11	45011811
chr11	45010644
chr11	45010637
chr11	45010632
chr11	45010628
chr11	45010560
chr11	45008237
chr11	45008036
chr11	44992730
chr11	44982090
chr11	44970395
chr11	44965679
chr11	44962549
chr11	44962340
chr11	44923103
chr11	44921881
chr11	44907065
chr11	44901765
chr11	44897275
chr11	44897186
chr11	44895960
chr11	44895796
chr11	44868144
chr11	44859344
chr11	44859318
chr11	44833698
chr11	44818954
chr11	44805164
chr11	44801940
chr11	44801817
chr11	44792645
chr11	44756814
chr11	44756785
chr11	44756745
chr11	44738819
chr11	44738710
chr11	44738612
chr11	44738565
chr11	44738562
chr11	44738518
chr11	44734518
chr11	44734444
chr11	44734420
chr11	44734391
chr11	44724463
chr11	44721658
chr11	44721249
chr11	44696471
chr11	44678472
chr11	44618837
chr11	44594790
chr11	44539854
chr11	44539683
chr11	44460987
chr11	44385283
chr11	44385254
chr11	44360697
chr11	44360446
chr11	44360444
chr11	44360440
chr11	44360218
chr11	44359987
chr11	44286305
chr11	44241832
chr11	44223820
chr11	44223758
chr11	44210756
chr11	44202389
chr11	44191943
chr11	44165632
chr11	44107327
chr11	44077658
chr11	44014334
chr11	43965349
chr11	43924410
chr11	43865001
chr11	43823544
chr11	43812283
chr11	43715090
chr11	43409713
chr11	43196035
chr11	43083065
chr11	42934260
chr11	42934174
chr11	42845631
chr11	42822027
chr11	42626846
chr11	42473942
chr11	42473824
chr11	42439098
chr11	42438403
chr11	42438008
chr11	42352187
chr11	42352132
chr11	42310297
chr11	42297459
chr11	42234888
chr11	42203969
chr11	42182065
chr11	42152700
chr11	42148436
chr11	42147454
chr11	41960196
chr11	41931115
chr11	41904793
chr11	41904792
chr11	41801698
[truncated: 21,301 more rows]

## Sheet: D) PsE
Version of genome: GRCz10/danRer10
Chromosome	Start	End		Nomenclature:
chr1	60279	60831		Pancreas (PsE+DevE; H3K27ac peaks detected in the adult pancreas)
chr1	193286	194806		Embryo Development (H3K27ac peaks detected in several developmental stages: Dome, 80% epiboly, 24hpf and 48hpf )
chr1	194987	195157		DevE (H3K27ac peaks present in Pancreas and Embryo Development)
chr1	345745	346657		PsE (H3K27ac peaks that are only present in Pancreas, not in Embryo Development)
chr1	486819	488187		Embryo alone (H3K27ac peaks that are only present in Embryo Development, not in Pancreas)
chr1	639610	640736
chr1	640837	641636		For DevE1 and DevE2 datasets were obtained intercepting pancreas and Embryo Development datasets. In the case of DevE1, Pancreas dataset was the original entry in A for each overlap.
chr1	652630	653686		In the case of DevE2, Embryo Development was the original entry in A for each overlap.
chr1	1318269	1319027
chr1	1380089	1380943
chr1	1397132	1397947
chr1	1410341	1411202
chr1	1420464	1421752
chr1	2055341	2056269
chr1	2159609	2161215
chr1	2241296	2242489
chr1	2245024	2245681
chr1	2902153	2903366
chr1	3320072	3321347
chr1	4560410	4561397
chr1	4682561	4684473
chr1	4687063	4688871
chr1	5460026	5461112
chr1	5511702	5512853
chr1	5518647	5519670
chr1	5605059	5605737
chr1	7249239	7250159
chr1	7337119	7337709
chr1	7433357	7434716
chr1	7969519	7972541
chr1	8282972	8283617
chr1	8286006	8286847
chr1	8465906	8466997
chr1	8501496	8502359
chr1	11234346	11235260
chr1	11255235	11256267
chr1	11277815	11278875
chr1	11493612	11494466
chr1	13200297	13200924
chr1	13289183	13290277
chr1	13295076	13296082
chr1	14574558	14575786
chr1	14578967	14579778
chr1	14602455	14603742
chr1	14610540	14611228
chr1	14619086	14619969
chr1	14639099	14641049
chr1	14654276	14655045
chr1	15822632	15823918
chr1	15908537	15909434
chr1	16702961	16703980
chr1	16705919	16706631
chr1	16728290	16730726
chr1	16731584	16733639
chr1	16753523	16754594
chr1	16812604	16813187
chr1	17905903	17906578
chr1	17910603	17911434
chr1	18035666	18036579
chr1	18054212	18054828
chr1	18259474	18260171
chr1	18659946	18661526
chr1	18678089	18678845
chr1	18680280	18680897
chr1	19156247	19157078
chr1	19210142	19210987
chr1	19219485	19220133
chr1	19238782	19239812
chr1	19888105	19889066
chr1	19909207	19910119
chr1	20262856	20264012
chr1	20509126	20510415
chr1	21646940	21647641
chr1	22106881	22108924
chr1	22465955	22466509
chr1	22713094	22714361
chr1	22797468	22798368
chr1	22882313	22883494
chr1	23385788	23386827
chr1	23636529	23637174
chr1	23865905	23866521
chr1	24219998	24220556
chr1	24384969	24385739
chr1	24440330	24441935
chr1	24575070	24576134
chr1	24668531	24669469
chr1	25083577	25084565
chr1	25131628	25132878
chr1	25138186	25139485
chr1	25150408	25151721
chr1	25148709	25150394
chr1	25168458	25169655
chr1	25356105	25357106
chr1	25364021	25366011
chr1	25371625	25372470
chr1	25429769	25431331
chr1	25651005	25651874
chr1	25773944	25774016
chr1	26488635	26489410
chr1	28255504	28256371
chr1	28270625	28271805
chr1	28370560	28371501
chr1	28426055	28427801
chr1	28453428	28454693
chr1	28593162	28594404
chr1	28594766	28596289
chr1	28863749	28864235
chr1	28870633	28871891
chr1	28892780	28894425
chr1	28900197	28901199
chr1	28916432	28919895
chr1	29055678	29056726
chr1	30755191	30757407
chr1	30763249	30764079
chr1	30765072	30766899
chr1	30767237	30769889
chr1	30949515	30950301
chr1	30970130	30971594
chr1	30971995	30972962
chr1	32544082	32545222
chr1	32566477	32567254
chr1	33596277	33597325
chr1	33787609	33789259
chr1	33798222	33799080
chr1	33964761	33965577
chr1	34778088	34778938
chr1	34780998	34781914
chr1	34793249	34793820
chr1	34806022	34807102
chr1	34808611	34809057
chr1	34809483	34809703
chr1	34809931	34811399
chr1	34828913	34829678
chr1	34840857	34841374
chr1	34841993	34842743
chr1	34852894	34853954
chr1	35042201	35043156
chr1	35043201	35044176
chr1	35072080	35072774
chr1	35935021	35935812
chr1	36074810	36075908
chr1	36083783	36084537
chr1	36224700	36225693
chr1	36238160	36239958
chr1	36264554	36265618
chr1	36406662	36407749
chr1	36607785	36610275
chr1	37474809	37475783
chr1	39339095	39341427
chr1	39369766	39371825
chr1	39723991	39724442
chr1	39725520	39726325
chr1	39926199	39926808
chr1	41063330	41064212
chr1	41068098	41068870
chr1	41069841	41070867
chr1	41119636	41120963
chr1	43451659	43452473
chr1	43455064	43456392
chr1	43462895	43463748
chr1	43828276	43828991
chr1	43830146	43830277
chr1	43842557	43843818
chr1	43845249	43846211
chr1	43912582	43913486
chr1	43914577	43915677
chr1	44005655	44006455
chr1	44298473	44300376
chr1	44882194	44882955
chr1	44896099	44898623
chr1	44899496	44901276
chr1	44902989	44905612
chr1	44916326	44920028
chr1	44906199	44916321
chr1	44943941	44945635
chr1	44988462	44990063
chr1	45049862	45050673
chr1	45075225	45075852
chr1	45100900	45101777
chr1	45103851	45104180
chr1	45664673	45666403
chr1	45668737	45669436
chr1	46011918	46012795
chr1	46046323	46048338
chr1	46178362	46179629
chr1	46305943	46306718
chr1	46363274	46364426
chr1	46373879	46375960
chr1	46462990	46464011
chr1	46652927	46653307
chr1	46655161	46655966
chr1	46672119	46672747
chr1	46698510	46698865
chr1	46699023	46699479
chr1	46718315	46719095
chr1	46836043	46836946
chr1	46859850	46860544
chr1	46866668	46867257
chr1	46871129	46872573
chr1	46876367	46877176
chr1	46960433	46963029
chr1	46963280	46964851
chr1	46965918	46966940
chr1	46986302	46987284
chr1	46987331	46988164
chr1	47079727	47080452
chr1	48576962	48577823
chr1	49588771	49589757
chr1	50059351	50059962
chr1	50125196	50126005
chr1	50130791	50130806
chr1	50131013	50132876
chr1	50795399	50796352
chr1	50813022	50813941
chr1	51216528	51218051
chr1	51221658	51223126
chr1	51224019	51224794
chr1	51230278	51230574
chr1	51230861	51233134
chr1	51234399	51235620
chr1	51237727	51238815
chr1	51264042	51264849
chr1	51265603	51266551
chr1	51272810	51273764
chr1	51274956	51276095
chr1	51280362	51281081
chr1	51297576	51298445
chr1	51306570	51307493
chr1	51325842	51326418
chr1	51327638	51328711
chr1	51356510	51357464
chr1	51358784	51361432
chr1	51366067	51366391
chr1	51397915	51399536
chr1	51396803	51397649
chr1	51401194	51402207
chr1	51413395	51414749
chr1	51816577	51817694
chr1	51905537	51906390
chr1	51906499	51908061
chr1	51912495	51913488
chr1	51925857	51927323
chr1	51931892	51932769
chr1	51937968	51939102
chr1	51986131	51987184
chr1	52031745	52032947
chr1	52033971	52035414
chr1	52109850	52110506
chr1	52377916	52378947
chr1	52555715	52556412
chr1	52576076	52577032
chr1	52589596	52590391
chr1	52590392	52591347
chr1	52592270	52593075
chr1	52612873	52614034
chr1	52616020	52617109
chr1	52617286	52618555
chr1	52620003	52620391
chr1	52620633	52620963
chr1	52622611	52623795
chr1	52652183	52653339
chr1	52733034	52733878
chr1	52996916	52998026
chr1	53000042	53001189
chr1	53443798	53444910
chr1	53496596	53497446
chr1	54532226	54533449
chr1	55514181	55515782
chr1	57541918	57542585
chr1	57613409	57614518
chr1	57624236	57624970
chr1	57934060	57935151
chr1	57936084	57936698
chr1	58220766	58221758
chr1	58276825	58277379
chr1	58280753	58281702
chr1	58718116	58718732
chr10	183143	183971
chr10	184590	185778
chr10	260370	261251
chr10	278910	279841
chr10	278105	278838
chr10	281883	282833
chr10	423849	425060
chr10	747585	748692
chr10	1184919	1185675
chr10	1234125	1234759
chr10	1269816	1270852
chr10	1710466	1711858
chr10	1797760	1798729
chr10	1829563	1830402
chr10	2572543	2572694
chr10	2593924	2594826
chr10	3024969	3025885
chr10	3052734	3054112
chr10	3171528	3172917
chr10	3421491	3422810
chr10	3423123	3424308
chr10	3535082	3535195
chr10	3547088	3547953
chr10	3552520	3554138
chr10	4533466	4534368
chr10	4551392	4552482
chr10	4721989	4722694
chr10	4923905	4924755
chr10	5436493	5437232
chr10	5440399	5441495
chr10	5448320	5449823
chr10	5682111	5682889
chr10	5740634	5741692
chr10	5868411	5868804
chr10	5873092	5875372
chr10	5888493	5889674
chr10	5927181	5929192
chr10	5930275	5931171
chr10	5951767	5952404
chr10	5979199	5979989
chr10	5982559	5984139
chr10	5985835	5986974
chr10	5994937	5995396
chr10	5996409	5997430
chr10	6041858	6042761
chr10	6046833	6047831
chr10	6148861	6149429
chr10	6151736	6152760
chr10	6305525	6306267
chr10	6342788	6343726
chr10	7011550	7012848
chr10	7048686	7049616
chr10	7086665	7087464
chr10	7095954	7096779
chr10	7115993	7116741
chr10	7122088	7122995
chr10	7639213	7640122
chr10	7774868	7776201
chr10	8168967	8170037
chr10	8254011	8255146
chr10	8272185	8273053
chr10	8274573	8275025
chr10	8411867	8412641
chr10	8503182	8503922
chr10	8581799	8582952
chr10	8587352	8589562
chr10	8596507	8597028
chr10	8597268	8597702
chr10	8754619	8754968
chr10	8806993	8808411
chr10	8883577	8885115
chr10	8923105	8923488
chr10	9188704	9189735
chr10	9228573	9229431
chr10	9817070	9818109
chr10	9819185	9820531
chr10	10808239	10809401
chr10	10813496	10814617
chr10	10902151	10902799
chr10	10902855	10903987
chr10	10906638	10908487
chr10	11032866	11034286
chr10	11047551	11048245
chr10	11048358	11048863
chr10	11089273	11090353
chr10	11092492	11093490
chr10	11152884	11153404
chr10	11238971	11239790
chr10	11276122	11276921
chr10	11286207	11287161
chr10	11289120	11290223
chr10	13356832	13357541
chr10	13359295	13360142
chr10	13373537	13374420
chr10	13379614	13380613
chr10	13386639	13387568
chr10	13390592	13391518
chr10	13391676	13392420
chr10	13393071	13395219
chr10	13410761	13412012
chr10	13427153	13428331
chr10	13434877	13436502
chr10	15323381	15324895
chr10	15504589	15505900
chr10	15507465	15508676
chr10	15512413	15513314
chr10	15515487	15516751
chr10	15517760	15518699
chr10	15518745	15520369
chr10	15540140	15541495
chr10	15561563	15562079
chr10	15954972	15956462
chr10	15968374	15969336
chr10	15970725	15972491
chr10	15972506	15972638
chr10	16945560	16946330
chr10	17068392	17070192
chr10	17309658	17310871
chr10	17327726	17328718
chr10	17414080	17415912
chr10	18942715	18943439
chr10	18946440	18949058
chr10	18949172	18950125
chr10	20293147	20294176
chr10	20295115	20295908
chr10	20297656	20297674
chr10	20304361	20306349
chr10	20306738	20307417
chr10	20467030	20468187
chr10	20468520	20469767
chr10	20502331	20503459
chr10	20515991	20518552
chr10	20522615	20524917
chr10	20524975	20526012
chr10	20526625	20527514
chr10	20550524	20551209
chr10	20578528	20578561
chr10	21988135	21988974
chr10	22544204	22544833
chr10	22565353	22566183
chr10	22740424	22741690
chr10	22756444	22757153
chr10	22766492	22770114
chr10	22770555	22773139
chr10	22774253	22776599
chr10	22778067	22778930
chr10	22783616	22784440
chr10	23070266	23070312
chr10	24486324	24488132
chr10	24490476	24491139
chr10	24693964	24694604
chr10	24761698	24762505
chr10	24777265	24778075
chr10	24778602	24779510
chr10	24783284	24784359
chr10	24785692	24787134
chr10	25735768	25736079
chr10	25858411	25859082
chr10	25867786	25868641
chr10	25935953	25936672
chr10	26161041	26162231
chr10	26162867	26164268
chr10	26259307	26259989
chr10	26649577	26650548
chr10	26658210	26658868
chr10	26911252	26911274
chr10	26911517	26912400
chr10	26930825	26931727
chr10	26944420	26945692
chr10	26985587	26986941
chr10	27103414	27104212
chr10	27111604	27112191
chr10	27119152	27119736
chr10	27121544	27123310
chr10	27136019	27137168
chr10	27140700	27141501
chr10	27159034	27160383
chr10	27209547	27210379
chr10	27498381	27498428
chr10	27498495	27500177
chr10	27547909	27548671
chr10	28144064	28144696
chr10	28170937	28171769
chr10	28173074	28173805
chr10	28201582	28202638
chr10	28207479	28208306
chr10	28257099	28258297
chr10	28379631	28380914
chr10	28406873	28407567
chr10	28409182	28410044
chr10	28439928	28440798
chr10	28450522	28452449
chr10	28478354	28479140
chr10	28693044	28693838
chr10	28698311	28699328
chr10	28728678	28729769
chr10	29260918	29261997
chr10	29265851	29266859
chr10	29271530	29272897
chr10	29615071	29615842
chr10	31750033	31750623
chr10	31778891	31780793
chr10	31888120	31889053
chr10	31900028	31900862
chr10	32035840	32036864
chr10	32344124	32345843
chr10	33211323	33211519
chr10	34072747	34073824
chr10	34077490	34078384
chr10	34462917	34463916
chr10	34817942	34818797
chr10	35067002	35068308
chr10	35082014	35082927
chr10	35126937	35128959
chr10	35148349	35149700
chr10	35161379	35162479
chr10	35616284	35617231
chr10	35712070	35713219
chr10	36082540	36084574
chr10	36094399	36095423
chr10	36460038	36461372
chr10	38134849	38136670
chr10	38205389	38206186
chr10	38316401	38317371
chr10	38329947	38330905
chr10	38336829	38337354
chr10	38348759	38349537
chr10	40925538	40926522
chr10	40926707	40927479
chr10	41063529	41064390
chr10	41402497	41404369
chr10	41419205	41420342
chr10	41421575	41423420
chr10	41589758	41590815
chr10	41599235	41600208
chr10	41663189	41663991
chr10	41929049	41929726
chr10	42125787	42126729
chr10	42164187	42166006
chr10	42465708	42467538
chr10	43873500	43874677
chr10	43895116	43895549
chr10	43895628	43897376
chr10	43901874	43902558
chr10	43934408	43935456
chr10	44147937	44149014
chr10	44269653	44270706
chr10	45309034	45310330
chr10	45391734	45393335
chr10	45408460	45409367
chr10	45418016	45418766
chr10	45417313	45417527
chr10	45422723	45422871
chr10	45431952	45434155
chr10	45437248	45438108
chr10	45463984	45464499
chr10	45473531	45476304
chr11	139623	140848
chr11	149855	151473
chr11	252057	254087
chr11	287442	289402
chr11	292725	293584
chr11	400060	400728
chr11	587241	587933
chr11	594785	595496
chr11	778663	779595
chr11	811764	812416
chr11	1478315	1478940
chr11	1877070	1877872
chr11	1879029	1879857
chr11	1888967	1889987
chr11	1966381	1967857
chr11	1969023	1969853
chr11	1971778	1972444
chr11	2614419	2614709
chr11	2645048	2646235
chr11	2650011	2651425
chr11	3240701	3240731
chr11	3293675	3294379
chr11	3296027	3297376
chr11	3806241	3806819
chr11	4061607	4062522
chr11	4192511	4193395
chr11	4199646	4200602
chr11	5470470	5471584
chr11	5474392	5475319
chr11	5578311	5578947
chr11	5747606	5749006
chr11	5884517	5885316
chr11	5897828	5899864
chr11	6448330	6449162
chr11	6515887	6517128
chr11	6526425	6527607
chr11	6550045	6550767
chr11	6625180	6626280
chr11	8118885	8119578
chr11	8375105	8377231
chr11	8528497	8529123
chr11	8566508	8568082
chr11	8584439	8585556
chr11	8589826	8590486
chr11	10636521	10637384
chr11	11154225	11155287
chr11	11485886	11486777
chr11	11525368	11526573
chr11	11528798	11530148
chr11	11658008	11658248
chr11	11737497	11739335
chr11	11760357	11761115
chr11	11979472	11980541
chr11	13294544	13295910
chr11	13300178	13301063
chr11	13464523	13465643
chr11	13465833	13465973
chr11	13476661	13477559
chr11	13478800	13480041
chr11	13521007	13522015
chr11	13522101	13522236
chr11	14211855	14212822
chr11	14229895	14230899
chr11	14230985	14231049
chr11	14231250	14232376
chr11	14268524	14269585
chr11	14270301	14271188
chr11	14727446	14727469
chr11	15420869	15422185
chr11	15426574	15427927
chr11	15429677	15434731
chr11	15752443	15753599
chr11	16798759	16800037
chr11	16838152	16839016
chr11	17884077	17885286
chr11	18446238	18447658
chr11	18492467	18494156
chr11	18543974	18544703
chr11	18545992	18546853
chr11	18949909	18951137
chr11	19387335	19388459
chr11	19598699	19601288
chr11	19604695	19606100
chr11	19928195	19928990
chr11	20117054	20118487
chr11	21053095	21054197
chr11	21126803	21128173
chr11	21135691	21136499
chr11	21138149	21139790
chr11	21151518	21151759
chr11	21330330	21331307
chr11	21343100	21343940
chr11	21349841	21350364
chr11	22775908	22777167
chr11	23144966	23145733
chr11	23147135	23147995
chr11	23176144	23177051
chr11	23233637	23236006
chr11	23236190	23237129
chr11	23232210	23233141
chr11	23338365	23339067
chr11	23340602	23341468
chr11	23352507	23352770
chr11	23356237	23359230
chr11	23421647	23422350
chr11	23446937	23447894
chr11	23821330	23822337
chr11	23827426	23828467
chr11	23850778	23851477
chr11	23874222	23875156
chr11	23879613	23881153
chr11	24217132	24217958
chr11	24477164	24477853
chr11	24774007	24774969
chr11	25087653	25088789
chr11	25172296	25173331
chr11	25186907	25189223
chr11	25189296	25190990
chr11	25191117	25192157
chr11	25192220	25192568
chr11	25358866	25359599
chr11	25360001	25360464
chr11	25360624	25361480
chr11	25883603	25884351
chr11	26102311	26103091
chr11	26151916	26153170
chr11	26359269	26360306
chr11	26653863	26654752
chr11	26661550	26663043
chr11	26804634	26805334
chr11	27477386	27478160
chr11	27614419	27615711
chr11	27631305	27632784
chr11	27666680	27668118
chr11	27713861	27715537
chr11	27775635	27776850
chr11	29566583	29566763
chr11	30210365	30210480
chr11	30224099	30225673
chr11	30225676	30227080
chr11	30240235	30241279
chr11	30258473	30259552
chr11	30969618	30971244
chr11	31306796	31308527
chr11	31311162	31312057
chr11	33566199	33566989
chr11	33699631	33699823
chr11	33921356	33922217
chr11	33987069	33987835
chr11	34006326	34007891
chr11	34229533	34230343
chr11	34321944	34322923
chr11	34662249	34663012
chr11	34671497	34672340
chr11	34677790	34679831
chr11	34682843	34683561
chr11	34683968	34686491
chr11	34687127	34688150
chr11	34724586	34725470
chr11	34883942	34884522
chr11	35502262	35503218
chr11	35518179	35519181
chr11	35584552	35585984
chr11	35605869	35606770
chr11	35612682	35614067
chr11	35687659	35688634
chr11	35694387	35695188
chr11	35700125	35701023
chr11	35784995	35787819
chr11	36100859	36101874
chr11	37407208	37407855
chr11	37411811	37413982
chr11	37542096	37542806
chr11	37574702	37575867
chr11	37579872	37580712
chr11	37710296	37711643
chr11	38189485	38190357
chr11	38194337	38195131
chr11	38203620	38204353
chr11	38882338	38883002
chr11	39680952	39682347
chr11	39950146	39951006
chr11	39953365	39953973
chr11	40184441	40185123
chr11	40186804	40187789
chr11	40190075	40190909
chr11	40422843	40423698
chr11	40487123	40489628
chr11	40525513	40526970
chr11	40564009	40564777
chr11	41900868	41902503
chr11	42014073	42014860
chr11	42448667	42449668
chr11	42453870	42454755
chr11	42457636	42458465
chr11	42736912	42737742
chr11	42899421	42899793
chr11	42901132	42901873
chr11	42904850	42906191
chr11	42906737	42907475
chr11	42974959	42975242
chr11	43133996	43135341
chr11	43135484	43135744
chr11	43135756	43136758
chr11	43399193	43400075
chr11	43403374	43404351
chr11	43404371	43405569
chr11	44008005	44008179
chr11	44015465	44017342
chr11	44439074	44439992
chr11	44440620	44442439
chr11	44454625	44455534
chr11	44483064	44485641
chr11	44488049	44489196
chr11	44504821	44505689
chr11	44506746	44506813
chr11	44536414	44536825
chr11	44573244	44574939
chr11	44760832	44762028
chr11	44929255	44930778
chr11	45073014	45073864
chr11	45077870	45079131
chr12	61227	62118
chr12	98398	99612
chr12	685328	685981
chr12	702132	704892
chr12	715550	716762
chr12	742917	743732
chr12	762043	763269
chr12	1214190	1215104
chr12	3382493	3383307
chr12	3536983	3537641
chr12	3653156	3653900
chr12	3654433	3655143
chr12	3789411	3790314
chr12	3904119	3905133
chr12	4661629	4663849
chr12	4741337	4742824
chr12	4750256	4752600
chr12	4753571	4754031
chr12	4754079	4754913
chr12	4966564	4967901
chr12	4982259	4983214
chr12	5199046	5200045
chr12	5232318	5233328
chr12	5249474	5250339
chr12	5973751	5974234
chr12	5974634	5975663
chr12	5977666	5978629
chr12	5980064	5981542
chr12	5982212	5985127
chr12	5995530	5996328
chr12	6037437	6038419
chr12	6146454	6147760
chr12	6292400	6293142
chr12	7176532	7177800
chr12	7602165	7602846
chr12	7681747	7682507
chr12	7699616	7699636
chr12	7737375	7737897
chr12	7741446	7742635
chr12	7809255	7810002
chr12	7831711	7832337
chr12	8220686	8221901
chr12	8283125	8283985
chr12	8649125	8649773
chr12	8651559	8652327
chr12	8656178	8657500
chr12	8659745	8661083
chr12	8662671	8663443
chr12	8693247	8693846
chr12	8698285	8700020
chr12	8711150	8711824
chr12	8713458	8714427
chr12	8800141	8801415
chr12	9039415	9040492
chr12	9359717	9361217
chr12	10107201	10108141
chr12	10362959	10365299
chr12	10949971	10951410
chr12	10952797	10953633
chr12	10955396	10956969
chr12	10962763	10963912
chr12	11080279	11081524
chr12	11769838	11770680
chr12	13273768	13274960
chr12	13704718	13705841
chr12	15119318	15120108
chr12	15327801	15328713
chr12	15522801	15524421
chr12	15656658	15656665
chr12	15658803	15659850
chr12	15683106	15683800
chr12	15693210	15694667
chr12	15709611	15710346
chr12	15734975	15736146
chr12	16236614	16237765
chr12	16290251	16292327
chr12	16294459	16295197
chr12	16318821	16319849
chr12	16846809	16847223
chr12	16907664	16908630
chr12	17626594	17627051
chr12	17633790	17634718
chr12	17649518	17650397
chr12	18182766	18184541
chr12	18185135	18186261
chr12	18642311	18643065
chr12	18643180	18644257
chr12	18644408	18645175
chr12	19022171	19024670
chr12	19126376	19126389
chr12	19132343	19133183
chr12	19135441	19136672
chr12	19864496	19865055
chr12	19868901	19870882
chr12	19875698	19876452
chr12	19883425	19884605
chr12	19885869	19887677
chr12	19972119	19973331
chr12	19976183	19977420
chr12	19980946	19982317
chr12	19988079	19988694
chr12	19988879	19990223
chr12	20006595	20007552
chr12	20011911	20012589
chr12	20274179	20274750
chr12	20274971	20275530
chr12	20302459	20303198
chr12	20308816	20309746
chr12	20309841	20310310
chr12	21652035	21652881
chr12	21915653	21916333
chr12	22107164	22107874
chr12	22112572	22113745
chr12	22277801	22278915
chr12	22410531	22411274
chr12	22412798	22416149
chr12	22603404	22604258
chr12	22730895	22731688
chr12	22736502	22737339
chr12	23189501	23190835
chr12	23299067	23300051
chr12	23304112	23304756
chr12	23304900	23306099
chr12	23307810	23308708
chr12	23343828	23345667
chr12	23351276	23353416
chr12	23454607	23455716
chr12	23535510	23536026
chr12	23536101	23536276
chr12	23772264	23773072
chr12	23828501	23829186
chr12	23838186	23838778
chr12	23847984	23848951
chr12	23942038	23943034
chr12	23945301	23947431
chr12	24675751	24677358
chr12	24707115	24707680
chr12	24714878	24716911
chr12	24717025	24718240
chr12	24719579	24720496
chr12	25014550	25015235
chr12	25387407	25388383
chr12	25626896	25627934
chr12	25689409	25690561
chr12	25729992	25731040
chr12	25745327	25746093
chr12	25746452	25747489
chr12	26361199	26362409
chr12	26440261	26441655
chr12	26599565	26600321
chr12	26825029	26826012
chr12	26831914	26832740
chr12	27180080	27181055
chr12	28001049	28002848
chr12	28402830	28403957
chr12	28418158	28419246
chr12	28438649	28439609
chr12	28452900	28453771
chr12	29405176	29406297
chr12	29945733	29946706
chr12	29947488	29948701
chr12	29970988	29972658
chr12	30142843	30144907
chr12	30147182	30148180
chr12	30305960	30308055
chr12	30341402	30342266
chr12	30661391	30662356
chr12	30952560	30953800
chr12	30995397	30996229
chr12	31553219	31554469
chr12	33363826	33364647
chr12	33389963	33390892
chr12	33392756	33394252
chr12	33399280	33400658
chr12	33403291	33403667
chr12	33430074	33430889
chr12	33527516	33528149
chr12	33650454	33651434
chr12	33658033	33658994
chr12	33700926	33702393
chr12	33771516	33773574
chr12	33838118	33839102
chr12	33842080	33843095
chr12	33891764	33892162
chr12	33897642	33899437
chr12	33912281	33913070
chr12	33952181	33953459
chr12	33954557	33955737
chr12	34066575	34067570
chr12	34174141	34177228
chr12	34204525	34205398
chr12	34207733	34208524
chr12	34208554	34209929
chr12	34211768	34213076
chr12	34214499	34216022
chr12	34222878	34223671
chr12	34223750	34224492
chr12	34225964	34226292
chr12	34228720	34231205
chr12	34235144	34236387
chr12	34237997	34238892
chr12	34259792	34260858
chr12	34333695	34334380
chr12	34385679	34386535
chr12	34529008	34529975
chr12	34552603	34553667
chr12	34615616	34617242
chr12	34617491	34622840
chr12	34971690	34972415
chr12	35211329	35212885
chr12	36128952	36129759
chr12	36131952	36133855
chr12	36135911	36136832
chr12	36304197	36304986
chr12	36307115	36308282
chr12	36310598	36311295
chr12	36340830	36342119
chr12	36344573	36345429
chr12	36348047	36349522
chr12	36436836	36438415
chr12	36460133	36460821
chr12	36760199	36760948
chr12	37138680	37139322
chr12	37248671	37249718
chr12	37272043	37272931
chr12	37971917	37972933
chr12	38411310	38412370
chr12	40535843	40536697
chr12	41010017	41011313
chr12	41208683	41209532
chr12	43424064	43424443
chr12	44679473	44680806
chr12	44683396	44684564
chr12	45011978	45012774
chr12	45413253	45414369
chr12	46613163	46613988
chr12	46823180	46823989
chr12	46869366	46869455
chr12	46894675	46895281
chr12	46896611	46897518
chr12	46903492	46904280
chr12	46917895	46918791
chr12	47684284	47684361
chr12	47684668	47685695
chr12	48333968	48334781
chr12	48353391	48354617
chr12	48372004	48373390
chr12	48436431	48436939
chr12	48452878	48453726
chr12	48599112	48600650
chr12	48601521	48603589
chr12	48609368	48610733
chr12	49047805	49048679
chr13	18868	20384
chr13	128284	129074
chr13	351855	352048
chr13	549892	550866
chr13	1233161	1234426
chr13	1380133	1381074
chr13	2861252	2862130
chr13	2887549	2888724
chr13	3757260	3760320
chr13	3760753	3764702
chr13	3796583	3798176
chr13	3803478	3803636
chr13	3936892	3937570
chr13	3949202	3950229
chr13	4103918	4104932
chr13	4276810	4277456
chr13	4383310	4383989
chr13	4398020	4398602
chr13	4401280	4402245
chr13	4407293	4408489
chr13	4505792	4507460
chr13	4536089	4537126
chr13	4623963	4624946
chr13	4647356	4649323
chr13	4702582	4703861
chr13	4705833	4706945
chr13	4925656	4926413
chr13	5325440	5327110
chr13	5362006	5362163
chr13	5362302	5362954
chr13	5433165	5433839
chr13	5434127	5436918
chr13	5444889	5445946
chr13	5775188	5776220
chr13	5796516	5797319
chr13	5840977	5842089
chr13	5954992	5956008
chr13	6094558	6096386
chr13	7056519	7058437
chr13	7069233	7070131
chr13	7967265	7968410
chr13	8275100	8276124
chr13	8290282	8290512
chr13	8410481	8411606
chr13	8523764	8524566
chr13	9349908	9350646
chr13	9373422	9374136
chr13	9563970	9563983
chr13	10530084	10531116
chr13	10559843	10561906
chr13	10563847	10565037
chr13	10570951	10572295
chr13	10588964	10590257
chr13	11306404	11306944
chr13	11691030	11691804
chr13	11736228	11737002
chr13	11749317	11750896
chr13	11780571	11781924
chr13	11794033	11794855
chr13	11794943	11795830
chr13	11921657	11923687
chr13	12502696	12503262
chr13	12896740	12898195
chr13	12903993	12905312
chr13	12905972	12907039
chr13	13559530	13561363
chr13	13648832	13649844
chr13	13651215	13652086
chr13	13812798	13813765
chr13	13824012	13825133
chr13	13832027	13832230
chr13	13832373	13833432
chr13	13850374	13851657
chr13	13868143	13869080
chr13	13911696	13912334
chr13	13949623	13950767
chr13	14796120	14797380
chr13	15002819	15004202
chr13	15079152	15079741
chr13	15566061	15566653
chr13	15593916	15595945
chr13	15598565	15600381
chr13	15607103	15608345
chr13	15618370	15619900
chr13	15636838	15638257
chr13	15654251	15659210
chr13	15851029	15851879
chr13	15860331	15860992
chr13	15868430	15869370
chr13	15869469	15870120
chr13	17337597	17339862
chr13	17562028	17562804
chr13	17611656	17612599
chr13	17626640	17627981
chr13	17640787	17641475
chr13	17700753	17701972
chr13	17751995	17753531
chr13	18127986	18129127
chr13	18186706	18187256
chr13	18469222	18470111
chr13	18488551	18489203
chr13	18489633	18489654
chr13	18489661	18491175
chr13	18507111	18507925
chr13	18510396	18513135
chr13	18554087	18555144
chr13	18699512	18699639
chr13	19760679	19761263
chr13	21517222	21518178
chr13	21701930	21702775
chr13	21709468	21710502
chr13	21908313	21909406
chr13	21945384	21946262
chr13	21952554	21953835
chr13	21967984	21968700
chr13	21970012	21971069
chr13	21979722	21980689
chr13	22020335	22022241
chr13	22067666	22068504
chr13	22183590	22184610
chr13	22564512	22565999
chr13	22566254	22567249
chr13	23773145	23774741
chr13	24013082	24014083
chr13	24062397	24063390
chr13	24225306	24226129
chr13	24227468	24228193
chr13	24232209	24233211
chr13	24238337	24239255
chr13	24241379	24242253
chr13	24260879	24261947
chr13	24587452	24588151
chr13	24774820	24775089
chr13	24814737	24815531
chr13	24852047	24853472
chr13	24891119	24892017
chr13	24898071	24899578
chr13	25014146	25015797
chr13	25638526	25639927
chr13	26940470	26941732
chr13	27031621	27032351
chr13	27133502	27134570
chr13	27648460	27649601
chr13	27652492	27653155
chr13	27671755	27672664
chr13	28118813	28120135
chr13	29148414	29149173
chr13	30545338	30546154
chr13	30549751	30551343
chr13	30562932	30564103
chr13	30565384	30567476
chr13	30651570	30652142
chr13	30722212	30722906
chr13	30723583	30724644
chr13	31264894	31265795
chr13	31296230	31296842
chr13	31300943	31302105
chr13	31662139	31662930
chr13	31806984	31808014
chr13	31905675	31907247
chr13	31935202	31936481
chr13	31983182	31983935
chr13	31984542	31985163
chr13	32744393	32744740
chr13	32747190	32747897
chr13	32758573	32759923
chr13	32760140	32760391
chr13	32764646	32766064
chr13	32897722	32898715
chr13	32899068	32899753
chr13	32909304	32911076
chr13	32978464	32978999
chr13	33117526	33117651
chr13	33152759	33153657
chr13	33534481	33535521
chr13	33586669	33588214
chr13	34722635	34723705
chr13	35247771	35248546
chr13	35334604	35336657
chr13	35337120	35338760
chr13	35711377	35711957
chr13	35763161	35764115
chr13	35764135	35765367
chr13	35829926	35830666
chr13	35925566	35925852
chr13	36261274	36261726
chr13	36263824	36265514
chr13	36289138	36289448
chr13	36370264	36371549
chr13	36615010	36615128
chr13	36831547	36831761
chr13	36881486	36881746
chr13	36908373	36910075
chr13	36994083	36994963
chr13	37387173	37388424
chr13	37391157	37392293
chr13	37504241	37505186
chr13	37521536	37522181
chr13	38341956	38343239
chr13	39151108	39152271
chr13	40141765	40142672
chr13	40161093	40161769
chr13	40188987	40190635
chr13	40212611	40213455
chr13	40283568	40284678
chr13	40292139	40293719
chr13	40310719	40311514
chr13	40389149	40389871
chr13	42252065	42253183
chr13	42263091	42263904
chr13	42264412	42267917
chr13	42271147	42272943
chr13	42284868	42285904
chr13	42290902	42291557
chr13	42294797	42297155
chr13	42301511	42301832
chr13	43061876	43062758
chr13	43166200	43167058
chr13	44588787	44590143
chr13	44595508	44597278
chr13	44725705	44726645
chr13	44731153	44733381
chr13	44791107	44791899
chr13	44802389	44803642
chr13	44811088	44812090
chr13	44903184	44903845
chr13	45382863	45383660
chr13	45384674	45385297
chr13	45963864	45965125
chr13	45979904	45981101
chr13	46040857	46042028
chr13	46042076	46043043
chr13	46169238	46170301
chr13	46290341	46291011
chr13	46291109	46291287
chr13	46922011	46922820
chr13	46928669	46929686
chr13	46965810	46967312
chr13	47093326	47094355
chr13	47101968	47102922
chr13	47104693	47105276
chr13	47664165	47665107
chr13	47681842	47682777
chr13	47699982	47700525
chr13	48217061	48218102
chr13	48472445	48473226
chr13	48824952	48825214
chr13	48829349	48830518
chr13	48849003	48849282
chr13	48882084	48883015
chr13	48926868	48926918
chr13	48932791	48933715
chr13	49011083	49012711
chr13	49069859	49070979
chr13	49081808	49082726
chr13	49145753	49146726
chr13	49147603	49148272
chr13	49149667	49150219
chr13	49158375	49159057
chr13	49181090	49181701
chr13	49714495	49715444
chr13	49727532	49728392
chr13	50233521	50234155
chr13	51377455	51378333
chr13	51610369	51612096
chr13	51607744	51610341
chr13	51612144	51612302
chr14	267729	269033
chr14	273644	275193
chr14	419952	420776
chr14	448236	449431
chr14	1031481	1032181
chr14	1080401	1081689
chr14	1351562	1352778
chr14	1424314	1425509
chr14	1427190	1430148
chr14	2007186	2008459
chr14	2486632	2487513
chr14	2864051	2864890
chr14	3920256	3921397
chr14	3939257	3939986
chr14	3981293	3982299
chr14	3989461	3992540
chr14	6791592	6792458
chr14	6795951	6796637
chr14	8189009	8189724
chr14	8223862	8224912
chr14	8351096	8352289
chr14	9240950	9241467
chr14	9391137	9391775
chr14	10312249	10313784
chr14	11763316	11764192
chr14	11868154	11869708
chr14	12720825	12722651
chr14	13182938	13183924
chr14	14161932	14162819
chr14	14303841	14304790
chr14	14651312	14652936
chr14	14676408	14678283
chr14	15455364	15456060
chr14	15465615	15465722
chr14	15470808	15472306
chr14	15475287	15475627
chr14	15488072	15489109
chr14	15490463	15491395
chr14	16222713	16223775
chr14	16223848	16225180
chr14	16855289	16856123
chr14	17199092	17199762
chr14	19997982	19999509
chr14	20015128	20015818
chr14	20046498	20047125
chr14	20139313	20140175
chr14	20163215	20164048
chr14	20191240	20192120
chr14	20199199	20200225
chr14	20232593	20233526
chr14	20349932	20352466
chr14	20369440	20370540
chr14	20644034	20644799
chr14	20645139	20646449
chr14	20649150	20650068
chr14	20650542	20652588
chr14	20653019	20653574
chr14	20653667	20656125
chr14	20657447	20659260
chr14	20661190	20662193
chr14	20668506	20669490
chr14	20866401	20867418
chr14	20880313	20881359
chr14	20949903	20950859
chr14	21076695	21077671
chr14	21081665	21082516
chr14	21781274	21782762
chr14	22067910	22068653
chr14	22104164	22104833
chr14	22108447	22109513
chr14	23257558	23258507
chr14	23480039	23480778
chr14	23489758	23490481
chr14	23763865	23765046
chr14	23765056	23765867
chr14	23811083	23811196
chr14	24003436	24004670
chr14	24024996	24027224
chr14	24042225	24043283
chr14	24076561	24077683
chr14	24185211	24186029
chr14	24232692	24233162
chr14	24233392	24234118
chr14	24424158	24425099
chr14	24462807	24463695
chr14	24520353	24521134
chr14	24533125	24533719
chr14	24592555	24593359
chr14	24605709	24609074
chr14	24645239	24646660
chr14	24647880	24648083
chr14	24648089	24656069
chr14	24656690	24660741
chr14	24672220	24672965
chr14	24675913	24676675
chr14	24673295	24674473
chr14	24970149	24970901
chr14	25397233	25397261
chr14	26186164	26186934
chr14	26187235	26189490
chr14	26437230	26437353
chr14	26468768	26469746
chr14	27599630	27600875
chr14	27600913	27604296
chr14	27605002	27605972
chr14	27619884	27621601
chr14	27627328	27629766
chr14	27630339	27633497
chr14	27635490	27636341
chr14	27639558	27640804
chr14	27641324	27642163
chr14	27646185	27647041
chr14	27647323	27649326
chr14	27652279	27653238
chr14	27653957	27655744
chr14	27656440	27658270
chr14	27659326	27660294
chr14	27661491	27662585
chr14	27662721	27664072
chr14	27665154	27666113
chr14	27666172	27666862
chr14	27668104	27671318
chr14	27671749	27672835
chr14	27695625	27696674
chr14	27700840	27702417
chr14	27729057	27730389
chr14	27733187	27734140
chr14	27736413	27737569
chr14	27738562	27739613
chr14	27741680	27742811
chr14	27743429	27744331
chr14	27746201	27747026
chr14	27960076	27960999
chr14	28135827	28136911
chr14	28170760	28171553
chr14	29169386	29170445
chr14	30060499	30062055
chr14	30062941	30065063
chr14	30390567	30391872
chr14	30397485	30398455
chr14	30439606	30440231
chr14	30452966	30454394
chr14	30488663	30489536
chr14	30566707	30569538
chr14	30646885	30647497
chr14	30719843	30721050
chr14	30736770	30737707
chr14	30800880	30803217
chr14	31127234	31128229
chr14	31128355	31129279
chr14	31233620	31233950
chr14	31234231	31235241
chr14	31240216	31241227
chr14	31279650	31279690
chr14	31361107	31362152
chr14	31484304	31485174
chr14	31511866	31513160
chr14	32120435	32121051
chr14	32209719	32210535
chr14	32224117	32224798
chr14	32250414	32251283
chr14	32257037	32257938
chr14	32484614	32485493
chr14	32835388	32835946
chr14	33101448	33103013
chr14	33206245	33207439
chr14	33539601	33540664
chr14	33562405	33563179
chr14	34258705	34259972
chr14	34288726	34291114
chr14	34444896	34445511
chr14	34486698	34487519
chr14	34899787	34900688
chr14	35529125	35530231
chr14	36514756	36516738
chr14	36773429	36774954
chr14	36775486	36776132
chr14	37048172	37049035
chr14	37207904	37210798
chr14	37210897	37210913
chr14	38395282	38396239
chr14	38428371	38429420
chr14	38448576	38450282
chr14	38519620	38520510
chr14	38879138	38880084
chr14	38881066	38882488
chr14	39392346	39393148
chr14	40392244	40393260
chr14	40435817	40436678
chr14	40457386	40458767
chr14	40462096	40462840
chr14	40469296	40470578
chr14	40491948	40493034
chr14	40946703	40947728
chr14	40979931	40980878
chr14	41725160	41726008
chr14	44361286	44362663
chr14	44870548	44872079
chr14	45893900	45895696
chr14	46462440	46464282
chr14	46472837	46473489
chr14	46583176	46584080
chr14	46681452	46681577
chr14	46711388	46712641
chr14	47043507	47044172
chr14	47048623	47049334
chr14	47169979	47170938
chr14	47386534	47387649
chr14	47747421	47748056
chr14	48984963	48986552
chr14	49023333	49024380
chr14	49025727	49026254
chr14	49027802	49028745
chr14	49040466	49041157
chr14	49950936	49951743
chr14	50388046	50388936
chr14	50463372	50464167
chr14	50500746	50502596
chr14	50596120	50597174
chr14	50692512	50693501
chr14	51609249	51610304
chr14	51657712	51660985
chr14	51743988	51744993
chr14	51745443	51745687
chr14	51747367	51749524
chr15	71880	72662
chr15	134426	135471
chr15	593176	594410
chr15	723287	723938
chr15	943021	943938
chr15	1224872	1225935
chr15	1629887	1630702
chr15	1779743	1781880
chr15	2078286	2078994
chr15	3028910	3030023
chr15	3113468	3115235
chr15	3305534	3306328
chr15	3310900	3311624
chr15	3315886	3316705
chr15	3320588	3321997
chr15	3331771	3333323
chr15	3337235	3337320
chr15	3337751	3338618
chr15	3344983	3346035
chr15	3450528	3451835
chr15	3519902	3520677
chr15	3637374	3637387
chr15	3699705	3700729
chr15	3703923	3704632
chr15	3714876	3715687
chr15	3726053	3726062
chr15	3729232	3730181
chr15	4081516	4082749
chr15	4084869	4086005
chr15	4091581	4092028
chr15	4101792	4102644
chr15	4104203	4106937
chr15	4110057	4111027
chr15	4113202	4115150
chr15	4119263	4120119
chr15	4131671	4132649
chr15	4162798	4163956
chr15	4535405	4536463
chr15	4587453	4588371
chr15	4629465	4630508
chr15	5128154	5129686
chr15	5225221	5226363
chr15	5836879	5837898
chr15	5981989	5983552
chr15	6031908	6032833
chr15	7071683	7072719
chr15	7602963	7604490
chr15	7612634	7613873
chr15	8364473	8365718
chr15	8381537	8382792
chr15	8385631	8386558
chr15	8402616	8403514
chr15	8665703	8666736
chr15	8697732	8698917
chr15	8699690	8702108
chr15	8707469	8707536
chr15	8710081	8711989
chr15	8716405	8717303
chr15	8733102	8733289
chr15	8732074	8732962
chr15	8764842	8765926
chr15	8867427	8868139
chr15	9601637	9602579
chr15	11808828	11810599
chr15	14043719	14044537
chr15	14044899	14045055
chr15	14045113	14045779
chr15	14045854	14046543
chr15	14074412	14074513
chr15	14865056	14865908
chr15	14897592	14897951
chr15	14957399	14957705
chr15	16065164	16066542
chr15	16073610	16074754
chr15	17170873	17171993
chr15	17890304	17891622
chr15	18234815	18235916
chr15	18378820	18379947
chr15	18383254	18386019
chr15	18387674	18389455
chr15	18398460	18399302
chr15	18423995	18424078
chr15	19219104	19220685
chr15	19902877	19904063
chr15	20175156	20176777
chr15	20277298	20279433
chr15	20347028	20347897
chr15	20367587	20368603
chr15	20386792	20388020
chr15	20483114	20484561
chr15	20822609	20823510
chr15	20828464	20829359
chr15	20930279	20931721
chr15	20932678	20934318
chr15	20944478	20946030
chr15	20946136	20946203
chr15	21230020	21231105
chr15	21435103	21437003
chr15	21663672	21664618
chr15	21678369	21679366
chr15	21681374	21683427
chr15	21698548	21700059
chr15	21720223	21722080
chr15	21730706	21731380
chr15	21744638	21745182
chr15	21814215	21815725
chr15	21823248	21824264
chr15	21832624	21833533
chr15	21835223	21836778
chr15	21872855	21873736
chr15	21877792	21879037
chr15	21879427	21880408
chr15	21881438	21882438
chr15	21886505	21886525
chr15	21891835	21892926
chr15	21897079	21898006
chr15	21906164	21907023
chr15	21954219	21955027
chr15	22543814	22544436
chr15	23277418	23279244
chr15	23283862	23284958
chr15	23286821	23289345
chr15	23290385	23291743
chr15	23776035	23777752
chr15	23777825	23778669
chr15	23793653	23794553
chr15	23958588	23959197
chr15	24065083	24065402
chr15	24613856	24615083
chr15	24944388	24945111
chr15	24997478	24998278
chr15	25010818	25011709
chr15	25032782	25034390
chr15	25043232	25044613
chr15	25069864	25070554
chr15	25197186	25198115
chr15	25241978	25242867
chr15	25274852	25276594
chr15	25284940	25286540
chr15	25521309	25522190
chr15	25549160	25549401
chr15	25549505	25551095
chr15	25564094	25565581
chr15	25762367	25762767
chr15	25794065	25794910
chr15	25900871	25902515
chr15	25903828	25905930
chr15	25909170	25909366
chr15	26706372	26707532
chr15	26910562	26911661
chr15	27261560	27262593
chr15	27324835	27326733
chr15	27327887	27328857
chr15	27429830	27430747
chr15	28194434	28195038
chr15	28289794	28290684
chr15	28308756	28309812
chr15	28331468	28332375
chr15	28363610	28364650
chr15	28402345	28403229
chr15	28446538	28447698
chr15	28728830	28730124
chr15	29308398	29309307
chr15	29314885	29317599
chr15	29318521	29320211
chr15	29348878	29349278
chr15	29407610	29408354
chr15	29409194	29410329
chr15	29471258	29472358
chr15	29477030	29477470
chr15	29477781	29479169
chr15	29762532	29764333
chr15	29765028	29766289
chr15	30279717	30281721
chr15	30292428	30293627
chr15	30294729	30295572
chr15	30300357	30301493
chr15	30302438	30303326
chr15	30303430	30304453
chr15	30304596	30306243
chr15	30306604	30309278
chr15	30310669	30311555
chr15	30311818	30313535
chr15	30321719	30322755
chr15	30324986	30326068
chr15	30339992	30340624
chr15	30907011	30908453
chr15	31029764	31031306
chr15	31037097	31037582
chr15	31159933	31160892
chr15	31227517	31228972
chr15	31231145	31232056
chr15	31243024	31244166
chr15	31258572	31259473
chr15	31268826	31270543
chr15	31270684	31272100
chr15	31272306	31273277
chr15	31280916	31283347
chr15	31327150	31327303
chr15	31389344	31390136
chr15	31951820	31953673
chr15	32030223	32031234
chr15	32452005	32453339
chr15	32462206	32463065
chr15	32849838	32850543
chr15	33653554	33654629
chr15	33655752	33656567
chr15	33669930	33670827
chr15	33679441	33680397
chr15	33684132	33685034
chr15	33773742	33775203
chr15	33779314	33780297
chr15	34049455	34050203
chr15	34277885	34278652
chr15	34539920	34541049
chr15	34739103	34739627
chr15	35180454	35180527
chr15	35180648	35181786
chr15	36055407	36056667
chr15	36612720	36614378
chr15	36676139	36678147
chr15	37411628	37412383
chr15	37532182	37533305
chr15	37563176	37564894
chr15	37576566	37577285
chr15	37608908	37609258
chr15	37946166	37946877
chr15	37960991	37961822
chr15	38959633	38960717
chr15	38970550	38971177
chr15	38979055	38979732
chr15	39143695	39144378
chr15	39169564	39170236
chr15	39232095	39232909
chr15	40238066	40239997
chr15	40245526	40246296
chr15	40248212	40249213
chr15	40691014	40691760
chr15	40771500	40773078
chr15	40788036	40788878
chr15	41501683	41502705
chr15	41535440	41536443
chr15	41596252	41596823
chr15	41729497	41730273
chr15	41755196	41756063
chr15	41757465	41758287
chr15	41766415	41767044
chr15	41834009	41835193
chr15	42052751	42054358
chr15	42091034	42091940
chr15	43198307	43199369
chr15	43281988	43282705
chr15	43874537	43875268
chr15	43885429	43886245
chr15	44202816	44203099
chr15	44215999	44216908
chr15	44307925	44309212
chr15	44534756	44536146
chr15	44546856	44547692
chr15	45301405	45302424
chr15	45518048	45519111
chr15	45543543	45544674
chr15	46112708	46113286
chr15	46165943	46166752
chr15	46166766	46167455
chr15	46781676	46782426
chr15	47027291	47027421
chr15	47166205	47167366
chr15	47212631	47213869
chr15	47220922	47223125
chr15	47223640	47224759
chr16	65034	65043
chr16	89641	92263
chr16	567343	568780
chr16	568815	569694
chr16	1354065	1354934
chr16	1735574	1736415
chr16	2316673	2317518
chr16	2320207	2320714
chr16	2529819	2531640
chr16	2534987	2537119
chr16	2540665	2541456
chr16	2542684	2543918
chr16	2632078	2632268
chr16	2971375	2972507
chr16	3101368	3103606
chr16	3804108	3804876
chr16	3816020	3816077
chr16	4428762	4429762
chr16	4429980	4430021
chr16	4469122	4469828
chr16	4474247	4475577
chr16	4484673	4485447
chr16	4486821	4488237
chr16	4793664	4793815
chr16	4793825	4795686
chr16	5395118	5395895
chr16	5450096	5451181
chr16	5474519	5475275
chr16	5909646	5911202
chr16	5953581	5954627
chr16	5972568	5973394
chr16	5980973	5981844
chr16	6297849	6298904
chr16	6301173	6302262
chr16	7461128	7461806
chr16	8479940	8480578
chr16	8488123	8489449
chr16	8569883	8571544
chr16	8572947	8572993
chr16	8574002	8574870
chr16	8576705	8579157
chr16	8580402	8581083
chr16	8588438	8589574
chr16	8597541	8598517
chr16	8611581	8612451
chr16	8637827	8638666
chr16	8639789	8642464
chr16	8665991	8668016
chr16	8711242	8712034
chr16	8790288	8791532
chr16	9842590	9843505
chr16	9847173	9848352
chr16	9850640	9851913
chr16	9899647	9899676
chr16	10696504	10697265
chr16	10746587	10747735
chr16	10750140	10751899
chr16	11143877	11144893
chr16	11190008	11190799
chr16	11270972	11272289
chr16	11664063	11664890
chr16	12195561	12196938
chr16	12226774	12227766
chr16	12325799	12327023
chr16	12336989	12337861
chr16	12340119	12341052
chr16	12847255	12849014
chr16	13716234	13717147
chr16	14701506	14702351
chr16	14702527	14704070
chr16	14704074	14704737
chr16	14706006	14707182
chr16	14711939	14712835
chr16	14721734	14723402
chr16	14724464	14725376
chr16	14738076	14739029
chr16	14747635	14749569
chr16	14757951	14758687
chr16	14765726	14769081
chr16	14770670	14770889
chr16	16203673	16204685
chr16	16205887	16207036
chr16	16207078	16208397
chr16	16581716	16582668
chr16	16622960	16622977
chr16	17071518	17071750
chr16	17392732	17394685
chr16	17425828	17426790
chr16	17733600	17733862
chr16	17733898	17734346
chr16	17734383	17735478
chr16	17742652	17743457
chr16	19214447	19215266
chr16	19843321	19843778
chr16	20074504	20075037
chr16	20076028	20076060
chr16	20611440	20612419
chr16	20639318	20640377
chr16	20679089	20679897
chr16	20683970	20684942
chr16	21614686	21615937
chr16	21898301	21899615
chr16	22214773	22215855
chr16	22460904	22461830
chr16	22468256	22469442
chr16	22679693	22680418
chr16	22931896	22932947
chr16	22940642	22943063
chr16	22944337	22946082
chr16	23034524	23035115
chr16	23210007	23211122
chr16	23372867	23373591
chr16	23485595	23486283
chr16	23511911	23513060
chr16	23617574	23619277
chr16	23644277	23645356
chr16	23666744	23667497
chr16	24274959	24275766
chr16	24547816	24548798
chr16	24589920	24590736
chr16	24592545	24593702
chr16	24692251	24692977
chr16	24740296	24741186
chr16	24880245	24881417
chr16	24886109	24887325
chr16	25109793	25110838
chr16	25127155	25128241
chr16	25178372	25179470
chr16	25206534	25207229
chr16	25286413	25287528
chr16	25290194	25290418
chr16	25293181	25294504
chr16	25294569	25296517
chr16	25300589	25301628
chr16	25302781	25303126
chr16	25311710	25312609
chr16	25319093	25319992
chr16	25322564	25323345
chr16	25346912	25348055
chr16	25425060	25426309
chr16	25597725	25598445
chr16	25642702	25644092
chr16	25656408	25657540
chr16	25667911	25670075
chr16	25671574	25673190
chr16	25673661	25675008
chr16	25696301	25697709
chr16	25767492	25768742
chr16	25824300	25825441
chr16	26071242	26072514
chr16	26141333	26143682
chr16	26251547	26252780
chr16	26317706	26318483
chr16	26323601	26325469
chr16	26345951	26346785
chr16	26453714	26455791
chr16	26573205	26574104
chr16	26657281	26658377
chr16	26771360	26772137
chr16	27021051	27022093
chr16	27035034	27035586
chr16	27123926	27124799
chr16	27148229	27149319
chr16	27274925	27274974
chr16	27656948	27658138
chr16	27815609	27816422
chr16	28081213	28082044
chr16	28601102	28602183
chr16	28602664	28604043
chr16	28628042	28628990
chr16	28704616	28707225
chr16	28707847	28708728
chr16	28709062	28710008
chr16	28710491	28711459
chr16	28712399	28712978
chr16	29225865	29228195
chr16	29245239	29245686
chr16	29256524	29257647
chr16	29679482	29680921
chr16	30490319	30491115
chr16	30494845	30495780
chr16	30875272	30876210
chr16	30878639	30878912
chr16	30888280	30888737
chr16	30966230	30967440
chr16	30970814	30971920
chr16	31039644	31040611
chr16	33023924	33025294
chr16	33718553	33719163
chr16	33748482	33749290
chr16	34095955	34097574
chr16	34435730	34436575
chr16	34445984	34446905
chr16	34456450	34457320
chr16	34460057	34462374
chr16	34488457	34489496
chr16	34492753	34494255
chr16	34495670	34497049
chr16	34497536	34498554
chr16	34499209	34500578
chr16	34501255	34503194
chr16	34504069	34505107
chr16	35337285	35338657
chr16	35579218	35580595
chr16	35619779	35621183
chr16	35657568	35658506
chr16	35658573	35659319
chr16	35668031	35668669
chr16	35669027	35670150
chr16	35997403	35998051
chr16	35999614	36000437
chr16	36054837	36056247
chr16	36057318	36058259
chr16	36059164	36060176
chr16	36090426	36091501
chr16	36114371	36115555
chr16	36256420	36257341
chr16	36322098	36322977
chr16	36475038	36477013
chr16	36478566	36479344
chr16	36487066	36488194
chr16	36488426	36489564
chr16	36491439	36492330
chr16	36881574	36883593
chr16	37275099	37276023
chr16	37372313	37373576
[truncated: 5,117 more rows]

## Sheet: E) DevE_1
Version of genome: GRCz10/danRer10
Chromosome	Start	End		Nomenclature:
chr1	20527	22172		Pancreas (PsE+DevE; H3K27ac peaks detected in the adult pancreas)
chr1	22219	22616		Embryo Development (H3K27ac peaks detected in several developmental stages: Dome, 80% epiboly, 24hpf and 48hpf )
chr1	645993	647076		DevE (H3K27ac peaks present in Pancreas and Embryo Development)
chr1	770143	770909		PsE (H3K27ac peaks that are only present in Pancreas, not in Embryo Development)
chr1	1979230	1980788		Embryo alone (H3K27ac peaks that are only present in Embryo Development, not in Pancreas)
chr1	2161653	2163026
chr1	2220876	2221633		For DevE1 and DevE2 datasets were obtained intercepting pancreas and Embryo Development datasets. In the case of DevE1, Pancreas dataset was the original entry in A for each overlap.
chr1	2235871	2236641		In the case of DevE2, Embryo Development was the original entry in A for each overlap.
chr1	2759796	2760322
chr1	3196965	3198743
chr1	3697358	3698090
chr1	4561470	4562300
chr1	4562376	4563916
chr1	4565449	4566252
chr1	4576829	4577713
chr1	4644883	4645912
chr1	4709688	4710569
chr1	4712263	4713220
chr1	5578371	5579775
chr1	7027492	7028226
chr1	7432024	7432924
chr1	8020417	8021304
chr1	8798268	8799519
chr1	9441210	9442358
chr1	11298380	11299635
chr1	13266995	13267956
chr1	13291669	13293514
chr1	13846335	13848094
chr1	13851353	13852439
chr1	13969124	13970111
chr1	13982343	13983086
chr1	14621678	14624346
chr1	14624477	14625653
chr1	14627507	14628971
chr1	14632337	14634618
chr1	14635758	14637776
chr1	14699111	14699972
chr1	15445789	15446511
chr1	15447058	15447772
chr1	15448182	15448829
chr1	16717389	16718117
chr1	16724028	16726821
chr1	16735989	16738076
chr1	16747324	16747929
chr1	16767853	16769052
chr1	16880963	16882631
chr1	17476519	17477162
chr1	17849798	17851301
chr1	17915191	17916068
chr1	17942371	17943604
chr1	18142621	18143235
chr1	18166274	18168090
chr1	18189898	18190814
chr1	18206627	18208197
chr1	18221965	18223689
chr1	18224903	18226092
chr1	18694643	18695479
chr1	18696878	18698766
chr1	18725166	18725986
chr1	19203176	19204797
chr1	19216874	19218902
chr1	19225650	19226917
chr1	19232902	19234352
chr1	19254346	19255417
chr1	20486757	20488015
chr1	20504429	20505713
chr1	20506352	20508025
chr1	22659580	22660432
chr1	22665973	22666793
chr1	24127603	24128527
chr1	24389885	24391830
chr1	24396367	24397302
chr1	24415778	24416674
chr1	24424714	24425467
chr1	24431492	24433121
chr1	24433565	24434079
chr1	24465109	24465851
chr1	24466047	24467524
chr1	24636988	24638242
chr1	25078416	25079767
chr1	25153370	25156039
chr1	25366014	25367321
chr1	25381754	25383798
chr1	25664975	25665703
chr1	25665884	25667506
chr1	25674957	25676405
chr1	25673065	25674441
chr1	26346466	26347206
chr1	26435816	26437605
chr1	26457789	26458604
chr1	26480572	26481587
chr1	27694474	27695664
chr1	28411253	28412887
chr1	28902720	28906754
chr1	29010615	29011514
chr1	29270454	29272080
chr1	29822579	29823461
chr1	29876191	29877179
chr1	31108333	31109257
chr1	31110221	31111236
chr1	31120315	31121377
chr1	32624207	32626546
chr1	32676848	32677768
chr1	33472312	33473353
chr1	33737888	33739010
chr1	33773634	33775048
chr1	33776071	33778564
chr1	33810484	33811330
chr1	34167215	34167912
chr1	34770529	34772168
chr1	34775235	34777858
chr1	34778967	34780782
chr1	34782304	34783476
chr1	34786294	34787047
chr1	34788830	34789808
chr1	34797550	34798727
chr1	34799460	34800797
chr1	34822509	34824505
chr1	34825594	34827071
chr1	35094994	35096438
chr1	35175425	35176365
chr1	35177335	35178584
chr1	35178679	35179837
chr1	35186322	35187438
chr1	35217214	35218377
chr1	35388312	35388690
chr1	35412305	35413405
chr1	36049898	36050733
chr1	36069805	36070745
chr1	36091119	36092612
chr1	36244976	36246580
chr1	36580398	36581357
chr1	36673702	36674662
chr1	36675113	36675184
chr1	36763881	36765056
chr1	37430671	37431616
chr1	39239733	39241673
chr1	39334786	39335421
chr1	39355180	39359153
chr1	39363696	39364461
chr1	39554461	39555481
chr1	39647661	39648985
chr1	39649885	39652220
chr1	39665873	39667231
chr1	39697482	39698961
chr1	39701213	39702691
chr1	39704025	39704820
chr1	39704906	39706619
chr1	39712265	39714508
chr1	39736144	39737716
chr1	39739437	39740496
chr1	39741587	39742320
chr1	39846159	39847482
chr1	39928766	39930427
chr1	40020817	40021936
chr1	41076577	41077843
chr1	41079570	41080875
chr1	41093443	41096047
chr1	41096168	41097524
chr1	41105823	41108370
chr1	41111502	41113091
chr1	41251274	41252141
chr1	41252363	41253559
chr1	43475210	43477594
chr1	43480695	43482535
chr1	43496905	43497707
chr1	43498676	43500228
chr1	43510986	43512448
chr1	43830736	43832418
chr1	44349773	44350752
chr1	45023248	45025047
chr1	45026323	45027162
chr1	45027890	45029563
chr1	45034135	45035139
chr1	45038174	45039953
chr1	45042853	45043630
chr1	45044044	45044754
chr1	45052416	45052579
chr1	45066749	45067823
chr1	45068286	45070686
chr1	45088680	45089778
chr1	45095229	45096274
chr1	45102147	45103131
chr1	45274400	45275055
chr1	45676619	45677470
chr1	45944897	45945866
chr1	45999025	46000408
chr1	46003873	46004709
chr1	46240010	46240818
chr1	46260279	46261067
chr1	46299789	46300614
chr1	46371753	46373321
chr1	46385644	46387420
chr1	46387650	46388580
chr1	46382702	46384124
chr1	46393630	46394494
chr1	46697433	46698446
chr1	46699578	46700448
chr1	46703080	46707565
chr1	46707844	46709779
chr1	46778581	46779867
chr1	46805690	46806635
chr1	46824227	46825605
chr1	46830442	46831660
chr1	46844914	46847183
chr1	46939883	46941596
chr1	46955278	46958792
chr1	48598738	48600306
chr1	48600928	48602900
chr1	48616540	48618341
chr1	50060819	50062690
chr1	50064273	50065520
chr1	50065909	50067597
chr1	50096588	50097656
chr1	50113935	50114958
chr1	50348497	50349872
chr1	50437828	50439167
chr1	50625677	50626774
chr1	50638348	50638843
chr1	50862737	50864094
chr1	50866905	50867811
chr1	50884926	50885813
chr1	51097540	51098461
chr1	51343594	51344790
chr1	51738230	51739337
chr1	51903741	51905532
chr1	51915568	51918065
chr1	51918200	51918325
chr1	51918499	51919015
chr1	51994590	51995454
chr1	52674758	52675618
chr1	53019993	53022079
chr1	53334605	53335606
chr1	53464621	53465573
chr1	53503483	53504409
chr1	53504991	53505739
chr1	53766420	53767140
chr1	54312861	54313841
chr1	54397303	54398933
chr1	55160146	55161297
chr1	55515833	55517329
chr1	57841968	57842961
chr1	57926970	57928905
chr1	57953789	57955097
chr1	57959962	57961365
chr1	58030171	58031055
chr1	58237515	58238352
chr1	58268612	58269480
chr1	58455089	58456805
chr1	58484203	58484853
chr1	58506966	58508213
chr1	58513898	58515196
chr1	58783928	58785920
chr1	58869093	58870005
chr10	3841	5137
chr10	200988	203160
chr10	204209	204823
chr10	273682	274616
chr10	274664	274804
chr10	275098	277101
chr10	367699	368715
chr10	877549	878384
chr10	985380	985936
chr10	1002284	1002990
chr10	1008536	1009349
chr10	1231151	1232081
chr10	1250134	1250901
chr10	1268482	1268996
chr10	1272412	1274442
chr10	1801751	1802613
chr10	1807343	1808049
chr10	1832588	1832921
chr10	1931245	1932277
chr10	2431855	2434493
chr10	2438266	2439161
chr10	2439232	2441405
chr10	2445781	2447246
chr10	2451879	2452752
chr10	2654087	2655517
chr10	2656412	2657466
chr10	3534008	3534900
chr10	4837050	4837615
chr10	4932168	4932945
chr10	5449999	5451270
chr10	5452986	5455239
chr10	5479551	5481324
chr10	5485747	5486598
chr10	5491662	5493172
chr10	5865654	5866305
chr10	5869972	5870579
chr10	5892910	5893866
chr10	5909027	5910328
chr10	5913994	5915094
chr10	5922434	5925257
chr10	5932755	5933988
chr10	6142481	6143274
chr10	6153938	6156319
chr10	6164227	6167324
chr10	6377259	6377930
chr10	6602182	6605057
chr10	7043285	7044079
chr10	7771915	7772810
chr10	7807017	7808319
chr10	7858395	7859417
chr10	8304223	8305292
chr10	8396406	8398094
chr10	8763046	8763100
chr10	8763251	8763967
chr10	8881501	8882362
chr10	8966178	8966744
chr10	9310984	9312935
chr10	9318919	9320804
chr10	9322663	9323987
chr10	9367832	9369369
chr10	9759822	9760765
chr10	9761871	9763326
chr10	9831232	9832717
chr10	9832943	9832947
chr10	10424810	10426184
chr10	10887864	10890005
chr10	10895397	10896944
chr10	10909799	10910356
chr10	10918892	10919860
chr10	10944904	10946574
chr10	10950207	10952236
chr10	10953840	10955184
chr10	10998390	10999738
chr10	11002055	11003582
chr10	11113288	11114243
chr10	11147542	11148242
chr10	11151722	11152728
chr10	11265341	11266495
chr10	11298198	11299716
chr10	12090653	12091355
chr10	12093475	12095172
chr10	12095222	12100570
chr10	12105239	12107314
chr10	12109054	12114769
chr10	12119218	12120325
chr10	12124559	12134731
chr10	12136173	12169045
chr10	13247574	13248497
chr10	13367109	13368998
chr10	13375875	13376900
chr10	13408940	13409765
chr10	13419330	13420430
chr10	13420826	13422292
chr10	15234315	15235190
chr10	15494219	15495264
chr10	15530521	15531165
chr10	15533318	15534349
chr10	15536640	15538422
chr10	15541941	15544910
chr10	15801887	15802677
chr10	16825753	16855303
chr10	16856964	16885927
chr10	17365820	17367190
chr10	17382199	17384219
chr10	17446231	17447169
chr10	17457635	17459012
chr10	17760068	17764908
chr10	17779946	17781762
chr10	18276432	18277257
chr10	18597980	18598840
chr10	18960294	18962008
chr10	18963948	18965259
chr10	19079328	19080247
chr10	19565969	19566899
chr10	20115007	20118312
chr10	20220742	20221824
chr10	20230715	20233422
chr10	20238484	20238984
chr10	20271530	20272067
chr10	20272071	20272613
chr10	20470419	20473210
chr10	20485231	20486153
chr10	20545142	20545905
chr10	20552144	20553209
chr10	20554466	20555173
chr10	21899882	21900527
chr10	21901133	21902891
chr10	21904623	21906574
chr10	22616084	22617413
chr10	22743585	22744489
chr10	22758208	22761238
chr10	22764296	22765841
chr10	22837729	22838833
chr10	22901139	22904347
chr10	22913115	22914143
chr10	22914273	22915249
chr10	22937682	22938757
chr10	22966613	22968150
chr10	22988081	22989383
chr10	23024174	23024967
chr10	24495440	24496548
chr10	24493880	24495365
chr10	24702734	24703812
chr10	24766569	24768477
chr10	24768504	24772686
chr10	25697419	25698748
chr10	25944220	25945014
chr10	25992252	25992991
chr10	26257010	26257991
chr10	26426597	26427254
chr10	27112238	27113907
chr10	27127339	27128104
chr10	27168759	27169605
chr10	27261156	27261852
chr10	27419075	27420013
chr10	27424519	27425754
chr10	28156287	28158791
chr10	28181287	28182465
chr10	28193416	28194820
chr10	28197274	28198977
chr10	28214479	28215432
chr10	28225094	28228557
chr10	28308146	28309100
chr10	28313276	28317692
chr10	28326098	28327207
chr10	28339653	28340821
chr10	28355731	28356731
chr10	28357807	28359626
chr10	28402023	28402918
chr10	28410941	28413639
chr10	28476081	28477070
chr10	28473055	28475983
chr10	28663017	28663672
chr10	28682666	28684564
chr10	28853992	28854692
chr10	28881963	28883091
chr10	28939344	28941292
chr10	29762374	29763205
chr10	29859655	29860338
chr10	31362718	31363787
chr10	32366611	32369161
chr10	32948265	32950914
chr10	33124311	33125181
chr10	33206360	33208037
chr10	33955750	33956899
chr10	35038555	35039841
chr10	35112772	35113826
chr10	35155611	35157098
chr10	35166989	35167853
chr10	35168474	35169660
chr10	35202169	35203969
chr10	36435272	36436799
chr10	36451576	36453306
chr10	36456623	36457528
chr10	36525235	36526454
chr10	37926140	37926986
chr10	38199769	38200625
chr10	38294959	38295829
chr10	38709641	38710213
chr10	38887974	38888881
chr10	40329747	40330765
chr10	40908249	40908870
chr10	40909966	40911182
chr10	41390285	41390429
chr10	41391059	41391841
chr10	42030979	42033938
chr10	42168913	42170414
chr10	42435271	42436232
chr10	42905082	42906025
chr10	43469577	43470660
chr10	43517719	43517890
chr10	43760979	43761842
chr10	43877582	43883786
chr10	43885651	43887801
chr10	43891683	43893841
chr10	43904913	43906123
chr10	44206327	44207330
chr10	44363701	44364803
chr10	44505180	44505963
chr10	44508622	44510297
chr10	44548128	44548809
chr10	44581519	44582972
chr10	44695604	44696986
chr10	44699556	44700825
chr10	44899692	44900833
chr10	45128464	45129539
chr10	45297301	45300412
chr10	45384056	45385055
chr10	45385880	45389396
chr10	45429164	45430833
chr10	45439450	45441375
chr10	45442168	45444499
chr10	45445825	45447644
chr10	45448446	45451046
chr10	45462893	45463775
chr10	45534819	45535699
chr11	17192	17807
chr11	141297	142397
chr11	233866	235802
chr11	285161	287039
chr11	615294	616465
chr11	746892	748342
chr11	765351	766209
chr11	810217	810778
chr11	1895317	1896158
chr11	1963149	1965493
chr11	2305936	2306805
chr11	2647115	2648625
chr11	2779745	2780808
chr11	2797109	2798785
chr11	2954979	2958730
chr11	4013073	4014308
chr11	5466966	5468321
chr11	5781900	5783823
chr11	5809263	5810066
chr11	6457504	6458532
chr11	6476776	6478456
chr11	6479671	6482065
chr11	6498983	6499065
chr11	6499205	6500866
chr11	6500986	6502374
chr11	6509517	6510397
chr11	6517680	6521114
chr11	6530701	6531877
chr11	6546420	6547895
chr11	6557074	6558732
chr11	6566402	6567367
chr11	6577288	6579164
chr11	6580794	6581911
chr11	6614095	6616049
chr11	6621898	6623963
chr11	8348784	8349934
chr11	8357396	8358552
chr11	8461582	8463225
chr11	8540173	8542196
chr11	8574552	8575893
chr11	8617043	8618704
chr11	8622080	8623205
chr11	8633230	8634176
chr11	8642447	8642869
chr11	8644872	8646366
chr11	8647450	8649538
chr11	10631001	10631892
chr11	10887564	10888827
chr11	10891379	10892264
chr11	10906815	10908399
chr11	10934732	10936690
chr11	10947108	10947957
chr11	10952809	10953593
chr11	11102424	11103196
chr11	11656564	11657591
chr11	11667933	11668892
chr11	11742883	11744820
chr11	11756475	11757205
chr11	11764062	11764974
chr11	11766106	11767335
chr11	13481204	13483626
chr11	13489858	13491797
chr11	13494474	13495955
chr11	13507604	13508812
chr11	13509608	13511859
chr11	13512266	13514484
chr11	13534824	13537620
chr11	13539240	13540342
chr11	13541143	13542578
chr11	14772419	14773409
chr11	15048871	15077154
chr11	15190244	15190883
chr11	15192711	15194089
chr11	16113290	16114713
chr11	16218645	16219857
chr11	16232408	16233124
chr11	16233131	16233150
chr11	16436356	16438456
chr11	16993678	16994503
chr11	17008658	17009652
chr11	17430164	17434989
chr11	17805374	17806298
chr11	17998920	17999676
chr11	18000218	18001343
chr11	18015971	18017225
chr11	18026680	18028054
chr11	18064232	18066088
chr11	18073102	18074267
chr11	18074381	18075569
chr11	18176873	18178047
chr11	18214363	18215234
chr11	18217697	18219284
chr11	18438463	18439931
chr11	18455853	18457861
chr11	18465389	18466045
chr11	18475389	18477743
chr11	18478780	18479489
chr11	18480875	18481615
chr11	18498841	18499894
chr11	18496199	18498647
chr11	18501708	18503733
chr11	18549196	18550799
chr11	18560382	18560990
chr11	18564140	18565195
chr11	18565836	18566335
chr11	18579931	18581065
chr11	18582947	18583664
chr11	18714243	18715106
chr11	18732541	18734369
chr11	18738839	18739949
chr11	18765389	18766762
chr11	19079073	19079928
chr11	21022147	21023995
chr11	21026495	21027822
chr11	21059412	21061276
chr11	21072160	21072788
chr11	21074841	21075807
chr11	21099466	21100816
chr11	21102198	21105600
chr11	21113558	21114586
chr11	21150105	21151498
chr11	21329036	21329979
chr11	21354746	21355670
chr11	21374115	21375929
chr11	21376841	21377638
chr11	21420835	21422925
chr11	21798803	21799423
chr11	22691498	22692566
chr11	22765853	22767217
chr11	22771872	22774926
chr11	22785283	22786173
chr11	22789137	22790277
chr11	22799574	22800295
chr11	22802600	22804045
chr11	22806168	22807622
chr11	22809821	22810614
chr11	23150057	23151735
chr11	23199415	23200245
chr11	23207927	23208937
chr11	23213846	23216106
chr11	23216127	23217174
chr11	23217569	23218975
chr11	23347042	23350859
chr11	23359283	23362851
chr11	23416089	23416906
chr11	23423685	23425275
chr11	23438023	23438752
chr11	23455585	23456686
chr11	23743371	23747286
chr11	23833352	23833991
chr11	23837985	23839409
chr11	23842504	23843509
chr11	23860826	23861709
chr11	23866388	23867744
chr11	23870601	23871429
chr11	23897938	23898555
chr11	23931302	23932372
chr11	24488944	24489854
chr11	24492686	24494791
chr11	24512347	24513498
chr11	24760458	24761401
chr11	24768467	24769098
chr11	24777371	24778042
chr11	24779700	24780878
chr11	24785998	24786748
chr11	24795824	24798073
chr11	24988443	24989857
chr11	25007931	25009113
chr11	25062006	25062940
chr11	25145261	25146370
chr11	25185190	25186707
chr11	25317255	25318723
chr11	25556246	25557264
chr11	25563510	25564440
chr11	25566569	25567590
chr11	25579830	25580828
chr11	25961378	25962757
chr11	26073631	26073787
chr11	26074249	26074465
chr11	26084388	26085338
chr11	26087658	26088755
chr11	26114044	26115156
chr11	26341981	26343517
chr11	26348410	26349099
chr11	26942896	26943564
chr11	27658695	27659646
chr11	27705566	27706779
chr11	27717712	27718629
chr11	29699950	29704921
chr11	30233926	30237576
chr11	30254983	30255946
chr11	30785188	30785803
chr11	30791040	30792622
chr11	30793949	30795514
chr11	31089237	31090327
chr11	31091499	31092528
chr11	31104609	31106013
chr11	31313025	31314384
chr11	31320299	31321366
chr11	31364812	31366145
chr11	33750147	33750843
chr11	34003787	34005381
chr11	34009432	34010080
chr11	34664661	34665697
chr11	34674852	34676405
chr11	34691621	34693145
chr11	34696625	34697846
chr11	34764574	34765540
chr11	34873692	34875536
chr11	34879061	34880908
chr11	34895682	34896695
chr11	35534606	35535754
chr11	35541559	35542302
chr11	35570403	35571299
chr11	35597505	35598555
chr11	35601120	35602019
chr11	35622801	35624153
chr11	35625501	35626263
chr11	35628333	35629899
chr11	35929886	35930821
chr11	36791799	36792456
chr11	36855723	36856508
chr11	37719669	37720226
chr11	37728145	37728507
chr11	38872962	38874153
chr11	39775353	39776275
chr11	39794074	39794910
chr11	40435596	40437087
chr11	40442949	40443635
chr11	40447223	40448080
chr11	40517150	40519677
chr11	40521587	40523935
chr11	40532705	40533753
chr11	40534223	40535705
chr11	40537389	40537899
chr11	41353928	41354729
chr11	41874034	41875127
chr11	41875858	41876485
chr11	42022180	42023385
chr11	42096457	42097574
chr11	42105123	42105942
chr11	42758628	42760211
chr11	42955440	42956296
chr11	43085331	43086296
chr11	43188682	43189851
chr11	43334035	43335440
chr11	43559295	43560110
chr11	43638406	43639004
chr11	43980552	43981936
chr11	43992326	43996184
chr11	43998309	43998926
chr11	44002185	44003806
chr11	44033259	44034235
chr11	44120426	44121366
chr11	44341724	44343471
chr11	44386266	44387121
chr11	44387504	44390173
chr11	44392176	44393054
chr11	44394765	44396039
chr11	44401557	44406401
chr11	44407892	44409151
chr11	44410269	44414064
chr11	44417121	44419828
chr11	44422680	44423696
chr11	44425736	44426552
chr11	44427404	44429704
chr11	44433912	44437153
chr11	44443650	44445704
chr11	44451940	44454023
chr11	44469215	44471037
chr11	44472213	44472935
chr11	44473922	44474862
chr11	44474985	44476269
chr11	44477345	44479074
chr11	44480095	44482571
chr11	44486371	44487767
chr11	44497072	44497242
chr11	44497284	44498045
chr11	44506989	44509459
chr11	44510446	44511181
chr11	44511975	44515038
chr11	44515780	44517982
chr11	44519125	44520219
chr11	44521184	44522215
chr11	44523425	44524481
chr11	44529040	44529630
chr11	44529976	44530947
chr11	44555266	44555882
chr11	44772902	44774091
chr11	44807666	44809023
chr11	45059308	45061443
chr12	153737	154589
chr12	276774	277943
chr12	484876	486159
chr12	706149	707350
chr12	733866	739082
chr12	1025504	1026341
chr12	1434606	1436302
chr12	1441603	1443445
chr12	1572807	1573621
chr12	1939241	1940337
chr12	3162089	3163302
chr12	3377178	3379535
chr12	3745537	3746673
chr12	3835138	3836280
chr12	4401294	4401918
chr12	4521664	4523059
chr12	4778539	4780521
chr12	4788144	4789172
chr12	4954953	4956548
chr12	5231037	5231521
chr12	5282960	5284082
chr12	7257833	7258771
chr12	7838038	7839335
chr12	7950548	7951609
chr12	8096340	8097411
chr12	8109655	8110486
chr12	8203864	8205311
chr12	8210939	8212131
chr12	8250742	8251621
chr12	8330437	8331936
chr12	8338937	8340493
chr12	8602173	8603125
chr12	8610953	8611426
chr12	8630299	8631004
chr12	8632699	8635007
chr12	8636769	8637832
chr12	8639440	8640654
chr12	8653730	8655227
chr12	8669713	8670600
chr12	8673254	8674357
chr12	8680835	8681861
chr12	8683024	8684340
chr12	8689695	8691920
chr12	8694529	8695870
chr12	8700758	8702482
chr12	8715951	8717828
chr12	8719330	8722510
chr12	8739303	8739979
chr12	8744173	8745194
chr12	8746105	8746998
chr12	8749207	8750695
chr12	8753521	8755746
chr12	8758312	8759607
chr12	8766203	8766841
chr12	8768136	8769086
chr12	8770125	8771614
chr12	8776960	8778625
chr12	8801759	8802509
chr12	8803642	8804687
chr12	8807580	8808567
chr12	8810063	8811983
chr12	8820130	8821345
chr12	9030625	9031343
chr12	9738638	9739415
chr12	10807514	10808282
chr12	10842690	10843338
chr12	10855045	10856084
chr12	11005686	11006485
chr12	14117106	14117947
chr12	14283758	14284880
chr12	14286316	14291127
chr12	14292646	14336721
chr12	14341773	14404442
chr12	14411208	14412335
chr12	15123206	15123668
chr12	15234572	15235852
chr12	15335459	15337436
chr12	15739081	15740055
chr12	16256657	16257485
chr12	16264407	16266250
chr12	16270312	16271628
chr12	16273695	16274864
chr12	16279320	16281471
chr12	16297631	16299033
chr12	16299625	16301251
chr12	16847381	16848278
chr12	16945086	16946214
chr12	16967159	16968146
chr12	16970310	16970539
chr12	16970665	16971520
chr12	17055369	17056498
chr12	17103563	17105011
chr12	17115560	17116512
chr12	17116661	17117741
chr12	17221571	17222856
chr12	17297803	17299249
chr12	18623737	18625393
chr12	19126413	19127468
chr12	19151534	19152285
chr12	19880603	19882394
chr12	19962822	19963839
chr12	19983900	19986156
chr12	20043212	20044135
chr12	20316917	20318405
chr12	20314435	20316629
chr12	20328755	20330289
chr12	21161435	21162261
chr12	21834769	21835448
chr12	22725970	22726839
chr12	22815922	22818053
chr12	23111712	23112382
chr12	23201483	23202516
chr12	23206684	23207394
chr12	23215683	23216827
chr12	23241480	23242233
chr12	23367761	23368223
chr12	23384356	23385390
chr12	23391804	23392812
chr12	23397338	23398880
chr12	23466676	23469402
chr12	23475037	23475914
chr12	23480660	23481271
chr12	23503475	23504584
chr12	23532916	23533801
chr12	23700432	23701076
chr12	24681499	24682941
chr12	25209664	25210687
chr12	25212922	25213856
chr12	25226792	25228983
chr12	25233497	25235027
chr12	25238152	25239124
chr12	25244428	25246056
chr12	25255546	25258008
chr12	25259435	25260382
chr12	25263040	25263903
chr12	25264080	25264118
chr12	25264133	25266738
chr12	25269655	25271098
chr12	25277991	25279617
chr12	25280663	25281835
chr12	25358352	25359136
chr12	25370194	25371522
chr12	25545954	25546681
chr12	25636048	25636966
chr12	25685919	25686975
chr12	25728581	25729928
chr12	25750069	25750730
chr12	25750830	25752666
chr12	25758165	25759465
chr12	25764194	25765160
chr12	25768591	25769540
chr12	25855628	25857418
chr12	25869379	25870312
chr12	25873227	25874554
chr12	26696177	26697243
chr12	26701833	26702574
chr12	26704380	26705370
chr12	26712139	26713230
chr12	26723185	26724127
chr12	26725588	26726492
chr12	26728371	26729939
chr12	26730932	26731990
chr12	26741383	26742776
chr12	26745085	26746025
chr12	26748892	26749962
chr12	26751435	26754003
chr12	26763517	26764584
chr12	26812495	26813564
chr12	26817427	26820053
chr12	26821040	26822706
chr12	26827030	26828070
chr12	26835070	26836479
chr12	27155265	27155812
chr12	27156100	27158504
chr12	27176702	27178258
chr12	28817845	28819703
chr12	28827322	28828322
chr12	29009189	29009997
chr12	29977947	29978769
chr12	30002777	30003833
chr12	30318232	30319008
chr12	30417798	30419125
chr12	30419246	30420758
chr12	30957041	30957955
chr12	30979413	30981171
chr12	31386028	31387339
chr12	31507505	31509809
chr12	31520386	31521177
chr12	31526493	31527752
chr12	31530884	31531998
chr12	31532035	31532749
chr12	31545067	31546453
chr12	31546856	31547650
chr12	31562536	31563170
chr12	31563714	31563958
chr12	31565043	31566512
chr12	31577071	31578644
chr12	31999458	32000829
chr12	33216795	33218208
chr12	33221714	33223382
chr12	33672982	33674661
chr12	33796036	33797112
chr12	33823960	33824892
chr12	33852584	33855569
chr12	33887071	33888061
chr12	33890254	33890947
chr12	34159242	34160492
chr12	34161233	34162359
chr12	34178979	34179811
chr12	34180837	34181834
chr12	34186667	34187728
chr12	34189154	34191092
chr12	34197052	34198604
chr12	34244764	34245734
chr12	34270204	34271779
chr12	34366482	34368773
chr12	34375321	34376044
chr12	34389409	34390547
chr12	34502612	34503492
chr12	34546341	34547256
chr12	34556954	34557895
chr12	34585132	34585997
chr12	34645930	34646581
chr12	34646626	34648230
chr12	34809313	34810327
chr12	34847607	34848529
chr12	35126787	35127866
chr12	35396130	35397206
chr12	36144534	36145972
chr12	36142275	36143882
chr12	36147055	36150374
chr12	36424454	36425471
chr12	36651049	36652155
chr12	37119557	37120585
chr12	37265575	37266339
chr12	37268413	37269985
chr12	38257909	38258713
chr12	38368662	38370924
chr12	38392813	38393383
chr12	42918529	42919561
chr12	42928617	42929734
chr12	43371643	43372721
chr12	44827071	44828051
chr12	46781328	46782650
chr12	46828306	46829637
chr12	46874440	46876155
chr12	46883380	46885398
chr12	46906042	46907668
chr12	47714911	47715949
chr12	48214945	48215776
chr12	48306539	48307557
chr12	48346477	48347416
chr12	48347767	48350200
chr12	48350229	48350525
chr12	48392817	48393553
chr12	48428999	48429978
chr12	48590114	48591313
chr12	48591321	48592260
chr12	49088602	49090359
chr13	476283	476935
chr13	732563	733520
chr13	1045291	1046214
chr13	1056665	1058145
chr13	1059455	1060910
chr13	1061721	1064243
chr13	1099784	1100765
chr13	1338869	1340429
chr13	1347261	1348212
chr13	2147028	2148043
chr13	2345363	2346948
chr13	2364270	2365271
chr13	2780104	2781127
chr13	2847063	2848459
chr13	2850494	2851230
chr13	2863356	2865455
chr13	2866730	2868427
chr13	3270557	3271834
chr13	3271857	3272994
chr13	3778827	3781130
chr13	3781397	3785964
chr13	3799579	3802975
chr13	3957653	3958684
chr13	4289542	4290366
chr13	4380780	4381953
chr13	4386835	4387531
chr13	4538711	4539983
chr13	4610862	4611791
chr13	4671159	4673065
chr13	4686859	4687758
chr13	4728233	4729044
chr13	5228294	5229309
chr13	5257250	5258611
chr13	5271478	5272300
chr13	5320495	5321910
chr13	5327877	5328835
chr13	5330869	5331889
chr13	5332600	5333878
chr13	5336102	5336811
chr13	5343943	5345844
chr13	5347963	5348874
chr13	5350211	5351123
chr13	5359719	5360903
chr13	5365355	5367332
chr13	5370367	5371564
chr13	5377527	5378516
chr13	5388152	5389991
chr13	5417983	5418069
chr13	5725162	5725446
chr13	5725593	5725791
chr13	5750020	5752808
chr13	5762987	5763797
chr13	6010412	6011645
chr13	6051743	6052984
chr13	6096642	6097872
chr13	7299226	7299843
chr13	8317045	8317907
chr13	9380966	9382020
chr13	10327021	10328806
chr13	10915160	10916181
chr13	11161773	11162848
chr13	11220891	11221846
chr13	11288773	11290023
chr13	11321472	11323521
chr13	11685139	11686741
chr13	11743436	11744805
chr13	11759530	11760848
chr13	11769712	11770487
chr13	11798517	11800548
chr13	11809212	11810082
chr13	12907779	12909394
chr13	13157168	13158177
chr13	13819185	13820730
chr13	14783217	14784610
chr13	15362008	15363216
chr13	15364004	15371675
chr13	15372010	15377226
chr13	15378957	15388541
chr13	15389303	15393503
chr13	15395838	15398585
chr13	15399118	15400313
chr13	15400339	15401094
chr13	15401701	15405107
chr13	15405467	15406393
chr13	15408137	15408947
chr13	15409314	15410459
chr13	15411303	15412630
chr13	15417677	15418531
chr13	15426963	15427908
chr13	15428451	15431391
chr13	15431560	15433012
chr13	15433037	15433850
chr13	15435037	15436709
chr13	15703594	15705095
chr13	16157869	16158902
chr13	16874944	16876011
chr13	16994315	16995346
chr13	17063018	17064988
chr13	17073536	17074937
chr13	17262485	17263307
chr13	17696084	17697673
chr13	18129781	18131523
chr13	18434299	18435606
chr13	18682431	18683304
chr13	18683590	18686026
chr13	18695889	18697060
chr13	18698248	18699194
chr13	18700036	18701571
chr13	18725999	18726890
chr13	18729573	18730319
chr13	18735771	18737535
chr13	18792989	18794183
chr13	18812146	18813288
chr13	18978783	18993754
chr13	19034398	19040218
chr13	19044441	19049587
chr13	19049701	19049747
chr13	19753710	19754743
chr13	21913649	21914645
chr13	21927202	21928058
chr13	21932480	21934073
chr13	22014995	22016155
chr13	22165640	22166459
chr13	22247321	22248121
chr13	22428689	22429508
chr13	22434654	22435624
chr13	22653411	22654395
chr13	22873478	22874609
chr13	22949924	22950544
chr13	23062480	23063850
chr13	23068321	23069279
chr13	23525571	23526541
chr13	23829092	23830676
chr13	23837880	23838822
chr13	24056969	24058489
chr13	24185552	24187460
chr13	24313359	24314079
chr13	24319303	24321211
chr13	24338192	24339304
chr13	24372294	24372932
chr13	24377308	24378754
chr13	24383600	24384418
chr13	24410179	24411105
chr13	24760512	24761785
chr13	24764466	24765922
chr13	24799184	24800215
chr13	24803749	24805007
chr13	24810897	24812449
chr13	24830712	24832262
chr13	24838491	24839909
chr13	24875148	24876009
chr13	24969487	24969644
chr13	24999766	25001089
chr13	25044363	25044641
chr13	25047668	25048708
chr13	25052814	25054436
chr13	25065529	25067116
chr13	25451967	25453317
chr13	25652885	25654410
chr13	25669219	25670580
chr13	26916253	26917801
chr13	27138486	27140183
chr13	27144301	27144869
chr13	27152839	27153874
chr13	27645151	27646732
chr13	27660340	27661482
chr13	27718416	27719063
chr13	27721139	27722201
chr13	28102969	28103558
chr13	28401047	28401862
chr13	28576394	28578343
chr13	28691446	28692358
chr13	28700455	28701342
chr13	28711994	28712755
chr13	30181977	30183066
chr13	30190730	30192189
chr13	30305259	30305858
chr13	30319991	30320978
chr13	30328929	30329128
chr13	30332229	30333417
chr13	30335310	30336209
chr13	30356595	30358367
chr13	30362832	30363877
chr13	30400665	30401783
chr13	30401856	30403626
chr13	30445317	30446202
chr13	30473991	30474814
chr13	30486001	30487283
chr13	30489375	30490276
chr13	30491379	30492368
chr13	30493183	30493228
chr13	30493839	30496953
chr13	30504414	30505770
chr13	30546453	30547300
chr13	30559492	30560766
chr13	30598052	30598738
chr13	31298570	31299973
chr13	31303262	31304701
chr13	31732268	31733178
chr13	31825451	31826366
chr13	32616579	32617651
chr13	32737918	32740250
chr13	32762006	32763577
chr13	32916658	32917842
chr13	33261108	33262175
chr13	33310779	33311750
chr13	33311788	33311797
chr13	33789487	33790519
chr13	34096175	34097119
chr13	34647316	34648425
chr13	34688136	34690565
chr13	34705621	34706617
chr13	34724408	34725486
chr13	35030921	35032399
chr13	35232124	35232967
chr13	35251237	35252180
chr13	35652593	35654120
chr13	35705007	35706050
chr13	35774384	35776221
chr13	35875492	35877307
chr13	35877522	35878394
chr13	35878667	35880129
chr13	35881404	35883436
chr13	35884356	35885727
chr13	35894905	35895756
chr13	35898547	35899829
chr13	35899967	35900436
chr13	35905440	35906702
chr13	36269233	36270477
chr13	36277678	36278852
chr13	36285747	36287750
chr13	36402824	36403558
chr13	36426987	36427071
chr13	36427236	36428203
chr13	36619628	36620538
chr13	36616287	36618569
chr13	36819645	36820657
chr13	36821748	36822633
chr13	36826345	36827326
chr13	37040011	37041239
chr13	37320285	37321054
chr13	37328137	37328893
chr13	37374555	37375526
chr13	40146557	40148211
chr13	41562780	41563550
chr13	41772188	41773257
chr13	42268881	42270195
chr13	42292962	42294476
chr13	42302089	42303836
chr13	42413296	42414217
chr13	42459490	42461076
chr13	42581820	42582844
chr13	42627485	42628216
chr13	43024639	43025144
chr13	43181434	43182657
chr13	44592039	44593539
chr13	44675103	44676912
chr13	44686747	44687613
chr13	44816812	44817372
chr13	44827523	44828568
chr13	44867834	44868986
chr13	44916174	44916681
chr13	44916694	44917713
chr13	45445184	45446525
chr13	45972213	45973611
chr13	46021726	46022467
chr13	46422622	46423612
chr13	46423668	46424886
chr13	46434279	46435242
chr13	46444493	46445241
chr13	46585385	46587083
chr13	46892785	46893935
chr13	46898803	46902898
chr13	46941658	46942677
chr13	47074140	47075213
chr13	47404358	47405493
chr13	47529544	47532343
chr13	47724403	47725025
chr13	48533128	48533848
chr13	48847483	48848976
chr13	48924406	48926419
chr13	48933914	48935796
chr13	49004585	49006319
chr13	49007707	49010668
chr13	49026847	49028474
chr13	49037811	49039159
chr13	49039928	49040552
chr13	49043666	49045183
chr13	49050967	49053027
chr13	49066718	49067552
chr13	49072785	49074456
chr13	49077275	49078279
chr13	49082815	49083782
chr13	49111249	49111992
chr13	49113831	49113979
chr13	49134825	49135778
chr13	49143064	49144751
chr13	49160677	49161950
chr13	49163779	49165183
chr13	49168654	49169862
chr13	49182844	49184253
chr13	49185099	49186452
chr13	49186579	49187423
chr13	49189443	49191823
chr13	49203778	49205888
chr13	49231889	49232455
chr13	49240736	49243251
chr13	49244565	49245626
chr13	49428619	49431065
chr13	50236636	50237661
chr13	51512926	51514575
chr13	51521590	51522281
chr13	51662167	51664101
chr13	51742531	51744031
chr14	32658	33574
chr14	295671	297371
chr14	424336	425691
chr14	503558	504315
chr14	510488	511184
chr14	533312	534365
chr14	536826	537890
chr14	557579	558390
chr14	1216059	1217226
chr14	1687915	1688657
chr14	1706592	1707634
chr14	1986916	1987854
chr14	2873155	2874173
chr14	3009392	3010858
chr14	3098418	3099540
chr14	3370565	3371544
chr14	3957563	3958821
chr14	3992669	3994568
chr14	4005434	4005502
chr14	4005566	4006477
chr14	4015614	4017190
chr14	6094926	6096579
chr14	6676639	6678851
chr14	6777046	6777801
chr14	6799387	6800815
chr14	7619645	7620539
chr14	7707551	7708940
chr14	7745243	7746625
chr14	7756445	7757820
chr14	7759631	7760975
chr14	7763992	7765637
chr14	8334008	8335221
chr14	8637976	8639151
chr14	9205228	9206270
chr14	11007141	11008042
chr14	11028551	11029441
chr14	13187829	13188680
chr14	13652780	13653878
chr14	14250823	14252448
chr14	14441856	14442747
chr14	14457087	14459113
chr14	14464021	14465111
chr14	15397619	15398695
chr14	15414703	15415543
chr14	15423501	15424667
chr14	15426533	15428265
chr14	15464736	15465575
chr14	15465866	15470619
chr14	15473127	15475156
chr14	15475632	15476240
chr14	15476684	15477562
chr14	15477592	15480213
chr14	15483889	15485827
chr14	15486109	15487731
chr14	15508748	15509753
chr14	15735923	15737924
chr14	15737965	15738797
chr14	15749694	15750672
chr14	15907386	15908173
chr14	16086553	16087836
chr14	16366955	16367873
chr14	16835012	16837080
chr14	17075849	17076673
chr14	17225011	17226348
chr14	17241570	17242523
chr14	17254261	17255180
chr14	19465652	19466544
chr14	19785586	19787648
chr14	19816802	19817287
chr14	19788316	19816304
chr14	20154226	20156619
chr14	20171790	20173940
chr14	20192308	20194232
chr14	20312336	20313255
chr14	20628894	20630018
chr14	20635661	20636325
chr14	20732252	20732944
chr14	20848180	20849567
chr14	20853685	20854651
chr14	20998176	20998881
chr14	21414919	21416496
chr14	21789363	21789659
chr14	21879267	21880200
chr14	22914439	22915200
chr14	23057331	23058248
chr14	23225270	23227879
chr14	23228935	23229801
chr14	23470234	23471566
chr14	23472101	23472681
chr14	23486488	23488050
chr14	23498033	23499404
chr14	23816737	23818692
chr14	23991138	23992104
chr14	24007665	24008541
chr14	24037572	24038380
chr14	24038417	24039537
chr14	24068161	24069425
chr14	24082160	24083296
chr14	24183440	24184784
chr14	24191248	24192193
chr14	24433773	24435421
chr14	24466018	24467127
chr14	24579259	24580947
chr14	24583302	24584578
chr14	24598435	24598923
chr14	24604753	24605629
chr14	24619089	24620538
chr14	24622609	24624129
chr14	24632005	24634300
chr14	24634578	24635898
chr14	24662804	24664556
chr14	24668387	24669855
chr14	24684196	24685218
chr14	24707062	24708620
chr14	25270931	25274416
chr14	26183327	26184072
chr14	26194142	26195340
chr14	26200984	26201824
chr14	26272578	26273355
chr14	26276856	26277987
chr14	26278854	26280154
chr14	26282773	26284044
chr14	26428214	26429593
chr14	26432651	26433869
chr14	26435515	26437218
chr14	26442237	26443553
chr14	26448408	26449837
chr14	26454409	26456564
chr14	26464647	26465659
chr14	26465968	26467861
chr14	26470813	26471667
chr14	26572287	26573050
chr14	26816933	26819014
chr14	27595907	27598937
chr14	27638102	27639421
chr14	27650208	27651051
chr14	27679177	27680395
chr14	27685552	27686689
chr14	27705128	27707048
chr14	27708777	27709908
chr14	27719448	27721537
chr14	27722033	27727986
chr14	27758380	27759908
chr14	28473362	28474265
chr14	28474396	28475166
chr14	28477753	28478527
chr14	28479047	28479838
chr14	28479873	28481900
chr14	28493857	28495056
chr14	28496218	28497262
chr14	28498964	28499913
chr14	28500086	28500993
chr14	30408970	30409896
chr14	30480603	30481349
chr14	30502352	30503193
chr14	30511437	30512897
chr14	30531239	30532846
chr14	30592305	30593298
chr14	30594111	30595557
chr14	30596267	30597556
chr14	30633485	30633659
chr14	30633898	30635641
chr14	30639808	30641212
chr14	30726789	30729099
chr14	30731128	30733561
chr14	30786061	30786870
chr14	30788983	30790049
chr14	30794450	30795473
chr14	30797099	30798214
chr14	30798959	30800315
chr14	30869681	30870452
chr14	30876152	30876971
chr14	30880721	30881950
chr14	31183019	31184967
chr14	31229092	31231083
chr14	32242921	32244652
chr14	32273810	32275271
chr14	32441512	32443087
chr14	32456674	32457925
chr14	32537590	32539007
chr14	32549568	32551231
chr14	32582057	32582861
chr14	32588764	32589985
chr14	32608281	32609034
chr14	32751418	32752294
chr14	34276262	34277327
chr14	34279227	34281129
chr14	34736959	34737858
chr14	35519823	35520764
chr14	35523601	35525133
chr14	36511759	36512659
chr14	37270030	37271908
chr14	37305342	37306241
chr14	37314219	37314963
chr14	37315179	37316162
chr14	37316778	37317944
chr14	37320160	37320797
chr14	38399101	38399808
chr14	38413431	38414587
chr14	38425657	38427292
chr14	38455080	38456060
chr14	38866754	38868136
chr14	38868315	38869393
chr14	38870542	38872098
chr14	38873433	38874699
chr14	38882748	38884952
chr14	39216048	39217084
chr14	40396494	40398174
chr14	40403759	40404904
chr14	40407327	40408318
chr14	40410423	40412560
chr14	40414879	40415900
chr14	40419160	40420980
chr14	40440162	40441846
chr14	40444670	40446287
chr14	40447066	40447701
chr14	40448486	40449351
chr14	40450238	40452329
chr14	40474393	40475279
chr14	40478799	40480245
chr14	40907669	40908909
chr14	40944270	40945035
chr14	41030505	41031700
chr14	41078750	41081235
chr14	41084141	41085958
chr14	41614173	41615734
chr14	42011184	42012509
chr14	44436349	44443491
chr14	44444541	44462549
chr14	44462682	44464587
chr14	44464714	44472673
chr14	44473617	44475545
chr14	44476230	44483582
chr14	44483807	44510243
chr14	44510442	44514183
chr14	44514224	44516239
chr14	44516364	44517319
chr14	44524689	44526238
chr14	44537044	44537827
chr14	44833466	44834524
chr14	45761960	45762666
chr14	47027230	47027889
chr14	47038434	47039943
chr14	47072105	47073182
chr14	47901431	47902515
chr14	48924692	48925382
chr14	49014347	49015067
chr14	49020036	49020981
chr14	49037972	49038838
chr14	50125141	50126133
chr14	51514390	51515876
chr14	51727203	51728259
chr14	51740136	51741301
chr14	51741418	51741923
chr14	51755834	51757480
chr15	6562	7600
chr15	125228	126119
chr15	127774	128812
chr15	138022	138879
chr15	272718	273388
chr15	340692	341559
chr15	808704	809555
chr15	1017987	1018710
chr15	1439960	1440614
chr15	1820770	1821637
chr15	2841681	2843560
chr15	2881155	2882602
chr15	3023187	3024431
chr15	3118809	3120912
chr15	3336346	3337203
chr15	3362133	3363698
chr15	3366542	3367793
chr15	3370825	3371843
chr15	3570497	3571304
chr15	3701592	3702382
chr15	3730200	3739279
chr15	4014247	4015503
chr15	4026748	4027812
chr15	4079232	4080520
chr15	4092723	4095852
chr15	4116144	4118192
chr15	4125308	4126779
chr15	4169743	4170537
chr15	4497853	4499499
chr15	4499716	4500056
chr15	4500356	4500677
chr15	4520119	4521584
chr15	4995586	4996566
chr15	5029345	5030854
chr15	6034227	6034951
chr15	6041347	6041786
chr15	7083724	7085714
chr15	7089742	7090850
chr15	7245669	7246494
chr15	7285077	7291845
chr15	7292785	7295219
chr15	8347769	8348117
chr15	8359555	8362212
chr15	8374357	8375169
chr15	8396448	8397481
chr15	8629688	8630684
chr15	8690364	8691714
chr15	8693284	8694232
chr15	8726806	8728272
chr15	8733342	8737246
chr15	8740417	8741485
chr15	8757199	8759038
chr15	8761657	8762829
chr15	8772075	8773451
chr15	8773646	8774653
chr15	8776702	8778006
chr15	8783336	8784259
chr15	9495167	9496130
chr15	9757334	9758375
chr15	9781581	9782592
chr15	9780994	9781482
chr15	10889919	10890885
chr15	11256827	11257639
chr15	11602536	11605410
chr15	11605702	11606456
chr15	11606613	11607480
chr15	11609401	11610429
chr15	11759877	11762971
chr15	11763508	11764303
chr15	12056673	12057390
chr15	12530854	12531714
chr15	12602658	12604284
chr15	13988097	13988837
chr15	14018233	14019956
chr15	14032638	14033430
chr15	14052964	14055768
chr15	14057567	14059621
chr15	14059830	14062195
chr15	14062298	14064520
chr15	14068049	14069924
chr15	14071090	14072641
chr15	14074599	14076316
chr15	14076385	14077989
chr15	14088781	14090292
chr15	14718241	14719916
chr15	14827319	14839460
chr15	15311182	15311875
chr15	16068478	16070097
chr15	16265496	16266542
chr15	16342685	16343131
chr15	16343423	16344781
chr15	16345957	16346804
chr15	17084652	17085854
chr15	17085916	17086887
chr15	17343864	17345161
chr15	17415237	17416809
chr15	17447826	17448701
chr15	17451343	17451960
chr15	17496994	17497945
chr15	18050786	18051693
chr15	18143168	18144125
chr15	18357739	18359997
chr15	18363811	18368257
chr15	18381437	18382275
chr15	18391375	18393063
chr15	18404349	18405420
chr15	18410297	18411292
chr15	19157793	19159005
chr15	19960378	19961566
chr15	20318018	20319205
chr15	20367420	20367421
chr15	20376376	20377503
chr15	20377628	20378989
chr15	20505124	20506263
chr15	20513625	20514912
chr15	20576512	20578009
chr15	20583270	20583691
chr15	20722524	20723398
chr15	20739059	20740708
chr15	20768463	20769876
chr15	20784923	20785987
chr15	20812433	20813639
chr15	20834848	20835713
chr15	20922931	20925165
chr15	20925356	20928071
chr15	20991845	20992594
chr15	21395946	21397250
chr15	21669896	21671499
chr15	21723009	21724169
chr15	21780379	21781589
chr15	21857335	21858900
chr15	21859868	21861718
chr15	21870431	21872275
chr15	21875673	21876705
chr15	21883290	21885028
chr15	21887969	21888884
chr15	21979831	21981011
chr15	21984063	21985416
chr15	22519122	22519918
chr15	22526805	22528693
chr15	22531484	22532227
chr15	22560547	22561325
chr15	23294251	23295198
chr15	23628502	23629260
chr15	23665459	23666577
chr15	23668957	23670264
chr15	23671911	23673643
chr15	23673909	23673913
chr15	23772793	23773651
chr15	23794744	23794776
chr15	23816522	23818929
chr15	23822689	23823429
chr15	23951679	23952499
chr15	24039732	24040526
chr15	24058987	24060157
chr15	24060203	24061047
chr15	24718331	24719659
chr15	24723374	24724200
chr15	24786734	24787891
chr15	24974939	24976273
chr15	24978093	24982352
chr15	24982363	24984256
chr15	24985326	24988028
chr15	24993316	24995733
chr15	25000658	25001809
chr15	25006049	25007356
chr15	25040517	25041342
chr15	25183334	25184295
chr15	25202598	25204355
chr15	25243087	25243905
chr15	25244229	25245420
chr15	25247714	25251532
chr15	25263911	25266168
chr15	25269146	25270437
chr15	25528106	25529066
chr15	25530656	25532077
chr15	25581472	25584498
chr15	25584630	25586683
chr15	25802050	25802720
chr15	25856396	25857237
chr15	25911117	25915341
chr15	26694016	26695123
chr15	27085825	27086715
chr15	27096159	27097447
chr15	27115679	27117205
chr15	27274258	27275018
chr15	28249339	28250309
chr15	28304578	28305609
chr15	28336263	28338354
chr15	28345107	28346835
chr15	28346853	28349427
chr15	28352988	28355503
chr15	28355857	28356804
chr15	28358098	28359867
chr15	28361286	28363041
chr15	28365863	28368266
chr15	28371525	28373222
chr15	28378217	28379269
chr15	28439880	28442077
chr15	28442143	28444436
chr15	28447724	28449302
chr15	28450563	28450967
chr15	28451226	28453524
chr15	28454486	28455962
chr15	28456533	28458443
chr15	28461857	28463200
chr15	28497488	28498456
chr15	28617510	28618545
chr15	28620834	28622295
chr15	28627859	28628758
chr15	28630702	28631800
chr15	28631917	28633645
chr15	28638628	28642761
chr15	28649940	28650868
chr15	28756770	28757637
chr15	28784788	28785763
chr15	28787498	28788449
chr15	28798441	28799658
chr15	28802111	28803793
chr15	28962033	28962866
chr15	29267092	29268734
chr15	29399954	29401300
chr15	29458528	29459215
chr15	29581470	29582293
chr15	29725648	29727014
chr15	29735175	29736168
chr15	29739952	29742040
chr15	29743630	29745713
chr15	29748622	29749577
chr15	29755234	29756001
chr15	29772178	29774818
chr15	29770350	29772013
chr15	29781576	29782476
chr15	29791808	29792611
chr15	29856795	29857508
chr15	29878971	29880226
chr15	30282001	30287210
chr15	30333568	30334742
chr15	30337425	30339063
chr15	30401353	30402341
chr15	30404198	30405203
chr15	30406697	30408268
chr15	30875028	30875993
chr15	30879304	30880295
chr15	31092832	31093855
chr15	31249758	31252434
chr15	31255874	31257144
chr15	31261447	31264331
chr15	31277610	31280698
chr15	31276003	31277537
chr15	31293865	31295093
chr15	31298284	31300391
chr15	31349412	31351628
chr15	31373612	31374706
chr15	31955649	31956497
chr15	32457503	32458701
chr15	32935299	32936143
chr15	33663245	33664814
chr15	33687294	33688366
chr15	34128927	34129576
chr15	34135200	34136106
chr15	34218655	34220591
chr15	34227249	34228145
chr15	34753163	34754670
chr15	35174666	35176409
chr15	35187566	35188498
chr15	35206976	35208385
chr15	35209459	35210163
chr15	35210329	35210983
chr15	35329189	35330518
chr15	35330886	35333358
chr15	35334141	35335886
chr15	35336583	35337914
chr15	35339478	35340453
chr15	35347231	35348125
chr15	35517764	35518582
chr15	35998621	35999575
chr15	36047764	36049161
chr15	36052305	36053898
chr15	36063047	36064288
chr15	36066434	36067848
chr15	36067902	36068980
chr15	36628319	36629362
chr15	36648042	36648967
chr15	38330626	38331440
chr15	38333926	38335894
chr15	39030149	39031679
chr15	39755375	39755958
chr15	40127829	40128741
chr15	40241325	40242149
chr15	40286058	40287674
chr15	40288296	40290033
chr15	40333194	40335267
chr15	41749465	41750736
chr15	43090651	43091872
chr15	43192451	43195246
chr15	43222636	43223533
chr15	45232829	45233562
chr15	45292095	45292987
chr15	45829892	45831348
chr15	46172994	46174370
chr15	46620482	46621368
chr15	46792051	46793630
chr15	46813226	46814203
chr15	46830315	46831482
chr15	46863902	46865094
chr15	47015540	47016756
chr15	47040402	47042403
chr15	47104293	47105464
chr15	47202147	47203074
chr15	47371893	47373502
chr15	47409292	47409305
chr15	47633151	47634575
chr16	5606	6227
chr16	82574	83211
chr16	84792	89472
chr16	100135	102141
chr16	102366	104384
chr16	204237	204944
chr16	1167093	1168074
chr16	1226903	1228230
chr16	2267577	2269494
chr16	2325118	2326210
chr16	2549670	2550912
chr16	2758593	2761602
chr16	3023279	3024062
chr16	3106204	3107743
chr16	3110100	3111115
chr16	3111462	3113671
chr16	4292089	4293319
chr16	4326871	4327924
chr16	4374766	4375944
chr16	4450787	4452308
chr16	5338802	5340204
chr16	5340722	5341819
chr16	5471004	5472211
chr16	5681409	5682787
chr16	5939260	5940339
chr16	5959406	5961279
chr16	5962524	5964361
chr16	5983858	5984552
chr16	5986471	5987724
chr16	5998820	6000318
chr16	7059300	7060097
chr16	7062087	7063256
chr16	7064830	7065563
chr16	7271647	7275611
chr16	7313626	7314615
chr16	7519265	7520509
chr16	7662946	7664476
chr16	7848246	7849162
chr16	8547769	8548911
chr16	8566480	8568078
chr16	8603539	8604364
chr16	8656212	8657087
chr16	8723608	8725006
chr16	8740853	8742707
chr16	9678188	9679255
chr16	9682971	9683823
chr16	9971546	9972733
chr16	10670792	10671478
chr16	10688786	10690163
chr16	10692388	10694110
chr16	10738314	10739140
chr16	10960083	10961441
chr16	11102363	11103853
chr16	11168016	11169102
chr16	11171932	11173499
chr16	11184863	11185914
chr16	11288912	11293140
chr16	11293771	11297429
chr16	11619016	11620022
chr16	11954443	11955249
chr16	12365409	12366406
chr16	12725974	12727439
chr16	13693073	13694492
chr16	13850608	13851462
chr16	13954703	13955987
chr16	14730781	14732672
chr16	15361051	15362078
chr16	15762066	15791208
chr16	15791341	15801964
chr16	16062901	16064066
chr16	17705452	17706221
chr16	18268947	18308764
chr16	18314366	18331861
chr16	18331917	18340343
chr16	18340446	18357010
chr16	18458295	18460836
[truncated: 5,640 more rows]

## Sheet: F) DevE_2
Version of genome: GRCz10/danRer10
Chromosome	Start	End		Nomenclature:
chr1	21112	22449		Pancreas (PsE+DevE; H3K27ac peaks detected in the adult pancreas)
chr1	22533	25103		Embryo Development (H3K27ac peaks detected in several developmental stages: Dome, 80% epiboly, 24hpf and 48hpf )
chr1	644919	647327		DevE (H3K27ac peaks present in Pancreas and Embryo Development)
chr1	770737	771454		PsE (H3K27ac peaks that are only present in Pancreas, not in Embryo Development)
chr1	1978368	1980168		Embryo alone (H3K27ac peaks that are only present in Embryo Development, not in Pancreas)
chr1	2161668	2163381
chr1	2220763	2221690		For DevE1 and DevE2 datasets were obtained intercepting pancreas and Embryo Development datasets. In the case of DevE1, Pancreas dataset was the original entry in A for each overlap.
chr1	2235813	2237324		In the case of DevE2, Embryo Development was the original entry in A for each overlap.
chr1	2759938	2760457
chr1	3196260	3199294
chr1	3697398	3698575
chr1	4561427	4568860
chr1	4576170	4578119
chr1	4644693	4646664
chr1	4709373	4711163
chr1	4711772	4713325
chr1	5578203	5579779
chr1	7027568	7029574
chr1	7431775	7432978
chr1	8020092	8021760
chr1	8798597	8799345
chr1	9441029	9442611
chr1	11298556	11299938
chr1	13266318	13268593
chr1	13292005	13293177
chr1	13846373	13848069
chr1	13848087	13848820
chr1	13851363	13852677
chr1	13968456	13970567
chr1	13982116	13983326
chr1	14621795	14624011
chr1	14624249	14630205
chr1	14630518	14635514
chr1	14635907	14637384
chr1	14699319	14700391
chr1	15445864	15446677
chr1	15446988	15448992
chr1	16717603	16718500
chr1	16724790	16726143
chr1	16736614	16738286
chr1	16746420	16749609
chr1	16767849	16768489
chr1	16768512	16769420
chr1	16880502	16883214
chr1	17476389	17477334
chr1	17849913	17851378
chr1	17914860	17916192
chr1	17942332	17944339
chr1	18141968	18143626
chr1	18164076	18168410
chr1	18189865	18191281
chr1	18205968	18208641
chr1	18222109	18222889
chr1	18224838	18225892
chr1	18694233	18696519
chr1	18696977	18699096
chr1	18725203	18726393
chr1	19203211	19204866
chr1	19217174	19218633
chr1	19225884	19227190
chr1	19232450	19235487
chr1	19254335	19255578
chr1	20486713	20488008
chr1	20504705	20505590
chr1	20507426	20508466
chr1	22658650	22660651
chr1	22665949	22667965
chr1	24127611	24129039
chr1	24390014	24393014
chr1	24396444	24397101
chr1	24415828	24416928
chr1	24424528	24426249
chr1	24431190	24435645
chr1	24465700	24467740
chr1	24636984	24641480
chr1	25078440	25079274
chr1	25154720	25155656
chr1	25366068	25367627
chr1	25381174	25382262
chr1	25382273	25383164
chr1	25665094	25665842
chr1	25665854	25667544
chr1	25672870	25678151
chr1	26343371	26349442
chr1	26436287	26437932
chr1	26456896	26458682
chr1	26479726	26482855
chr1	27694308	27695920
chr1	28411317	28413218
chr1	28904375	28906297
chr1	29011504	29012125
chr1	29270363	29272477
chr1	29822058	29824309
chr1	29876022	29877843
chr1	31108429	31109484
chr1	31110179	31111434
chr1	31119906	31122299
chr1	32624206	32626751
chr1	32676097	32678861
chr1	33472427	33473493
chr1	33737018	33739637
chr1	33773454	33774806
chr1	33776135	33776962
chr1	33810995	33811855
chr1	34167369	34168296
chr1	34770592	34772481
chr1	34775679	34776582
chr1	34779302	34780259
chr1	34782285	34783415
chr1	34785860	34788160
chr1	34788368	34790180
chr1	34797598	34798762
chr1	34799611	34800961
chr1	34822395	34824587
chr1	34825848	34827140
chr1	35094601	35097796
chr1	35175951	35176831
chr1	35177430	35179920
chr1	35186360	35187163
chr1	35187328	35187826
chr1	35216611	35218596
chr1	35388077	35389910
chr1	35412323	35413039
chr1	36049920	36050703
chr1	36063164	36070906
chr1	36090931	36093222
chr1	36245413	36246762
chr1	36580602	36581455
chr1	36673576	36675935
chr1	36763331	36767017
chr1	37429917	37431442
chr1	39240047	39241402
chr1	39334783	39335814
chr1	39354731	39359316
chr1	39363555	39365420
chr1	39553520	39557200
chr1	39648035	39648880
chr1	39650054	39652861
chr1	39665753	39667598
chr1	39697316	39699707
chr1	39701598	39702677
chr1	39703960	39706984
chr1	39712254	39714664
chr1	39736058	39738205
chr1	39739070	39740797
chr1	39741478	39743199
chr1	39846668	39847407
chr1	39928849	39930623
chr1	40020945	40022185
chr1	41076328	41077985
chr1	41079716	41080570
chr1	41092047	41096131
chr1	41096147	41097810
chr1	41105277	41107649
chr1	41111290	41113657
chr1	41251142	41252024
chr1	41252205	41253726
chr1	43475353	43476667
chr1	43480919	43482692
chr1	43495830	43497988
chr1	43498798	43500187
chr1	43511459	43512815
chr1	43831116	43831757
chr1	44349171	44351212
chr1	45021497	45029773
chr1	45031351	45037468
chr1	45038283	45040252
chr1	45040386	45044612
chr1	45052231	45053855
chr1	45066272	45066998
chr1	45067076	45067762
chr1	45068083	45072015
chr1	45087709	45088685
chr1	45095345	45096490
chr1	45102230	45103386
chr1	45274475	45275176
chr1	45676254	45677727
chr1	45944035	45946174
chr1	45999559	46000509
chr1	46003659	46005413
chr1	46239810	46241076
chr1	46260387	46261359
chr1	46299835	46300602
chr1	46371975	46372902
chr1	46383034	46385420
chr1	46385842	46388692
chr1	46393281	46394940
chr1	46697483	46698238
chr1	46699674	46700615
chr1	46705347	46706442
chr1	46707925	46709683
chr1	46778558	46779945
chr1	46804378	46806893
chr1	46823468	46825841
chr1	46830528	46831670
chr1	46844940	46845818
chr1	46939703	46941730
chr1	46955395	46958782
chr1	48598812	48599820
chr1	48600606	48601226
chr1	48602323	48603391
chr1	48617615	48618678
chr1	50061630	50062189
chr1	50064489	50065649
chr1	50065830	50072226
chr1	50096831	50097993
chr1	50113491	50114828
chr1	50348774	50350136
chr1	50437741	50439334
chr1	50625646	50627056
chr1	50638115	50638874
chr1	50862313	50864321
chr1	50867105	50867808
chr1	50883743	50885273
chr1	51097601	51098900
chr1	51343450	51344646
chr1	51738205	51739383
chr1	51904299	51905060
chr1	51915649	51920223
chr1	51993976	51995834
chr1	52674880	52677034
chr1	53020123	53022204
chr1	53334421	53335589
chr1	53464673	53465654
chr1	53503791	53504331
chr1	53504818	53505900
chr1	53766347	53767441
chr1	54308994	54314347
chr1	54397341	54398565
chr1	55160081	55162277
chr1	55516001	55516657
chr1	57842050	57843133
chr1	57927816	57928873
chr1	57953369	57955225
chr1	57958005	57961574
chr1	58029808	58031364
chr1	58237539	58238386
chr1	58268872	58269204
chr1	58455291	58456681
chr1	58484026	58485161
chr1	58507673	58508779
chr1	58513986	58515271
chr1	58783793	58785965
chr1	58868907	58870112
chr10	3651	5368
chr10	201461	202125
chr10	204203	205672
chr10	272669	277468
chr10	367929	369315
chr10	877562	878651
chr10	984747	985882
chr10	1002251	1002906
chr10	1007976	1009430
chr10	1230730	1231686
chr10	1250310	1251435
chr10	1266868	1269546
chr10	1272780	1274492
chr10	1801598	1802985
chr10	1807105	1808308
chr10	1832180	1832817
chr10	1927311	1932330
chr10	2431945	2434393
chr10	2438183	2439167
chr10	2439289	2441859
chr10	2445658	2447612
chr10	2447728	2452866
chr10	2654080	2655555
chr10	2656471	2657472
chr10	3533999	3534764
chr10	4836784	4837680
chr10	4931950	4933166
chr10	5449997	5451384
chr10	5454338	5455372
chr10	5480123	5481510
chr10	5484583	5486859
chr10	5491769	5493239
chr10	5865677	5866858
chr10	5869352	5871155
chr10	5892954	5893872
chr10	5909191	5909941
chr10	5914017	5915393
chr10	5922965	5925192
chr10	5932978	5933851
chr10	6142181	6142807
chr10	6154036	6155901
chr10	6164020	6166757
chr10	6377203	6378403
chr10	6602229	6605247
chr10	7043202	7044645
chr10	7771867	7772628
chr10	7807054	7808039
chr10	7858863	7860208
chr10	8304746	8305644
chr10	8396738	8397491
chr10	8762954	8764432
chr10	8881175	8882877
chr10	8965870	8967118
chr10	9311081	9313802
chr10	9319165	9320493
chr10	9322604	9324631
chr10	9368124	9369338
chr10	9759678	9760943
chr10	9761677	9763311
chr10	9831412	9835140
chr10	10425217	10425953
chr10	10887925	10889327
chr10	10889664	10894584
chr10	10894989	10900080
chr10	10909760	10910708
chr10	10918882	10920625
chr10	10935633	10947823
chr10	10948180	10955320
chr10	10996179	11004509
chr10	11113448	11114287
chr10	11147172	11148212
chr10	11150685	11152793
chr10	11265446	11266445
chr10	11298196	11300155
chr10	12090802	12091607
chr10	12093058	12100639
chr10	12105246	12108490
chr10	12109083	12115009
chr10	12119365	12124361
chr10	12124753	12135204
chr10	12136021	12169082
chr10	13246957	13248776
chr10	13366948	13369000
chr10	13375798	13377520
chr10	13408648	13410424
chr10	13417596	13422299
chr10	15234568	15235190
chr10	15494142	15495453
chr10	15529924	15531138
chr10	15531923	15535702
chr10	15536148	15539186
chr10	15542397	15544316
chr10	15801627	15803252
chr10	16825638	16855369
chr10	16857153	16886081
chr10	17365865	17367355
chr10	17382278	17384954
chr10	17445439	17446279
chr10	17457234	17459890
chr10	17759944	17763808
chr10	17780645	17781525
chr10	18276144	18277572
chr10	18597589	18599366
chr10	18961111	18961791
chr10	18964376	18965209
chr10	19078560	19080447
chr10	19564391	19566099
chr10	20116096	20117145
chr10	20220241	20221889
chr10	20230251	20234165
chr10	20238193	20238881
chr10	20271049	20273593
chr10	20470827	20471998
chr10	20484786	20486987
chr10	20545084	20545967
chr10	20551984	20554156
chr10	20554307	20555309
chr10	21899664	21906780
chr10	22616548	22617443
chr10	22742563	22745947
chr10	22758388	22761134
chr10	22764011	22766110
chr10	22837521	22839036
chr10	22900965	22905024
chr10	22913201	22914177
chr10	22914536	22916348
chr10	22937930	22939008
chr10	22966540	22968182
chr10	22988199	22989663
chr10	23023612	23027091
chr10	24494396	24495201
chr10	24495759	24496538
chr10	24702856	24703812
chr10	24768396	24772606
chr10	25697364	25698539
chr10	25944485	25945580
chr10	25992225	25993177
chr10	26254874	26258169
chr10	26426163	26427755
chr10	27112936	27113938
chr10	27127132	27128296
chr10	27167851	27172493
chr10	27258064	27263046
chr10	27419082	27420003
chr10	27424980	27425961
chr10	28156667	28159096
chr10	28181413	28182073
chr10	28193740	28195294
chr10	28197471	28199130
chr10	28215169	28215741
chr10	28226864	28228607
chr10	28308261	28308987
chr10	28314176	28317851
chr10	28326086	28327831
chr10	28339011	28339753
chr10	28339822	28340927
chr10	28355335	28360212
chr10	28401515	28403144
chr10	28411684	28412871
chr10	28473732	28474369
chr10	28474978	28476635
chr10	28662855	28663953
chr10	28682569	28683475
chr10	28853427	28855096
chr10	28881918	28883918
chr10	28939175	28942133
chr10	29762816	29763527
chr10	29859785	29860349
chr10	31362828	31363527
chr10	32366649	32367510
chr10	32949000	32951063
chr10	33124309	33125144
chr10	33206268	33208557
chr10	33955687	33957683
chr10	35038230	35040167
chr10	35112659	35113567
chr10	35155979	35156918
chr10	35167106	35167858
chr10	35168406	35170433
chr10	35202885	35204024
chr10	36435309	36436970
chr10	36451727	36453894
chr10	36455838	36458359
chr10	36525422	36526634
chr10	37926007	37927177
chr10	38199750	38200704
chr10	38294911	38296071
chr10	38709153	38710731
chr10	38888024	38889596
chr10	40329608	40331754
chr10	40907495	40908277
chr10	40910166	40911197
chr10	41390155	41391992
chr10	42030844	42034459
chr10	42168804	42169872
chr10	42434822	42437007
chr10	42904976	42906278
chr10	43469471	43472693
chr10	43516299	43518919
chr10	43760263	43761968
chr10	43878679	43879665
chr10	43881724	43882556
chr10	43886148	43886890
chr10	43892255	43892935
chr10	43892947	43893697
chr10	43905195	43905888
chr10	44206376	44207553
chr10	44363405	44365218
chr10	44505278	44506211
chr10	44508604	44510963
chr10	44548190	44548946
chr10	44581820	44582989
chr10	44695739	44697715
chr10	44698163	44700962
chr10	44899224	44901462
chr10	45127674	45132146
chr10	45297822	45299199
chr10	45384235	45384858
chr10	45386365	45390349
chr10	45429903	45430773
chr10	45439530	45440621
chr10	45442771	45444610
chr10	45446030	45447975
chr10	45448822	45449507
chr10	45462891	45463805
chr10	45534251	45536118
chr11	17185	17916
chr11	141502	142352
chr11	233237	234389
chr11	284369	287298
chr11	616108	616941
chr11	747138	748325
chr11	765252	766844
chr11	809567	810634
chr11	1895096	1896321
chr11	1963321	1965029
chr11	2305814	2307921
chr11	2647130	2648154
chr11	2779322	2781353
chr11	2797586	2798532
chr11	2955110	2958649
chr11	4013193	4014405
chr11	5465963	5468567
chr11	5782107	5783959
chr11	5808950	5810449
chr11	6457278	6458871
chr11	6476382	6477649
chr11	6480150	6482140
chr11	6499013	6499936
chr11	6500649	6502129
chr11	6502134	6502978
chr11	6509473	6510603
chr11	6519955	6520963
chr11	6530773	6531818
chr11	6546489	6547687
chr11	6557601	6558312
chr11	6565941	6567943
chr11	6577444	6579736
chr11	6580654	6582060
chr11	6614017	6616180
chr11	6622489	6624660
chr11	8348625	8350090
chr11	8357166	8358974
chr11	8461258	8463553
chr11	8537566	8543417
chr11	8574537	8575495
chr11	8616391	8620489
chr11	8622203	8623806
chr11	8633032	8634282
chr11	8642451	8643542
chr11	8644798	8646449
chr11	8647591	8649357
chr11	10631391	10632626
chr11	10887335	10889005
chr11	10889765	10893300
chr11	10906699	10908552
chr11	10935458	10936104
chr11	10947458	10948300
chr11	10952746	10954060
chr11	11102555	11103206
chr11	11656328	11657059
chr11	11668202	11669277
chr11	11743011	11745306
chr11	11756053	11757367
chr11	11761974	11765578
chr11	11765821	11768019
chr11	13481547	13482684
chr11	13490002	13491101
chr11	13493795	13495635
chr11	13507634	13508965
chr11	13509585	13511879
chr11	13512321	13514452
chr11	13535851	13537111
chr11	13539300	13540423
chr11	13541296	13542599
chr11	14772180	14773884
chr11	15048855	15077223
chr11	15189640	15191037
chr11	15191899	15194004
chr11	16113419	16114782
chr11	16218872	16223182
chr11	16232224	16234225
chr11	16436611	16437183
chr11	16993734	16994755
chr11	17008579	17009564
chr11	17430038	17435253
chr11	17805438	17806650
chr11	17997309	18000204
chr11	18000369	18001507
chr11	18015938	18017688
chr11	18026358	18028168
chr11	18063574	18065667
chr11	18073165	18074336
chr11	18074385	18075574
chr11	18177189	18178268
chr11	18214604	18215351
chr11	18217381	18219176
chr11	18438763	18440228
chr11	18455601	18458029
chr11	18464726	18466565
chr11	18474062	18477858
chr11	18479002	18479688
chr11	18480877	18481962
chr11	18497219	18500655
chr11	18501976	18503903
chr11	18548413	18557722
chr11	18557735	18561634
chr11	18563742	18571732
chr11	18572456	18590895
chr11	18714275	18715254
chr11	18732505	18734533
chr11	18738602	18740304
chr11	18765160	18766879
chr11	19078705	19080183
chr11	21022041	21024100
chr11	21025897	21028148
chr11	21059466	21060844
chr11	21070880	21076311
chr11	21099545	21100639
chr11	21102162	21105420
chr11	21113574	21114699
chr11	21150466	21151311
chr11	21328970	21330097
chr11	21354121	21356170
chr11	21374275	21375804
chr11	21376421	21377543
chr11	21420982	21423234
chr11	21797931	21800511
chr11	22687284	22694884
chr11	22765736	22767555
chr11	22773391	22775032
chr11	22785255	22786684
chr11	22788986	22789770
chr11	22799227	22801284
chr11	22802575	22803181
chr11	22806500	22807706
chr11	22809552	22810276
chr11	23149977	23151790
chr11	23198578	23199504
chr11	23208347	23209065
chr11	23214556	23217389
chr11	23217619	23219220
chr11	23348086	23350650
chr11	23360961	23361957
chr11	23415631	23416714
chr11	23423782	23425112
chr11	23437946	23439659
chr11	23455258	23457588
chr11	23743297	23747567
chr11	23833057	23834783
chr11	23837931	23839175
chr11	23839408	23840700
chr11	23842405	23843512
chr11	23860693	23862207
chr11	23866573	23867823
chr11	23870506	23871495
chr11	23897732	23899378
chr11	23930731	23933132
chr11	24488963	24490884
chr11	24492346	24496487
chr11	24513047	24513689
chr11	24759991	24762187
chr11	24763939	24769142
chr11	24776235	24781275
chr11	24785288	24788188
chr11	24795842	24799843
chr11	24988037	24990003
chr11	25004580	25009604
chr11	25062205	25063267
chr11	25145159	25146399
chr11	25185481	25186210
chr11	25316340	25320369
chr11	25556119	25559168
chr11	25562877	25564574
chr11	25566409	25567926
chr11	25579806	25581289
chr11	25961248	25962960
chr11	26071331	26076179
chr11	26084256	26085222
chr11	26087630	26089338
chr11	26114048	26115632
chr11	26341936	26343637
chr11	26348091	26349620
chr11	26942463	26944369
chr11	27658365	27659897
chr11	27705400	27706888
chr11	27716061	27719492
chr11	29699963	29704974
chr11	30234237	30235881
chr11	30254650	30255454
chr11	30780652	30790587
chr11	30790937	30792937
chr11	30793764	30796486
chr11	31089164	31090365
chr11	31090906	31096629
chr11	31104412	31106318
chr11	31313084	31314924
chr11	31320445	31321529
chr11	31364787	31366642
chr11	33750485	33751107
chr11	34003051	34005030
chr11	34008342	34010191
chr11	34664870	34667606
chr11	34675376	34676268
chr11	34690888	34692907
chr11	34696760	34697817
chr11	34764605	34765712
chr11	34873864	34875598
chr11	34878590	34880935
chr11	34895619	34896765
chr11	35532425	35536778
chr11	35541305	35541920
chr11	35569100	35571617
chr11	35597072	35598410
chr11	35601123	35601797
chr11	35623030	35623667
chr11	35625308	35626786
chr11	35628377	35630015
chr11	35929505	35930887
chr11	36791942	36792988
chr11	36855691	36856385
chr11	37719318	37720524
chr11	37727894	37729637
chr11	38872675	38874445
chr11	39774223	39777088
chr11	39793849	39795285
chr11	40434013	40438510
chr11	40439305	40445105
chr11	40446820	40449365
chr11	40516670	40520041
chr11	40521769	40524073
chr11	40532902	40533695
chr11	40534249	40535571
chr11	40536508	40538700
chr11	41353778	41355199
chr11	41874327	41875275
chr11	41876325	41877317
chr11	42022197	42023439
chr11	42096402	42097503
chr11	42105304	42105976
chr11	42758661	42760754
chr11	42955478	42956078
chr11	43085341	43086634
chr11	43188639	43189253
chr11	43333913	43335576
chr11	43558958	43561141
chr11	43638547	43639073
chr11	43979934	43982185
chr11	43992128	43993402
chr11	43993712	43995796
chr11	43998138	43999169
chr11	44002294	44004212
chr11	44032816	44036174
chr11	44120703	44121475
chr11	44341740	44343523
chr11	44386299	44387276
chr11	44388680	44390714
chr11	44391803	44393206
chr11	44394631	44396333
chr11	44401340	44403492
chr11	44403639	44406487
chr11	44407640	44409489
chr11	44410119	44414298
chr11	44416433	44419848
chr11	44422541	44423629
chr11	44426054	44426590
chr11	44427451	44429905
chr11	44433386	44435226
chr11	44435954	44437118
chr11	44444573	44445529
chr11	44452194	44453520
chr11	44469116	44471575
chr11	44472210	44473452
chr11	44474021	44476429
chr11	44478109	44479136
chr11	44480296	44482736
chr11	44486442	44487248
chr11	44496481	44498401
chr11	44507376	44509270
chr11	44510421	44511650
chr11	44512529	44517439
chr11	44517657	44518812
chr11	44519086	44521238
chr11	44521246	44522827
chr11	44522998	44524740
chr11	44529024	44531184
chr11	44555517	44556399
chr11	44772598	44773340
chr11	44773344	44774120
chr11	44806509	44808281
chr11	45059683	45061420
chr12	153999	154699
chr12	276669	278183
chr12	485202	486185
chr12	705779	709659
chr12	735172	738065
chr12	1025526	1026280
chr12	1434422	1436590
chr12	1441353	1444429
chr12	1572614	1573533
chr12	1939134	1940485
chr12	3162072	3163459
chr12	3377243	3379643
chr12	3745265	3746768
chr12	3835081	3836738
chr12	4401487	4402135
chr12	4521659	4523145
chr12	4778404	4782549
chr12	4788308	4789325
chr12	4954777	4956494
chr12	5231312	5231809
chr12	5283583	5284268
chr12	7257511	7259157
chr12	7838020	7839606
chr12	7950736	7951751
chr12	8096556	8097571
chr12	8109468	8112286
chr12	8204227	8205387
chr12	8210638	8211370
chr12	8211377	8212053
chr12	8250721	8251660
chr12	8330430	8332523
chr12	8339074	8340491
chr12	8601625	8603920
chr12	8610449	8611936
chr12	8630349	8631451
chr12	8632573	8635276
chr12	8636566	8637756
chr12	8639414	8640537
chr12	8654127	8655302
chr12	8670106	8671122
chr12	8673264	8674062
chr12	8680656	8681856
chr12	8682940	8684671
chr12	8690012	8691085
chr12	8691133	8691989
chr12	8694148	8696282
chr12	8701187	8702577
chr12	8716695	8717637
chr12	8719252	8720938
chr12	8738419	8741040
chr12	8744539	8745195
chr12	8746192	8747453
chr12	8749285	8751110
chr12	8754061	8755778
chr12	8758125	8760120
chr12	8765642	8768219
chr12	8768240	8772068
chr12	8776807	8779047
chr12	8802289	8802969
chr12	8803535	8805512
chr12	8807526	8808827
chr12	8810558	8811212
chr12	8819865	8821952
chr12	9030551	9031397
chr12	9738619	9739723
chr12	10807766	10808654
chr12	10842484	10844038
chr12	10854758	10856542
chr12	11005320	11007549
chr12	14117214	14117920
chr12	14283540	14284874
chr12	14286457	14291388
chr12	14292779	14336720
chr12	14340875	14404659
chr12	14411355	14412498
chr12	15123402	15123902
chr12	15234550	15236711
chr12	15335832	15337139
chr12	15739243	15740144
chr12	16253361	16258001
chr12	16265461	16266459
chr12	16270470	16271151
chr12	16273107	16274423
chr12	16279512	16281286
chr12	16297231	16299309
chr12	16299865	16301238
chr12	16847910	16851802
chr12	16944528	16946809
chr12	16967389	16968239
chr12	16969996	16972533
chr12	17054743	17056279
chr12	17103626	17104728
chr12	17115851	17117045
chr12	17220699	17223278
chr12	17297846	17298787
chr12	18623618	18625106
chr12	19127146	19127820
chr12	19151402	19152273
chr12	19880211	19882258
chr12	19962887	19964079
chr12	19984579	19986308
chr12	20043273	20044278
chr12	20315288	20318765
chr12	20328897	20330468
chr12	21161431	21162295
chr12	21834439	21839276
chr12	22724864	22726990
chr12	22816031	22816538
chr12	22816598	22817782
chr12	23111565	23113077
chr12	23201350	23202080
chr12	23202218	23205225
chr12	23205466	23208575
chr12	23215785	23217118
chr12	23241698	23242360
chr12	23367108	23369856
chr12	23384223	23385891
chr12	23391045	23393907
chr12	23396294	23399257
chr12	23466784	23469193
chr12	23474236	23476081
chr12	23480129	23482073
chr12	23503470	23504756
chr12	23532778	23534067
chr12	23700674	23701511
chr12	24681247	24682831
chr12	25209404	25216229
chr12	25225032	25229226
chr12	25232977	25235607
chr12	25238390	25239216
chr12	25242901	25251439
chr12	25252285	25261135
chr12	25262203	25266817
chr12	25269920	25270967
chr12	25278448	25279469
chr12	25280909	25281495
chr12	25358149	25359787
chr12	25370083	25371845
chr12	25545911	25546634
chr12	25636333	25637616
chr12	25685741	25687670
chr12	25728822	25729944
chr12	25749667	25752669
chr12	25758471	25759634
chr12	25764347	25765391
chr12	25768871	25769999
chr12	25856317	25857280
chr12	25868494	25870879
chr12	25872845	25875051
chr12	26696561	26697237
chr12	26701890	26702871
chr12	26704134	26705824
chr12	26712405	26713638
chr12	26723183	26724311
chr12	26724781	26727063
chr12	26728475	26729730
chr12	26730862	26732697
chr12	26741947	26743182
chr12	26745731	26746861
chr12	26747803	26756272
chr12	26763584	26764989
chr12	26812212	26814290
chr12	26819153	26819862
chr12	26821107	26822405
chr12	26827575	26828206
chr12	26835303	26836293
chr12	27154940	27156111
chr12	27156352	27158640
chr12	27176723	27178244
chr12	28818320	28819933
chr12	28827483	28828500
chr12	29008684	29010368
chr12	29977895	29980819
chr12	30003340	30003944
chr12	30318399	30319436
chr12	30417901	30419124
chr12	30419433	30420919
chr12	30955730	30957462
chr12	30979256	30981463
chr12	31386047	31387538
chr12	31508131	31509066
chr12	31520664	31521533
chr12	31526584	31527836
chr12	31530813	31532871
chr12	31541033	31548452
chr12	31562415	31563726
chr12	31564550	31567094
chr12	31576259	31579355
chr12	31999617	32000912
chr12	33216925	33218143
chr12	33221584	33223505
chr12	33670159	33675101
chr12	33796560	33797477
chr12	33823268	33825001
chr12	33852956	33856104
chr12	33886810	33887701
chr12	33890089	33891092
chr12	34159426	34161016
chr12	34161180	34162613
chr12	34179609	34180541
chr12	34180643	34183167
chr12	34186678	34188007
chr12	34189138	34190650
chr12	34197928	34198593
chr12	34245195	34246172
chr12	34270473	34271311
chr12	34365783	34374208
chr12	34374944	34377376
chr12	34386639	34390642
chr12	34502202	34504233
chr12	34546671	34547397
chr12	34555449	34558099
chr12	34585181	34586107
chr12	34646400	34648927
chr12	34809201	34810577
chr12	34847513	34849365
chr12	35126568	35128080
chr12	35395852	35397373
chr12	36142025	36149013
chr12	36149389	36150048
chr12	36423649	36426015
chr12	36650859	36652541
chr12	37119477	37120440
chr12	37265380	37265945
chr12	37268735	37269959
chr12	38257608	38258729
chr12	38368689	38370249
chr12	38392399	38393815
chr12	42918444	42919742
chr12	42928798	42929627
chr12	43371812	43372606
chr12	44826904	44828403
chr12	46781256	46783389
chr12	46828656	46830299
chr12	46874778	46876502
chr12	46883454	46886066
chr12	46905560	46907442
chr12	47714603	47715973
chr12	48215064	48215892
chr12	48306468	48307907
chr12	48346481	48348145
chr12	48348632	48351299
chr12	48392827	48393781
chr12	48428837	48430508
chr12	48590142	48591547
chr12	49088619	49089740
chr13	472896	477574
chr13	732701	734233
chr13	1045299	1046831
chr13	1056150	1060940
chr13	1062332	1064111
chr13	1100152	1100735
chr13	1338651	1340198
chr13	1347221	1348440
chr13	2147401	2147991
chr13	2345368	2346974
chr13	2364038	2365263
chr13	2780399	2780994
chr13	2847427	2848993
chr13	2850500	2851678
chr13	2863972	2865469
chr13	2867045	2869226
chr13	3270715	3271574
chr13	3271611	3274613
chr13	3778383	3779044
chr13	3781339	3783207
chr13	3799673	3801826
chr13	3957653	3958896
chr13	4288961	4291249
chr13	4381093	4382207
chr13	4384915	4390055
chr13	4538866	4540158
chr13	4610643	4612123
chr13	4671337	4672018
chr13	4686921	4687673
chr13	4728158	4729342
chr13	5228102	5230123
chr13	5257438	5258686
chr13	5270341	5273415
chr13	5320356	5322025
chr13	5328135	5329819
chr13	5330798	5331724
chr13	5332945	5334447
chr13	5335548	5338037
chr13	5343501	5347185
chr13	5347215	5351240
chr13	5359556	5361242
chr13	5364152	5373962
chr13	5376510	5381883
chr13	5385779	5390189
chr13	5412341	5422259
chr13	5723527	5725613
chr13	5750811	5753129
chr13	5762118	5764396
chr13	6010412	6011871
chr13	6049810	6053880
chr13	6096871	6097580
chr13	7299071	7299862
chr13	8316622	8317333
chr13	9381237	9382208
chr13	10327236	10327852
chr13	10914980	10916340
chr13	11161013	11163242
chr13	11221185	11221726
chr13	11288335	11290368
chr13	11321180	11322457
chr13	11685390	11686924
chr13	11743865	11744712
chr13	11759404	11761080
chr13	11769379	11771102
chr13	11798754	11800917
chr13	11808800	11810628
chr13	12908373	12909982
chr13	13157278	13158180
chr13	13819243	13820426
chr13	14783548	14784596
chr13	15362152	15363305
chr13	15364162	15370265
chr13	15370395	15371767
chr13	15372016	15377208
chr13	15379029	15388717
chr13	15388843	15394476
chr13	15395508	15406143
chr13	15407794	15409273
chr13	15409326	15411342
chr13	15411475	15412775
chr13	15417365	15418718
chr13	15427025	15428218
chr13	15428551	15431590
chr13	15431621	15436794
chr13	15704074	15704908
chr13	16158387	16159115
chr13	16861505	16887579
chr13	16993002	16997057
chr13	17060989	17065396
chr13	17073148	17075620
chr13	17255310	17265055
chr13	17695394	17696287
chr13	18129695	18131775
chr13	18434795	18436010
chr13	18683060	18683760
chr13	18695626	18697237
chr13	18698541	18699251
chr13	18700081	18701722
chr13	18725244	18727677
chr13	18728979	18731198
chr13	18736585	18737313
chr13	18793016	18794618
chr13	18812112	18813420
chr13	18978573	18993802
chr13	19034536	19040125
chr13	19044557	19050519
chr13	19753715	19754353
chr13	21913727	21915127
chr13	21926312	21930026
chr13	21932193	21933863
chr13	22015073	22016757
chr13	22165135	22168500
chr13	22247344	22248211
chr13	22428420	22430087
chr13	22434413	22435998
chr13	22653294	22654391
chr13	22872709	22873635
chr13	22873852	22875138
chr13	22949955	22950542
chr13	23062475	23063805
chr13	23067612	23069997
chr13	23525298	23527004
chr13	23828903	23830848
chr13	23837118	23838029
chr13	24056750	24058567
chr13	24185603	24186649
chr13	24186966	24190235
chr13	24313523	24314194
chr13	24318465	24321469
chr13	24338039	24339263
chr13	24371836	24373356
chr13	24377254	24379125
chr13	24383690	24384564
chr13	24410215	24411110
chr13	24761372	24762155
chr13	24764465	24765800
chr13	24798778	24802777
chr13	24803535	24805209
chr13	24811207	24813296
chr13	24830651	24833691
chr13	24838774	24840072
chr13	24875242	24876018
chr13	24968917	24970034
chr13	24999672	25001302
chr13	25042129	25045465
chr13	25046495	25048846
chr13	25053158	25055801
chr13	25065723	25066887
chr13	25452044	25453844
chr13	25653162	25654323
chr13	25669577	25670680
chr13	26916735	26917486
chr13	27138307	27139820
chr13	27144483	27145175
chr13	27152768	27154229
chr13	27645205	27646813
chr13	27660091	27662034
chr13	27705747	27722927
chr13	28102988	28103668
chr13	28396946	28402348
chr13	28576306	28578546
chr13	28691611	28692510
chr13	28701103	28701827
chr13	28711798	28713597
chr13	30180508	30183795
chr13	30190680	30193903
chr13	30304672	30306911
chr13	30319238	30321965
chr13	30328148	30329933
chr13	30331437	30333008
chr13	30335276	30336692
chr13	30355849	30358638
chr13	30362879	30363838
chr13	30400406	30404240
chr13	30444139	30446806
chr13	30473435	30475284
chr13	30485809	30488081
chr13	30488569	30490747
chr13	30491039	30493200
chr13	30495232	30497175
chr13	30504465	30505898
chr13	30546390	30547305
chr13	30559536	30561047
chr13	30598370	30599026
chr13	31298729	31299307
chr13	31304011	31305104
chr13	31732307	31732940
chr13	31825579	31826471
chr13	32616219	32618081
chr13	32738322	32739587
chr13	32762099	32763338
chr13	32916487	32918184
chr13	33260694	33261625
chr13	33261669	33262409
chr13	33310302	33312673
chr13	33788816	33791444
chr13	34096334	34097298
chr13	34647453	34648683
chr13	34688703	34689948
chr13	34705682	34706620
chr13	34724444	34725370
chr13	35030843	35032740
chr13	35231175	35233030
chr13	35251236	35252367
chr13	35652249	35653293
chr13	35702658	35707361
chr13	35774585	35776220
chr13	35872038	35883438
chr13	35884313	35885421
chr13	35894710	35896895
chr13	35898194	35904842
chr13	35905479	35907065
chr13	36269089	36270550
chr13	36278103	36278880
chr13	36286239	36288207
chr13	36403176	36403992
chr13	36426481	36428315
chr13	36617072	36618373
chr13	36619981	36620602
chr13	36817858	36821455
chr13	36821894	36823057
chr13	36826471	36827114
chr13	37040074	37042444
chr13	37319869	37321511
chr13	37327747	37328682
chr13	37374693	37375682
chr13	40146950	40147888
chr13	41562538	41563748
chr13	41772071	41772898
chr13	42269262	42270137
chr13	42293714	42294370
chr13	42302491	42303551
chr13	42413175	42414747
chr13	42459730	42461247
chr13	42581753	42582982
chr13	42627513	42628197
chr13	43023179	43025711
chr13	43181791	43182630
chr13	44592818	44593502
chr13	44674531	44677181
chr13	44685562	44688452
chr13	44816672	44817356
chr13	44826248	44831138
chr13	44868418	44869478
chr13	44916651	44917852
chr13	45445215	45447187
chr13	45972764	45973691
chr13	46021834	46022802
chr13	46422681	46424943
chr13	46434409	46435550
chr13	46443707	46446029
chr13	46585478	46587257
chr13	46892474	46894670
chr13	46898072	46898900
chr13	46898920	46903330
chr13	46941366	46943102
chr13	47075167	47075713
chr13	47404188	47405769
chr13	47529642	47531254
chr13	47724425	47725321
chr13	48532806	48534171
chr13	48847726	48848377
chr13	48924398	48926621
chr13	48934499	48935949
chr13	49004616	49006588
chr13	49008528	49010164
chr13	49027734	49028482
chr13	49037498	49039355
chr13	49039913	49040886
chr13	49042479	49045447
chr13	49050654	49053517
chr13	49065650	49067612
chr13	49073012	49074706
chr13	49076317	49078268
chr13	49082869	49083682
chr13	49111048	49112535
chr13	49112742	49114526
chr13	49134646	49136039
chr13	49143366	49144278
chr13	49160760	49162285
chr13	49164003	49165335
chr13	49168719	49170047
chr13	49182969	49184324
chr13	49184917	49187437
chr13	49189525	49191771
chr13	49204173	49204795
chr13	49231587	49233302
chr13	49241014	49243344
chr13	49244776	49245699
chr13	49428768	49431735
chr13	50236113	50237596
chr13	51513152	51514636
chr13	51521704	51522419
chr13	51662005	51665436
chr13	51742330	51743884
chr14	32640	33674
chr14	295487	297791
chr14	424051	426008
chr14	502181	506902
chr14	510519	511409
chr14	533446	534390
chr14	536644	538726
chr14	557379	558848
chr14	1216263	1217181
chr14	1687855	1690533
chr14	1706260	1707820
chr14	1986277	1988802
chr14	2870940	2874408
chr14	3009530	3010945
chr14	3098396	3099689
chr14	3370365	3371772
chr14	3958096	3958776
chr14	3993018	3994152
chr14	4005110	4006235
chr14	4016321	4016969
chr14	6095486	6096665
chr14	6675383	6676768
chr14	6776238	6778060
chr14	6799636	6800396
chr14	7619748	7620924
chr14	7706821	7709174
chr14	7745145	7746702
chr14	7756257	7758454
chr14	7759586	7761155
chr14	7763848	7766465
chr14	8333883	8335580
chr14	8637357	8639647
chr14	9203841	9207857
chr14	11007280	11010846
chr14	11028601	11029512
chr14	13187850	13188471
chr14	13652795	13653954
chr14	14250809	14253631
chr14	14441945	14443400
chr14	14458159	14458797
chr14	14464306	14464953
chr14	15397745	15398684
chr14	15414257	15415744
chr14	15423501	15425178
chr14	15426365	15428428
chr14	15464802	15465417
chr14	15466626	15468399
chr14	15468678	15470447
chr14	15473187	15475163
chr14	15475913	15476750
chr14	15476841	15477512
chr14	15477626	15480318
chr14	15484175	15486451
chr14	15486530	15487880
chr14	15508746	15510184
chr14	15736383	15738334
chr14	15749810	15750822
chr14	15907772	15908208
chr14	16086220	16088937
chr14	16366904	16367818
chr14	16835218	16835941
chr14	17075105	17076090
chr14	17225081	17225732
chr14	17241866	17243024
chr14	17254399	17255491
chr14	19465863	19467125
chr14	19785643	19787751
chr14	19788381	19789943
chr14	19789977	19817480
chr14	20155468	20156429
chr14	20172330	20174153
chr14	20192837	20194241
chr14	20312210	20313592
chr14	20627955	20630325
chr14	20635289	20635965
chr14	20731657	20732936
chr14	20846659	20849713
chr14	20853876	20854861
chr14	20997282	20999759
chr14	21415049	21416514
chr14	21788495	21789559
chr14	21879454	21880389
chr14	22914394	22915232
chr14	23058139	23059652
chr14	23225620	23227770
chr14	23228276	23230712
chr14	23470540	23471647
chr14	23472008	23472888
chr14	23486381	23488291
chr14	23497916	23500087
chr14	23815907	23823666
chr14	23990879	23992390
chr14	24007440	24008757
chr14	24037965	24039037
chr14	24039501	24040420
chr14	24068144	24069229
chr14	24082239	24083706
chr14	24181579	24184584
chr14	24191899	24192572
chr14	24433989	24435268
chr14	24466246	24467110
chr14	24579412	24581427
chr14	24582853	24585307
chr14	24598533	24599727
chr14	24604472	24605186
chr14	24618601	24622077
chr14	24622180	24624626
chr14	24632293	24636410
chr14	24662266	24664605
chr14	24667699	24668421
chr14	24668459	24669645
chr14	24684058	24685347
chr14	24706815	24708824
chr14	25271646	25272314
chr14	25272341	25273113
chr14	26183393	26184348
chr14	26194712	26196023
chr14	26200877	26201997
chr14	26272340	26273147
chr14	26276511	26278888
chr14	26282305	26284355
chr14	26428472	26429117
chr14	26431891	26434414
chr14	26435673	26436883
chr14	26440114	26443962
chr14	26446412	26450364
chr14	26454295	26457217
chr14	26465037	26468524
chr14	26470001	26471480
chr14	26572468	26573325
chr14	26816934	26818917
chr14	27595980	27597285
chr14	27638166	27639407
chr14	27650192	27650954
chr14	27679173	27680549
chr14	27685672	27686510
chr14	27705259	27707448
chr14	27708865	27709671
chr14	27717850	27721777
chr14	27722601	27723448
chr14	27723930	27725548
chr14	27725695	27727017
chr14	27759122	27759786
chr14	28472785	28475169
chr14	28477975	28478584
chr14	28479268	28480732
chr14	28480919	28482138
chr14	28493842	28497982
chr14	28498958	28500005
chr14	28500372	28500982
chr14	30409026	30410076
chr14	30479598	30482208
chr14	30502181	30502999
chr14	30511365	30512687
chr14	30531322	30533873
chr14	30592453	30593643
chr14	30593957	30595655
chr14	30596362	30597117
chr14	30633533	30635886
chr14	30640123	30640748
chr14	30727437	30729015
chr14	30731815	30733249
chr14	30785548	30788457
chr14	30788492	30789839
chr14	30794840	30795574
chr14	30796653	30800639
chr14	30869723	30871361
chr14	30875923	30876800
chr14	30880110	30882434
chr14	31183039	31185174
chr14	31229451	31231020
chr14	32243669	32244345
chr14	32274373	32275172
chr14	32441438	32442474
chr14	32456672	32457686
chr14	32537485	32539142
chr14	32549891	32550867
chr14	32581778	32583193
chr14	32588972	32590463
chr14	32607962	32609848
chr14	32750651	32752637
chr14	34276313	34277141
chr14	34280052	34280847
chr14	34736855	34738724
chr14	35520220	35520994
chr14	35523790	35524686
chr14	36511739	36512713
chr14	37270102	37272300
chr14	37305178	37307972
chr14	37311862	37316072
chr14	37316877	37318454
chr14	37319925	37321113
chr14	38398996	38401250
chr14	38413462	38414854
chr14	38425301	38427724
chr14	38455022	38457853
chr14	38866410	38870181
chr14	38870591	38872841
chr14	38873064	38875034
chr14	38883088	38884449
chr14	38884543	38886009
chr14	39215946	39217961
chr14	40396694	40398305
chr14	40403375	40406147
chr14	40406976	40408099
chr14	40410435	40413647
chr14	40415067	40415990
chr14	40418693	40421363
chr14	40440160	40442009
chr14	40444356	40446568
chr14	40447105	40448068
chr14	40448374	40449831
chr14	40450173	40452423
chr14	40472810	40474773
chr14	40474864	40475467
chr14	40478742	40479897
chr14	40907118	40909017
chr14	40942842	40945724
chr14	41030398	41032183
chr14	41079272	41080720
chr14	41084539	41085848
chr14	41614768	41615331
chr14	42011585	42012859
chr14	44436494	44517430
chr14	44524533	44527947
chr14	44537238	44537811
chr14	44833444	44834863
chr14	45761874	45762712
chr14	47026977	47027557
chr14	47037532	47039800
chr14	47072367	47073050
chr14	47901362	47902288
chr14	48923696	48925635
chr14	49013540	49015731
chr14	49020191	49020873
chr14	49037505	49038236
chr14	50125017	50126137
chr14	51514525	51515754
chr14	51727211	51728781
chr14	51740701	51742833
chr14	51756075	51757364
chr15	5763	7101
chr15	7237	8256
chr15	122647	126522
chr15	127134	129041
chr15	137238	138950
chr15	272686	274567
chr15	340701	341350
chr15	808615	809503
chr15	1017551	1019491
chr15	1439697	1442298
chr15	1820745	1822268
chr15	2840704	2843845
chr15	2881164	2882542
chr15	3023353	3024470
chr15	3119377	3120925
chr15	3335642	3336860
chr15	3362408	3363664
chr15	3366966	3367824
chr15	3370537	3372118
chr15	3570558	3571372
chr15	3701759	3702467
chr15	3731157	3739245
chr15	4014338	4015616
chr15	4027294	4028189
chr15	4079293	4080567
chr15	4092823	4093540
chr15	4116414	4117799
chr15	4124969	4126850
chr15	4169639	4170760
chr15	4497470	4499563
chr15	4499614	4501630
chr15	4519976	4521711
chr15	4995434	4996541
chr15	5029454	5030960
chr15	6034286	6035324
chr15	6041196	6043701
chr15	7084418	7086520
chr15	7089408	7090476
chr15	7245028	7248194
chr15	7281140	7292161
chr15	7292707	7295336
chr15	8347959	8349141
chr15	8359688	8360165
chr15	8360465	8361808
chr15	8374284	8375592
chr15	8396805	8397593
chr15	8629910	8630961
chr15	8690526	8691969
chr15	8692389	8694413
chr15	8726972	8728076
chr15	8736840	8737579
chr15	8740061	8742720
chr15	8757326	8759005
chr15	8761694	8762902
chr15	8771849	8775308
chr15	8777152	8777938
chr15	8783855	8784662
chr15	9495423	9496265
chr15	9757332	9758091
chr15	9781349	9782501
chr15	10889605	10891136
chr15	11256008	11263460
chr15	11602851	11605540
chr15	11605929	11607529
chr15	11609256	11610431
chr15	11760235	11763218
chr15	11763449	11776504
chr15	12056719	12057497
chr15	12530591	12532021
chr15	12602619	12604617
chr15	13988112	13988955
chr15	14018076	14020462
chr15	14032353	14033582
chr15	14053624	14055240
chr15	14058107	14058889
chr15	14059761	14062218
chr15	14062833	14065033
chr15	14067161	14070293
chr15	14070762	14072621
chr15	14074717	14076096
chr15	14077248	14078140
chr15	14088247	14090457
chr15	14718461	14719987
chr15	14827330	14839466
chr15	15310825	15312290
chr15	16068378	16072224
chr15	16264865	16266224
chr15	16341874	16348453
chr15	17085090	17086638
chr15	17344176	17344809
chr15	17414914	17416965
chr15	17447963	17448532
chr15	17450619	17452128
chr15	17496971	17498268
chr15	18050863	18051785
chr15	18143302	18144299
chr15	18357775	18360147
chr15	18363924	18365357
chr15	18366370	18367904
chr15	18381574	18382199
chr15	18391048	18392895
chr15	18402516	18409750
chr15	18410170	18412054
chr15	19157871	19158937
chr15	19960633	19962055
chr15	20317733	20321716
chr15	20366758	20367478
chr15	20376175	20379409
chr15	20502600	20506686
chr15	20513620	20514791
chr15	20576683	20577821
chr15	20581181	20584001
chr15	20722248	20723051
chr15	20739235	20740078
chr15	20768673	20769681
chr15	20785843	20786738
chr15	20812180	20814286
chr15	20834731	20835850
chr15	20923095	20926160
chr15	20926269	20928076
chr15	20992074	20992950
chr15	21395884	21397286
chr15	21669714	21670821
chr15	21723292	21724416
chr15	21780466	21781748
chr15	21857064	21859165
chr15	21859936	21861413
chr15	21870420	21872143
chr15	21875398	21876882
chr15	21883397	21885796
chr15	21887750	21888892
chr15	21979691	21982050
chr15	21983886	21986423
chr15	22519155	22519890
chr15	22526666	22528976
chr15	22531003	22533152
chr15	22560702	22561335
chr15	23294252	23295570
chr15	23626122	23630473
chr15	23665057	23665915
chr15	23669212	23670368
chr15	23671981	23673989
chr15	23771751	23773359
chr15	23794727	23795829
chr15	23816722	23819552
chr15	23822421	23823403
chr15	23951207	23952159
chr15	24039675	24040895
chr15	24058993	24061611
chr15	24717973	24728557
chr15	24787034	24788043
chr15	24975435	24976144
chr15	24978183	24984305
chr15	24985174	24987836
chr15	24994425	24995832
chr15	25000722	25002010
chr15	25005657	25007964
chr15	25040954	25041803
chr15	25183425	25184606
chr15	25202449	25207233
chr15	25243289	25245579
chr15	25247446	25251635
chr15	25263996	25267681
chr15	25269031	25270639
chr15	25527631	25529012
chr15	25529055	25530317
chr15	25530676	25532328
chr15	25581350	25586705
chr15	25801888	25803558
chr15	25855278	25858138
chr15	25913570	25914505
chr15	26694138	26695007
chr15	27085628	27086745
chr15	27096101	27097627
chr15	27115354	27117327
chr15	27274005	27275160
chr15	28249398	28251294
chr15	28304690	28305765
chr15	28336569	28338388
chr15	28345038	28347059
chr15	28347158	28347836
chr15	28347911	28348814
chr15	28349740	28357966
chr15	28358133	28360353
chr15	28361690	28363119
chr15	28366180	28368189
chr15	28371261	28373538
chr15	28378438	28379661
chr15	28439892	28446170
chr15	28447804	28449242
chr15	28450153	28451624
chr15	28452441	28453075
chr15	28454311	28455930
chr15	28457548	28458117
chr15	28462307	28462882
chr15	28497481	28498440
chr15	28615895	28620651
chr15	28620905	28622247
chr15	28627748	28629178
chr15	28629825	28631973
chr15	28639939	28640527
chr15	28641804	28642584
chr15	28649763	28651067
chr15	28755587	28757450
chr15	28780630	28786124
chr15	28787211	28788509
chr15	28798361	28800051
chr15	28800812	28804169
chr15	28962041	28962851
chr15	29267514	29268550
chr15	29399451	29401539
chr15	29457728	29459219
chr15	29581463	29582098
chr15	29725682	29727465
chr15	29734911	29735774
chr15	29740068	29741533
chr15	29742166	29746205
chr15	29748824	29749760
chr15	29755182	29755774
chr15	29767433	29771951
chr15	29773450	29774500
chr15	29781652	29782604
chr15	29791816	29792891
chr15	29856143	29857899
chr15	29878884	29880032
chr15	30285203	30285969
chr15	30333756	30334403
chr15	30337905	30338643
chr15	30401549	30402199
chr15	30404239	30405190
chr15	30406517	30408211
chr15	30875117	30876329
chr15	30878505	30879498
chr15	31092946	31093911
chr15	31250302	31252916
chr15	31255733	31257453
chr15	31261567	31262801
chr15	31276009	31277991
chr15	31278578	31279181
chr15	31294261	31294873
chr15	31299153	31300111
chr15	31350380	31351382
chr15	31373567	31374685
chr15	31955879	31956767
chr15	32457603	32459201
chr15	32935424	32936386
chr15	33661609	33665314
chr15	33687372	33688605
chr15	34128921	34130375
chr15	34135323	34136285
chr15	34218868	34220750
chr15	34226650	34230329
chr15	34753386	34754167
chr15	35174304	35176400
chr15	35187652	35188840
chr15	35207401	35208501
chr15	35209295	35210327
chr15	35210487	35211263
chr15	35329671	35330380
chr15	35330778	35332317
chr15	35334691	35335948
chr15	35336531	35337666
chr15	35339538	35340321
chr15	35347338	35347951
chr15	35517076	35518221
chr15	35998399	36000877
chr15	36047623	36049500
chr15	36052399	36053869
chr15	36063147	36064299
chr15	36066491	36067949
chr15	36624976	36630377
chr15	36647896	36649123
chr15	38330728	38331693
chr15	38334154	38335936
chr15	39030697	39031328
chr15	39752469	39756552
chr15	40127725	40128960
chr15	40241102	40242295
chr15	40285885	40287733
chr15	40287924	40290487
chr15	40333159	40335432
chr15	41749145	41750941
chr15	43085159	43092315
chr15	43192391	43195155
chr15	43222039	43223735
chr15	45232587	45233853
chr15	45292133	45293311
chr15	45830053	45831537
chr15	46172670	46174295
chr15	46620407	46621428
chr15	46791891	46793671
chr15	46813083	46814437
chr15	46830207	46831794
chr15	46863997	46865033
chr15	47015395	47016828
chr15	47040422	47041307
chr15	47041460	47042532
chr15	47104434	47105510
chr15	47201822	47203356
chr15	47371955	47374065
chr15	47408782	47409379
chr15	47633225	47635065
chr16	5710	6736
chr16	82446	83861
chr16	84867	86948
chr16	87420	89331
chr16	100063	101811
chr16	101815	102562
chr16	103297	104728
chr16	204148	205622
chr16	1167103	1168636
chr16	1226566	1229643
chr16	2267756	2269754
chr16	2325178	2326369
chr16	2549685	2550693
chr16	2758724	2761746
chr16	3023223	3024339
chr16	3106154	3107735
chr16	3109806	3111595
chr16	3112239	3113080
chr16	4292100	4293371
chr16	4326739	4328123
chr16	4375018	4376230
chr16	4451452	4452109
chr16	5338933	5342045
chr16	5469014	5472528
chr16	5681357	5683033
chr16	5938902	5941172
chr16	5959965	5961133
chr16	5962443	5963299
chr16	5983729	5984427
chr16	5985687	5988289
chr16	5999216	6000545
chr16	7057485	7060825
chr16	7062164	7063274
chr16	7064647	7065827
chr16	7271733	7275764
chr16	7312624	7316091
chr16	7516362	7520684
chr16	7662858	7664396
chr16	7848960	7849606
chr16	8548005	8549089
chr16	8566349	8567908
chr16	8603341	8604340
chr16	8652400	8657637
chr16	8722695	8725486
chr16	8741694	8742297
chr16	9678151	9684116
chr16	9971531	9972856
chr16	10669919	10672339
chr16	10688700	10690408
chr16	10692315	10694413
chr16	10738379	10739467
chr16	10961133	10961784
chr16	11102106	11103873
chr16	11167981	11169033
chr16	11172028	11173098
chr16	11184811	11185984
chr16	11289789	11291039
chr16	11294428	11297484
chr16	11618887	11620026
chr16	11953287	11957679
chr16	12365517	12366184
chr16	12725960	12727602
chr16	13694160	13694865
chr16	13850614	13851656
chr16	13954683	13956158
chr16	14731230	14732145
chr16	15360165	15362356
chr16	15762301	15802007
chr16	16062957	16064124
chr16	17705002	17706828
chr16	18268977	18308767
chr16	18314293	18357418
chr16	18458258	18460947
chr16	18461227	18462216
chr16	18462551	18465603
chr16	18490108	18491249
chr16	18497648	18499503
chr16	18519107	18525692
chr16	18528549	18533258
chr16	20004716	20005637
chr16	20034180	20035791
chr16	20075264	20076005
chr16	20079610	20080544
chr16	20675065	20676459
chr16	20826143	20827739
chr16	20833728	20835332
chr16	21460026	21460552
chr16	21940052	21940834
chr16	21977520	21978343
chr16	22223560	22224472
chr16	22455551	22456232
chr16	22456873	22458470
chr16	22647056	22648225
chr16	22659600	22661228
chr16	22917252	22918371
chr16	23037060	23038660
chr16	23060003	23060911
chr16	23061025	23062288
chr16	23064557	23065180
chr16	23646318	23648034
chr16	24770332	24771810
chr16	24772470	24775397
chr16	25291961	25292909
chr16	25621779	25623268
chr16	25659499	25660189
chr16	25660231	25661288
chr16	25663683	25664613
chr16	25675724	25677676
chr16	25737977	25739573
chr16	25801344	25802935
chr16	26005550	26007897
chr16	26010973	26015134
chr16	26036600	26037429
chr16	26048168	26059891
chr16	26060716	26069275
chr16	26136893	26137619
chr16	26299001	26300212
chr16	26319974	26322644
chr16	26355208	26356971
chr16	26675990	26676961
chr16	26940884	26942611
chr16	26943047	26944084
chr16	27031704	27033610
chr16	27041629	27043438
chr16	27400497	27403409
chr16	27591060	27592842
chr16	27665692	27666632
chr16	27672335	27676282
chr16	28586423	28588341
chr16	28592830	28594350
chr16	28767201	28768013
chr16	28809071	28811139
chr16	28885605	28887193
chr16	28937493	28940003
chr16	29167112	29169361
chr16	29195700	29197060
chr16	29216348	29217617
chr16	29222256	29223093
chr16	29232132	29234732
chr16	29234894	29236643
chr16	29239679	29240989
chr16	29653961	29654765
chr16	29672947	29677049
chr16	29677183	29678659
chr16	29682289	29689155
chr16	29690832	29693122
chr16	29725867	29730798
chr16	30136302	30137550
chr16	30170459	30172624
chr16	30236161	30236846
chr16	30393487	30394797
chr16	30410723	30412729
chr16	30579076	30584117
chr16	30683846	30684919
chr16	30691182	30692630
chr16	30703170	30711287
chr16	30774515	30776018
chr16	30891396	30892219
chr16	31385975	31386974
[truncated: 5,257 more rows]

## Sheet: G) Embryo_alone
Version of genome: GRCz10/danRer10
Chromosome	Start	End		Nomenclature:
chr1	16696	17700		Pancreas (PsE+DevE; H3K27ac peaks detected in the adult pancreas)
chr1	35064	35941		Embryo Development (H3K27ac peaks detected in several developmental stages: Dome, 80% epiboly, 24hpf and 48hpf )
chr1	55297	56367		DevE (H3K27ac peaks present in Pancreas and Embryo Development)
chr1	68930	69390		PsE (H3K27ac peaks that are only present in Pancreas, not in Embryo Development)
chr1	85295	87433		Embryo alone (H3K27ac peaks that are only present in Embryo Development, not in Pancreas)
chr1	89973	90650
chr1	92191	95332		For DevE1 and DevE2 datasets were obtained intercepting pancreas and Embryo Development datasets. In the case of DevE1, Pancreas dataset was the original entry in A for each overlap.
chr1	96761	97483		In the case of DevE2, Embryo Development was the original entry in A for each overlap.
chr1	97906	98849
chr1	98951	99768
chr1	102263	103119
chr1	103126	104947
chr1	165695	166633
chr1	168673	169922
chr1	190737	191567
chr1	197644	198255
chr1	402705	403689
chr1	405934	406469
chr1	450413	451886
chr1	467303	470690
chr1	562071	563443
chr1	594271	595272
chr1	595904	597186
chr1	601183	603117
chr1	604113	604829
chr1	647560	650864
chr1	651507	652457
chr1	667114	672147
chr1	672208	673122
chr1	736049	737031
chr1	757551	758559
chr1	764115	764776
chr1	765669	766946
chr1	767364	767924
chr1	791217	792670
chr1	794071	794695
chr1	826471	827173
chr1	836368	837340
chr1	850409	850923
chr1	854209	854809
chr1	855865	856995
chr1	864100	864892
chr1	880197	880868
chr1	884221	884731
chr1	884846	886308
chr1	891750	892575
chr1	902379	903334
chr1	903749	905392
chr1	909257	909921
chr1	910747	912635
chr1	917299	918218
chr1	921996	922765
chr1	950519	951231
chr1	959744	960704
chr1	1117702	1118326
chr1	1310935	1311782
chr1	1359436	1360553
chr1	1434793	1435959
chr1	1473134	1474297
chr1	1513470	1515552
chr1	1560925	1561950
chr1	1595285	1596326
chr1	1601536	1602271
chr1	1603067	1604020
chr1	1701509	1702823
chr1	1706938	1707791
chr1	1733697	1734806
chr1	1948180	1948952
chr1	1972737	1973722
chr1	1995341	1996364
chr1	2000929	2001871
chr1	2150591	2152027
chr1	2167400	2168367
chr1	2175481	2177437
chr1	2180301	2181195
chr1	2182141	2183289
chr1	2214904	2216134
chr1	2216178	2216837
chr1	2237469	2238573
chr1	2251012	2251659
chr1	2494897	2495893
chr1	2640436	2641528
chr1	2715794	2716513
chr1	2756339	2756866
chr1	2776299	2777160
chr1	2893961	2895833
chr1	2905530	2906167
chr1	2907316	2908467
chr1	2909645	2910308
chr1	2912075	2913299
chr1	2914141	2915088
chr1	2915655	2916741
chr1	3022933	3023688
chr1	3172297	3172944
chr1	3210826	3211459
chr1	3434565	3435184
chr1	3596402	3597560
chr1	3650284	3651192
chr1	3674805	3675674
chr1	3738448	3739276
chr1	3744800	3745739
chr1	3747184	3748503
chr1	3750286	3751093
chr1	3804523	3805826
chr1	3806754	3807946
chr1	3823272	3823839
chr1	3851364	3852537
chr1	3856393	3861872
chr1	3864740	3866144
chr1	3867527	3868768
chr1	3869988	3870603
chr1	3878448	3879834
chr1	3903443	3904534
chr1	4035077	4035962
chr1	4042221	4043153
chr1	4081806	4082617
chr1	4392872	4393419
chr1	4394588	4395598
chr1	4396872	4397740
chr1	4400161	4401211
chr1	4446276	4446957
chr1	4451814	4453964
chr1	4480000	4481341
chr1	4484020	4485421
chr1	4487998	4488785
chr1	4491625	4492571
chr1	4501025	4501900
chr1	4501935	4503982
chr1	4507632	4508789
chr1	4512007	4513666
chr1	4514136	4515381
chr1	4520205	4522021
chr1	4522219	4523144
chr1	4525975	4527077
chr1	4527930	4530034
chr1	4530159	4531691
chr1	4540315	4541247
chr1	4544469	4546121
chr1	4548541	4550515
chr1	4551734	4554672
chr1	4554976	4556223
chr1	4569759	4571604
chr1	4573334	4575491
chr1	4580608	4581476
chr1	4581701	4582927
chr1	4583883	4585400
chr1	4586672	4589269
chr1	4594405	4597795
chr1	4598057	4598681
chr1	4598899	4600757
chr1	4600834	4601489
chr1	4604401	4608532
chr1	4615958	4616611
chr1	4617541	4619431
chr1	4622519	4625011
chr1	4625546	4627036
chr1	4630147	4632227
chr1	4640204	4640968
chr1	4642106	4643398
chr1	4648307	4649333
chr1	4651388	4652387
chr1	4653298	4654010
chr1	4772701	4773497
chr1	4785855	4787451
chr1	4794886	4795739
chr1	4825900	4826643
chr1	4830474	4832330
chr1	4832810	4834279
chr1	4838240	4840862
chr1	4841010	4841693
chr1	4864579	4865865
chr1	4894145	4894717
chr1	4907783	4910895
chr1	4912877	4913495
chr1	4918330	4919204
chr1	4924935	4925584
chr1	4927002	4927760
chr1	4963239	4964417
chr1	4965614	4966624
chr1	4967306	4968446
chr1	4986110	4986951
chr1	4997053	4997851
chr1	5010012	5010984
chr1	5011447	5012079
chr1	5013447	5014488
chr1	5056929	5057533
chr1	5065259	5066104
chr1	5098103	5099300
chr1	5106065	5107713
chr1	5109158	5110624
chr1	5121116	5121867
chr1	5206978	5208603
chr1	5208916	5209911
chr1	5217513	5218300
chr1	5222773	5224044
chr1	5225854	5227166
chr1	5236317	5237354
chr1	5241435	5242804
chr1	5245327	5246044
chr1	5255066	5256030
chr1	5262577	5263808
chr1	5264499	5267318
chr1	5267379	5269766
chr1	5270446	5271123
chr1	5271229	5273141
chr1	5273996	5275266
chr1	5280287	5284162
chr1	5284297	5285620
chr1	5286427	5287071
chr1	5315765	5317717
chr1	5317777	5318655
chr1	5320789	5321957
chr1	5323237	5324652
chr1	5342647	5343615
chr1	5345438	5346146
chr1	5356383	5356997
chr1	5367043	5367797
chr1	5368144	5369517
chr1	5373848	5374947
chr1	5375833	5376897
chr1	5419226	5420255
chr1	5426542	5427760
chr1	5429899	5430927
chr1	5433884	5435016
chr1	5441720	5443489
chr1	5444319	5450046
chr1	5450090	5452907
chr1	5453491	5454494
chr1	5454755	5455818
chr1	5456289	5457191
chr1	5457944	5459202
chr1	5488964	5491616
chr1	5586073	5586666
chr1	5618821	5619383
chr1	5622740	5624051
chr1	5672681	5674282
chr1	5675822	5676597
chr1	5681624	5682467
chr1	5707750	5708396
chr1	5708422	5712238
chr1	5712720	5713344
chr1	5718050	5719008
chr1	5724976	5726380
chr1	5741418	5742539
chr1	5758088	5758966
chr1	5762129	5763898
chr1	5767844	5768965
chr1	5801262	5802254
chr1	5806993	5809485
chr1	5810707	5811800
chr1	5825391	5826963
chr1	5829104	5829706
chr1	5832550	5833240
chr1	5849069	5849714
chr1	5855030	5855953
chr1	5876859	5877556
chr1	5898512	5899229
chr1	5904015	5904511
chr1	5909366	5910474
chr1	5911942	5914537
chr1	5955245	5956205
chr1	6094195	6094891
chr1	6140831	6141367
chr1	6259421	6259940
chr1	6382570	6383322
chr1	6402821	6403474
chr1	6514777	6515571
chr1	6544178	6545054
chr1	6558810	6559460
chr1	6566598	6567476
chr1	6572986	6573696
chr1	6594766	6595596
chr1	6828655	6829789
chr1	6847415	6853148
chr1	6858237	6859913
chr1	6891058	6893905
chr1	6911284	6912581
chr1	6915576	6916530
chr1	6921921	6923583
chr1	6926451	6928195
chr1	6929351	6931399
chr1	6931775	6935494
chr1	6937504	6938733
chr1	6939908	6941956
chr1	6942532	6943423
chr1	6944488	6947054
chr1	6948634	6949259
chr1	6954487	6955377
chr1	6955403	6958323
chr1	6959428	6960052
chr1	6961121	6962515
chr1	6969436	6972011
chr1	6973123	6974818
chr1	6990820	6991445
chr1	7004291	7005109
chr1	7005708	7006586
chr1	7018721	7019385
chr1	7020343	7020947
chr1	7079684	7081437
chr1	7146899	7148132
chr1	7292774	7293745
chr1	7304374	7304962
chr1	7346667	7347321
chr1	7354994	7356275
chr1	7359072	7360147
chr1	7363012	7363817
chr1	7382724	7385257
chr1	7463922	7465066
chr1	7465595	7466606
chr1	7467210	7468132
chr1	7472096	7474267
chr1	7475710	7476460
chr1	7487159	7487791
chr1	7522935	7523657
chr1	7799408	7800341
chr1	7803006	7803892
chr1	7870901	7871742
chr1	7975023	7975835
chr1	7987889	7988953
chr1	8047256	8048298
chr1	8147529	8148768
chr1	8153536	8154473
chr1	8186356	8188388
chr1	8335058	8338574
chr1	8479836	8480472
chr1	8492117	8493240
chr1	8506478	8507165
chr1	8516279	8516884
chr1	8546863	8547497
chr1	8549570	8550342
chr1	8597717	8601362
chr1	8608532	8612037
chr1	8630764	8633003
chr1	8650726	8651571
chr1	8652327	8653295
chr1	8653399	8654642
chr1	8684994	8685845
chr1	8688217	8690043
chr1	8694461	8695627
chr1	8700894	8702036
chr1	8710652	8711445
chr1	8717517	8718196
chr1	8722565	8724115
chr1	8738801	8740825
chr1	8748633	8750000
chr1	8760646	8761729
chr1	8771899	8774978
chr1	8775903	8777069
chr1	8791621	8792372
chr1	8913484	8914288
chr1	8985943	8986502
chr1	8998212	8999381
chr1	9187031	9188186
chr1	9238205	9240244
chr1	9326060	9329764
chr1	9406429	9407902
chr1	9412523	9415704
chr1	9416279	9417230
chr1	9417334	9418158
chr1	9428262	9429319
chr1	9511484	9513308
chr1	9598163	9599581
chr1	9645727	9646628
chr1	9669351	9670272
chr1	9722238	9723915
chr1	9725042	9725726
chr1	9738532	9739163
chr1	9743247	9744271
chr1	9760206	9760949
chr1	9763822	9764521
chr1	9767158	9768263
chr1	9772955	9773542
chr1	9875829	9876705
chr1	9912709	9913997
chr1	9915649	9916888
chr1	9932051	9932611
chr1	9945235	9946570
chr1	9967266	9968194
chr1	9972093	9973908
chr1	10065567	10066868
chr1	10135961	10137179
chr1	10197358	10198724
chr1	10236335	10237148
chr1	10253771	10254689
chr1	10288820	10293681
chr1	10293737	10294588
chr1	10296725	10297336
chr1	10329189	10329956
chr1	10350511	10351738
chr1	10372535	10373520
chr1	10387972	10389053
chr1	10396359	10398071
chr1	10415759	10416453
chr1	10436639	10438127
chr1	10497005	10498856
chr1	10517222	10518614
chr1	10547699	10548324
chr1	10807058	10811137
chr1	10816331	10817589
chr1	10819278	10821800
chr1	10829210	10830040
chr1	10870324	10870907
chr1	10883417	10884885
chr1	10984514	10986173
chr1	11080800	11081341
chr1	11107298	11108295
chr1	11114319	11115113
chr1	11118226	11119365
chr1	11140914	11142583
chr1	11144639	11146266
chr1	11147483	11148458
chr1	11152598	11153790
chr1	11156985	11158627
chr1	11166450	11167381
chr1	11185342	11186484
chr1	11198693	11199532
chr1	11212246	11213037
chr1	11295565	11297215
chr1	11400411	11401888
chr1	11407054	11407871
chr1	11437669	11438480
chr1	11438625	11439321
chr1	11441371	11444622
chr1	11449956	11454096
chr1	11454687	11456352
chr1	11457358	11460537
chr1	11476648	11477858
chr1	11486581	11488307
chr1	11597190	11598167
chr1	11604665	11605532
chr1	11782088	11783300
chr1	11877389	11878601
chr1	11878745	11881066
chr1	11881218	11882564
chr1	11882953	11883745
chr1	11908698	11909478
chr1	11950760	11951280
chr1	11972499	11973402
chr1	11973778	11974430
chr1	12076830	12077879
chr1	12120152	12121054
chr1	12161707	12162782
chr1	12173423	12174862
chr1	12207280	12208730
chr1	12209248	12211884
chr1	12218341	12219318
chr1	12222228	12224354
chr1	12234286	12235794
chr1	12237758	12238624
chr1	12249136	12250101
chr1	12250837	12252070
chr1	12275072	12277284
chr1	12289452	12290875
chr1	12311352	12312544
chr1	12363244	12363989
chr1	12379593	12380319
chr1	12390400	12391403
chr1	12391665	12393040
chr1	12399601	12400164
chr1	12403211	12404922
chr1	12405034	12407437
chr1	12414240	12414926
chr1	12426659	12427492
chr1	12429426	12429922
chr1	12430941	12431740
chr1	12433311	12436745
chr1	12438275	12438878
chr1	12457597	12458173
chr1	12465330	12466295
chr1	12473383	12474172
chr1	12474316	12474930
chr1	12474945	12475777
chr1	12477091	12478080
chr1	12478159	12482114
chr1	12482146	12485168
chr1	12486499	12487209
chr1	12489012	12490269
chr1	12505585	12506833
chr1	12522655	12523517
chr1	12523587	12524413
chr1	12537277	12539709
chr1	12585204	12590133
chr1	12590149	12590726
chr1	12590874	12591634
chr1	12591681	12593257
chr1	12600310	12600944
chr1	12602319	12603492
chr1	12604021	12605329
chr1	12606436	12607154
chr1	12607441	12608621
chr1	12608671	12611145
chr1	12612795	12615414
chr1	12615639	12622556
chr1	12623864	12625268
chr1	12626162	12626733
chr1	12627991	12628922
chr1	12631098	12633621
chr1	12634594	12635776
chr1	12651552	12652800
chr1	12670006	12672033
chr1	12673991	12674680
chr1	12675386	12677371
chr1	12681839	12682496
chr1	12683459	12684558
chr1	12715192	12716711
chr1	12721332	12722248
chr1	12756119	12757021
chr1	12790410	12791669
chr1	12797322	12798288
chr1	12826011	12827015
chr1	12866281	12866986
chr1	12884259	12885628
chr1	12967231	12968680
chr1	13084544	13085917
chr1	13092408	13095252
chr1	13250196	13251027
chr1	13257384	13258786
chr1	13325358	13326567
chr1	13342435	13343405
chr1	13388741	13390149
chr1	13428926	13430158
chr1	13509286	13510388
chr1	13517744	13518472
chr1	13570719	13571431
chr1	13592833	13593376
chr1	13605180	13605732
chr1	13643653	13644430
chr1	13725129	13725801
chr1	13778844	13780928
chr1	13811024	13812109
chr1	14131885	14133400
chr1	14382985	14384094
chr1	14449522	14450580
chr1	14515782	14516638
chr1	14543370	14544811
chr1	14595541	14596179
chr1	14599572	14601045
chr1	14643401	14644865
chr1	14644986	14645754
chr1	14645891	14646992
chr1	14661879	14662803
chr1	14668984	14669798
chr1	14672309	14673300
chr1	14675084	14676061
chr1	14678451	14679515
chr1	14680986	14683260
chr1	14683686	14686513
chr1	14692998	14694992
chr1	14696069	14696764
chr1	14743503	14744775
chr1	14748100	14749137
chr1	14750919	14752291
chr1	14754732	14755920
chr1	14758187	14759114
chr1	14771596	14772336
chr1	14822097	14822725
chr1	14823013	14823797
chr1	14827675	14828816
chr1	14831038	14831698
chr1	14840455	14841404
chr1	14868595	14869545
chr1	15050761	15051480
chr1	15055141	15057509
chr1	15057608	15058338
chr1	15060642	15061602
chr1	15168620	15169910
chr1	15171185	15171878
chr1	15183052	15186764
chr1	15228441	15229186
chr1	15232997	15234006
chr1	15239757	15240836
chr1	15250609	15252027
chr1	15253427	15254518
chr1	15262373	15263424
chr1	15266958	15268081
chr1	15268972	15271391
chr1	15271541	15274467
chr1	15275326	15277137
chr1	15278132	15279139
chr1	15280606	15281270
chr1	15286465	15287264
chr1	15287674	15288532
chr1	15288715	15291345
chr1	15302080	15304857
chr1	15304988	15306160
chr1	15354506	15355245
chr1	15387031	15388024
chr1	15392524	15393531
chr1	15474282	15475232
chr1	15500123	15501400
chr1	15513379	15514319
chr1	15514588	15515225
chr1	15555214	15555984
chr1	15565134	15566569
chr1	15570619	15571527
chr1	15599692	15600244
chr1	15662067	15662851
chr1	15717769	15718386
chr1	15726564	15727271
chr1	15741074	15742124
chr1	15743935	15746999
chr1	15751436	15754404
chr1	15754984	15757292
chr1	15801017	15801714
chr1	15817909	15819022
chr1	15826439	15827882
chr1	15844130	15846402
chr1	15847201	15848812
chr1	15857779	15859211
chr1	15861025	15861695
chr1	15862378	15864808
chr1	15865674	15876870
chr1	15877438	15880342
chr1	15888928	15890641
chr1	15892627	15893315
chr1	15901175	15902344
chr1	15913012	15913809
chr1	15978587	15980169
chr1	16001689	16002756
chr1	16013343	16014150
chr1	16021406	16022885
chr1	16027439	16028338
chr1	16028431	16029372
chr1	16042775	16043827
chr1	16044567	16045213
chr1	16052055	16053727
chr1	16054184	16057343
chr1	16057825	16058370
chr1	16059275	16060392
chr1	16061816	16063164
chr1	16063354	16069730
chr1	16070538	16072554
chr1	16076804	16077605
chr1	16078007	16078841
chr1	16081949	16083383
chr1	16084105	16087542
chr1	16152267	16153424
chr1	16331995	16332749
chr1	16401980	16402625
chr1	16450026	16451378
chr1	16479002	16483108
chr1	16489877	16490811
chr1	16512645	16514492
chr1	16543829	16544461
chr1	16557426	16558326
chr1	16560422	16562005
chr1	16562903	16563880
chr1	16603759	16604585
chr1	16606280	16608012
chr1	16608573	16609597
chr1	16609761	16610785
chr1	16611560	16613204
chr1	16615369	16618024
chr1	16619037	16620757
chr1	16620836	16622119
chr1	16623289	16624982
chr1	16625340	16627252
chr1	16627803	16629303
chr1	16629801	16631626
chr1	16632678	16633579
chr1	16637349	16638318
chr1	16662649	16663500
chr1	16681186	16683277
chr1	16688695	16692498
chr1	16707848	16709038
chr1	16741632	16742285
chr1	16759879	16760416
chr1	16760430	16761227
chr1	16765653	16767052
chr1	16780626	16781574
chr1	16792827	16794550
chr1	16796830	16797841
chr1	16864697	16867274
chr1	16867693	16868883
chr1	16936943	16937775
chr1	16941885	16943026
chr1	16950519	16951124
chr1	16953019	16954762
chr1	16959111	16959898
chr1	16991365	16992545
chr1	16993508	16994073
chr1	17001172	17002105
chr1	17068859	17069900
chr1	17070227	17070873
chr1	17072987	17074269
chr1	17130896	17131755
chr1	17278719	17279739
chr1	17304683	17305583
chr1	17362084	17363537
chr1	17371164	17372097
chr1	17382838	17384832
chr1	17388298	17389244
chr1	17452297	17456492
chr1	17472673	17473447
chr1	17653240	17654420
chr1	17687341	17688171
chr1	17688838	17693471
chr1	17694351	17695608
chr1	17709926	17711441
chr1	17731663	17732720
chr1	17735181	17735869
chr1	17746089	17746769
chr1	17747070	17749150
chr1	17836078	17837276
chr1	17926704	17927757
chr1	17928278	17929062
chr1	17929066	17930627
chr1	17939929	17941469
chr1	17944942	17950483
chr1	17951736	17954141
chr1	17964554	17965821
chr1	18001971	18003011
chr1	18018877	18019933
chr1	18134700	18135413
chr1	18136091	18137686
chr1	18156436	18157112
chr1	18161637	18162938
chr1	18177686	18179814
chr1	18186650	18187591
chr1	18218233	18219456
chr1	18256935	18259311
chr1	18276040	18276968
chr1	18278736	18280997
chr1	18288097	18288951
chr1	18289582	18291392
chr1	18296111	18296646
chr1	18297376	18298110
chr1	18299128	18300077
chr1	18308743	18310002
chr1	18314709	18315267
chr1	18382318	18383542
chr1	18404849	18405999
chr1	18440139	18440807
chr1	18475822	18476482
chr1	18550707	18551684
chr1	18551760	18552609
chr1	18572792	18573477
chr1	18593414	18594207
chr1	18606704	18607835
chr1	18645240	18646004
chr1	18656333	18657110
chr1	18704394	18706056
chr1	18714036	18720466
chr1	18721050	18724593
chr1	18824158	18825078
chr1	18827656	18828588
chr1	18870172	18871186
chr1	18925985	18926844
chr1	18961543	18962229
chr1	18962632	18968988
chr1	18969119	18972784
chr1	18981809	18984170
chr1	18984270	18989829
chr1	18990111	18991149
chr1	18992479	18996091
chr1	18996969	18998773
chr1	19025818	19026723
chr1	19090149	19092147
chr1	19107334	19108944
chr1	19194735	19195351
chr1	19196373	19198870
chr1	19221024	19222234
chr1	19303137	19303947
chr1	19304160	19304810
chr1	19388384	19389184
chr1	19576294	19577679
chr1	19581730	19582799
chr1	19584074	19584778
chr1	19584918	19587902
chr1	19614225	19616163
chr1	19668747	19669997
chr1	19898547	19899650
chr1	19912407	19913124
chr1	20055070	20056084
chr1	20120604	20121481
chr1	20123263	20124027
chr1	20124479	20128014
chr1	20128143	20130120
chr1	20134054	20135193
chr1	20138445	20139225
chr1	20141123	20141616
chr1	20141912	20142874
chr1	20143086	20145042
chr1	20163358	20164311
chr1	20198128	20199167
chr1	20211651	20212292
chr1	20245785	20246283
chr1	20445366	20446562
chr1	20488395	20490294
chr1	20492286	20493723
chr1	20494912	20495672
chr1	20502166	20502938
chr1	20515749	20517038
chr1	20517058	20518041
chr1	20528162	20529451
chr1	20558012	20559384
chr1	20570084	20572175
chr1	20597741	20600047
chr1	20600857	20601466
chr1	20718857	20720180
chr1	20866661	20867923
chr1	20921629	20923788
chr1	20958913	20959411
chr1	20963468	20964438
chr1	20969432	20970352
chr1	21004745	21006116
chr1	21026254	21027876
chr1	21037401	21038016
chr1	21040950	21041519
chr1	21042547	21043644
chr1	21046104	21046904
chr1	21048039	21049761
chr1	21068679	21071912
chr1	21089817	21090891
chr1	21128737	21129630
chr1	21161041	21161731
chr1	21190211	21190845
chr1	21333350	21335107
chr1	21351634	21353006
chr1	21463262	21465353
chr1	21478085	21479470
chr1	21602943	21604315
chr1	21604687	21606207
chr1	21649000	21652351
chr1	21710669	21712152
chr1	21744213	21745368
chr1	21830685	21831506
chr1	21902588	21903825
chr1	21964499	21965444
chr1	21966841	21968513
chr1	21974957	21979497
chr1	21979912	21981595
chr1	21981670	21983125
chr1	22018477	22020314
chr1	22117284	22118638
chr1	22138104	22139341
chr1	22197248	22199274
chr1	22200053	22200914
chr1	22232419	22233860
chr1	22314287	22316094
chr1	22398684	22400826
chr1	22408702	22410053
chr1	22423179	22424459
chr1	22439476	22442260
chr1	22444696	22446721
chr1	22461539	22462449
chr1	22489381	22491137
chr1	22491247	22492871
chr1	22631466	22632360
chr1	22660727	22661650
chr1	22661826	22663004
chr1	22752246	22752981
chr1	22759037	22760370
chr1	22760931	22764399
chr1	22835010	22835811
chr1	22856052	22856609
chr1	23029575	23030859
chr1	23069812	23070948
chr1	23095794	23097822
chr1	23098971	23107097
chr1	23108007	23108632
chr1	23109618	23110920
chr1	23121758	23122704
chr1	23122842	23124314
chr1	23125689	23127863
chr1	23128955	23130014
chr1	23130966	23133364
chr1	23135550	23137000
chr1	23143802	23144729
chr1	23147265	23149401
chr1	23152365	23154012
chr1	23154166	23155283
chr1	23244592	23245421
chr1	23251873	23252910
chr1	23268658	23269557
chr1	23271001	23273209
chr1	23284657	23285759
chr1	23328844	23331167
chr1	23337423	23339083
chr1	23344055	23345397
chr1	23349093	23349682
chr1	23353014	23354177
chr1	23368526	23369285
chr1	23370915	23371623
chr1	23371725	23373032
chr1	23387899	23388887
chr1	23388889	23389644
chr1	23401186	23401932
chr1	23411786	23413706
chr1	23434653	23436550
chr1	23442406	23443460
chr1	23447359	23448183
chr1	23459620	23460246
chr1	23468390	23470446
chr1	23471421	23473435
chr1	23477391	23478170
chr1	23486399	23487686
chr1	23492655	23493258
chr1	23495127	23495963
chr1	23500560	23501053
chr1	23509419	23510407
chr1	23520073	23520790
chr1	23530014	23530933
chr1	23541323	23544894
chr1	23601386	23603778
chr1	23713923	23714508
chr1	23723406	23724333
chr1	23727461	23728066
chr1	23734512	23735737
chr1	23748971	23749617
chr1	23768829	23770865
chr1	23774126	23778092
chr1	23785402	23786016
chr1	23786327	23787309
chr1	23787311	23788877
chr1	23824892	23825996
chr1	23877799	23878582
chr1	23909500	23910415
chr1	23968923	23969763
chr1	23971592	23977811
chr1	24016958	24017849
chr1	24131406	24132216
chr1	24141198	24142905
chr1	24154184	24157632
chr1	24157734	24158399
chr1	24160611	24164978
chr1	24165421	24170704
chr1	24172173	24203011
chr1	24203167	24204121
chr1	24204166	24205133
chr1	24205532	24208077
chr1	24208289	24212742
chr1	24212766	24215537
chr1	24215946	24217328
chr1	24217374	24218266
chr1	24228445	24229824
chr1	24230176	24232827
chr1	24233616	24234411
chr1	24235005	24250796
chr1	24254743	24257760
chr1	24258063	24258694
chr1	24272783	24273864
chr1	24279591	24280206
chr1	24288581	24289696
chr1	24295628	24298254
chr1	24311567	24312410
chr1	24336325	24337143
chr1	24350025	24350834
chr1	24364640	24365663
chr1	24402361	24406069
chr1	24407836	24408543
chr1	24413476	24414613
chr1	24419062	24419815
chr1	24421609	24423220
chr1	24471223	24472048
chr1	24473637	24474840
chr1	24479825	24483623
chr1	24489016	24489829
chr1	24490382	24491047
chr1	24494329	24496974
chr1	24500309	24501036
chr1	24517140	24518629
chr1	24518635	24519764
chr1	24536643	24538428
chr1	24583097	24584196
chr1	24641833	24642644
chr1	24644938	24645885
chr1	24808591	24809238
chr1	24829818	24832026
chr1	24873818	24875204
chr1	24891126	24891639
chr1	24945064	24946307
chr1	24946541	24947098
chr1	25207398	25208469
chr1	25208521	25209605
chr1	25226056	25226645
chr1	25242446	25243408
chr1	25266114	25266869
chr1	25267390	25268284
chr1	25269545	25270155
chr1	25326484	25327303
chr1	25336831	25338032
chr1	25362735	25363328
chr1	25408788	25410266
chr1	25453014	25454791
chr1	25467727	25470146
chr1	25539535	25542324
chr1	25553487	25554459
chr1	25567728	25568656
chr1	25639441	25640169
chr1	25654191	25655916
chr1	25680080	25681238
chr1	25761999	25763326
chr1	25826978	25827746
chr1	25838348	25839992
chr1	25912669	25913711
chr1	25913985	25916615
chr1	25930911	25932103
chr1	25935197	25936247
chr1	25943795	25945141
chr1	25946310	25952571
chr1	25956132	25956741
chr1	25956806	25957958
chr1	25958719	25960511
chr1	25962897	25964050
chr1	25966543	25967390
chr1	25985611	25986223
chr1	25986248	25986895
chr1	25987504	25988280
chr1	26014159	26015245
chr1	26025078	26026353
chr1	26105522	26106668
chr1	26129796	26131976
chr1	26133296	26136341
chr1	26138055	26139199
chr1	26151170	26151747
chr1	26152504	26153079
chr1	26160514	26161254
chr1	26179580	26180906
chr1	26181838	26183916
chr1	26186326	26190114
chr1	26190564	26191440
chr1	26218971	26220935
chr1	26227900	26229204
chr1	26259942	26261907
chr1	26285470	26286117
chr1	26331623	26332562
chr1	26333968	26335078
chr1	26336348	26337604
chr1	26337987	26339235
chr1	26355644	26357255
chr1	26358832	26360878
chr1	26398768	26401203
chr1	26401761	26402724
chr1	26434611	26435802
chr1	26447086	26448182
chr1	26450822	26451619
chr1	26452183	26452647
chr1	26453268	26454167
chr1	26460391	26461564
chr1	26461791	26462544
chr1	26475844	26477095
chr1	26508836	26510299
chr1	26583186	26584025
chr1	26598460	26599231
chr1	26614591	26615495
chr1	26615840	26616961
chr1	26705766	26707080
chr1	26749946	26750753
chr1	26783031	26783882
chr1	26790193	26791117
chr1	26801268	26802255
chr1	26858101	26858708
chr1	26936575	26937397
chr1	26945258	26946101
chr1	26970541	26972402
chr1	26982624	26984213
chr1	27092531	27093341
chr1	27177838	27180001
chr1	27183691	27184918
chr1	27192028	27193877
chr1	27210585	27213170
chr1	27215941	27216472
chr1	27333399	27334085
chr1	27362470	27366752
chr1	27371233	27372309
chr1	27408584	27409642
chr1	27412998	27414737
chr1	27554958	27555607
chr1	27588233	27589324
chr1	27645897	27646782
chr1	27652010	27652911
chr1	27668029	27669155
chr1	27675112	27675975
chr1	27677233	27678129
chr1	27683767	27684387
chr1	27685305	27686212
chr1	27697424	27700829
chr1	27709765	27711330
chr1	27711509	27714841
chr1	27714917	27724128
chr1	27727832	27728546
chr1	27729444	27730164
chr1	27784078	27793152
chr1	27793747	27794974
chr1	27823370	27824103
chr1	27837181	27837998
chr1	27838165	27841019
chr1	27908946	27910200
chr1	27911243	27911790
chr1	27912030	27913028
chr1	27913035	27913606
chr1	27985540	27987469
chr1	28100066	28100985
chr1	28155341	28157390
chr1	28199348	28200493
chr1	28226247	28227297
chr1	28268516	28269613
chr1	28322242	28323289
chr1	28372634	28373218
chr1	28387582	28388751
chr1	28390620	28391387
chr1	28410056	28411164
chr1	28414950	28418005
chr1	28419323	28419975
chr1	28420026	28420915
chr1	28422733	28424362
chr1	28431363	28432274
chr1	28442968	28444355
chr1	28477851	28478522
chr1	28576608	28577507
chr1	28689119	28690314
chr1	28690316	28691206
chr1	28761448	28766257
chr1	28780677	28781529
chr1	28862292	28863450
chr1	28886710	28887476
chr1	28910877	28912409
chr1	29030492	29031881
chr1	29035205	29036390
chr1	29049553	29051790
chr1	29079370	29080914
chr1	29081198	29096140
chr1	29096384	29098230
chr1	29107277	29108285
chr1	29108294	29110798
chr1	29111416	29112128
chr1	29112141	29112990
chr1	29122661	29123691
chr1	29198058	29199594
chr1	29214054	29214767
chr1	29236002	29236754
chr1	29248750	29250195
chr1	29373993	29374598
chr1	29443770	29444582
chr1	29555264	29556703
chr1	29559330	29560382
chr1	29595139	29596436
chr1	29623355	29624587
chr1	29651000	29651995
chr1	29653794	29654383
chr1	29668062	29668697
chr1	29675899	29676440
chr1	29688286	29692766
chr1	29699929	29700905
chr1	29769207	29772074
chr1	29777902	29778976
chr1	29813249	29814089
chr1	29818188	29819966
chr1	29831672	29832663
chr1	29841305	29842209
chr1	29853443	29854297
chr1	29858656	29860466
chr1	29880108	29882368
chr1	29914766	29916371
chr1	29942450	29942981
chr1	29971516	29972599
chr1	29976276	29977412
chr1	29977719	29978346
chr1	29980700	29981796
chr1	29990000	29991121
chr1	29994841	29995807
chr1	29999613	30000341
chr1	30004288	30005432
chr1	30008910	30009858
chr1	30013520	30014454
chr1	30018151	30018883
chr1	30022934	30023609
chr1	30029214	30030162
chr1	30033045	30034131
chr1	30039216	30040039
chr1	30044546	30045581
chr1	30048383	30049309
chr1	30115962	30116864
chr1	30134820	30135410
chr1	30137636	30138579
chr1	30146830	30148311
chr1	30159127	30160215
chr1	30174543	30175708
chr1	30203161	30205009
chr1	30211685	30213405
chr1	30213803	30214562
chr1	30219461	30220116
chr1	30239878	30241363
chr1	30244635	30246618
chr1	30257954	30260505
chr1	30268654	30269758
chr1	30269765	30278568
chr1	30280301	30282666
chr1	30291723	30293951
chr1	30297159	30300470
chr1	30320174	30321585
chr1	30327437	30328494
chr1	30385948	30387330
chr1	30451853	30453154
chr1	30462715	30463572
chr1	30464126	30466560
chr1	30466714	30468275
chr1	30468771	30469611
chr1	30482260	30482957
chr1	30484028	30484892
chr1	30493019	30494736
chr1	30494760	30495220
chr1	30495771	30496520
chr1	30505501	30507277
chr1	30537145	30538015
chr1	30550867	30552345
chr1	30599426	30601374
chr1	30667898	30668599
chr1	30690331	30690975
chr1	30797774	30799220
chr1	30799806	30800601
chr1	30819807	30820387
chr1	30873507	30874239
chr1	30902718	30904174
chr1	31008542	31009255
chr1	31060785	31061343
chr1	31101396	31102402
chr1	31104414	31105513
chr1	31147861	31148428
chr1	31163636	31164736
chr1	31184056	31184623
chr1	31224711	31225557
chr1	31228242	31228881
chr1	31268332	31269325
chr1	31303790	31304413
chr1	31385051	31386019
chr1	31400223	31401564
chr1	31420597	31421213
chr1	31421233	31422736
chr1	31508903	31509333
chr1	31691749	31692749
chr1	31797619	31798956
chr1	31937926	31938897
chr1	31941793	31942722
chr1	31956853	31957471
chr1	32031315	32031884
chr1	32043809	32045119
chr1	32057422	32058116
chr1	32159403	32160151
chr1	32174777	32175533
chr1	32297081	32297945
chr1	32472336	32473408
chr1	32479372	32480399
chr1	32574719	32575549
chr1	32581681	32582751
chr1	32627983	32628821
chr1	32674302	32675978
chr1	32679339	32679896
chr1	32699178	32700147
chr1	32710725	32711469
chr1	32881321	32882102
chr1	33014977	33015778
chr1	33054392	33055030
chr1	33396734	33398272
chr1	33471300	33472127
chr1	33586626	33587797
chr1	33592468	33593717
chr1	33629697	33631124
chr1	33634120	33634985
chr1	33699783	33701514
chr1	33732671	33734479
chr1	33760766	33762222
chr1	33816365	33817644
chr1	33822809	33823574
chr1	33842676	33843183
chr1	33851162	33852649
chr1	33882933	33883696
chr1	33884027	33884614
chr1	33892910	33893442
chr1	33894809	33897605
chr1	33898163	33899121
chr1	33932317	33933041
chr1	33936455	33937395
chr1	33941629	33942513
chr1	33991784	33992700
chr1	34014768	34015582
chr1	34019039	34019706
chr1	34066529	34068568
chr1	34068596	34069923
chr1	34228955	34230509
chr1	34288189	34288914
chr1	34291385	34293868
chr1	34300106	34301276
chr1	34302240	34303145
chr1	34390540	34391304
chr1	34391536	34392087
chr1	34407423	34410170
chr1	34411110	34412286
chr1	34493202	34493848
chr1	34493926	34494588
chr1	34494845	34495721
chr1	34510289	34511041
chr1	34649493	34650726
chr1	34654991	34655877
chr1	34659097	34659673
chr1	34667192	34667922
chr1	34688444	34689281
chr1	34756141	34757265
chr1	34757818	34758983
chr1	34793885	34794566
chr1	34817093	34817911
chr1	34855019	34855687
chr1	34895331	34896979
chr1	34897317	34898351
chr1	34898363	34901197
chr1	34904330	34905431
chr1	34905533	34906115
chr1	34906431	34907049
chr1	34908927	34912451
chr1	34913912	34916473
chr1	34916517	34917499
chr1	34917661	34919179
chr1	34919182	34920324
chr1	34922622	34923475
chr1	34923624	34924954
chr1	34932001	34933254
chr1	34956130	34956926
chr1	34965117	34968519
chr1	34970474	34971794
chr1	34983683	34984635
chr1	34984771	34985403
chr1	34997820	34998576
chr1	34999602	35000694
chr1	35000810	35001726
chr1	35019588	35021611
chr1	35029483	35030892
chr1	35033276	35033912
chr1	35055290	35057079
chr1	35062890	35063858
chr1	35064356	35064932
chr1	35066615	35070404
chr1	35070460	35071266
chr1	35074917	35078777
chr1	35098142	35099308
chr1	35115870	35116676
chr1	35137189	35138986
chr1	35146445	35147086
chr1	35147576	35148820
chr1	35165268	35166481
chr1	35180347	35181006
chr1	35198141	35200389
chr1	35201570	35202165
chr1	35202307	35203767
chr1	35206689	35207324
chr1	35207723	35208571
chr1	35208664	35209231
chr1	35240173	35241500
chr1	35280440	35282474
chr1	35323935	35324839
chr1	35326812	35328740
chr1	35337238	35339801
chr1	35343547	35345107
chr1	35397039	35398032
chr1	35402051	35404422
chr1	35415593	35417040
chr1	35425847	35426725
chr1	35431315	35432934
chr1	35440677	35442428
chr1	35475160	35476435
chr1	35478518	35479333
chr1	35491608	35492550
chr1	35524384	35525857
chr1	35575514	35576391
chr1	35614594	35615650
chr1	35637073	35637845
chr1	35654004	35654669
chr1	35733926	35735390
chr1	35741976	35743049
chr1	35744920	35746093
chr1	35749142	35750182
chr1	35761164	35761809
chr1	35768996	35770197
chr1	35772926	35773593
chr1	35775335	35776257
chr1	35789322	35790068
chr1	35801715	35802580
chr1	35873150	35874050
chr1	35883711	35884397
chr1	35921061	35921840
chr1	35925449	35926167
chr1	35928897	35929512
chr1	35929923	35931111
chr1	35971543	35972320
chr1	35972338	35972919
chr1	35998707	35999607
chr1	36053405	36054380
chr1	36060933	36062065
chr1	36071481	36074381
chr1	36088466	36089349
chr1	36147981	36151909
chr1	36152661	36154420
chr1	36187866	36188613
chr1	36198366	36199058
chr1	36219719	36220487
chr1	36278955	36281122
chr1	36281851	36283441
chr1	36349932	36350947
chr1	36350950	36351990
chr1	36446520	36447463
chr1	36462275	36463296
chr1	36463355	36464472
chr1	36468692	36469601
chr1	36488369	36489305
chr1	36506051	36509606
chr1	36512253	36513675
chr1	36516983	36517618
chr1	36520431	36521500
chr1	36542660	36543486
chr1	36545523	36546808
chr1	36574426	36575855
chr1	36671499	36672420
chr1	36729345	36730014
chr1	36736069	36738775
chr1	36769812	36770502
chr1	36820922	36823851
chr1	36847449	36849214
chr1	36852862	36853472
chr1	37009334	37009874
chr1	37033329	37034114
chr1	37065190	37066361
chr1	37097130	37098012
chr1	37134809	37136235
chr1	37139015	37140298
chr1	37142358	37145795
chr1	37146860	37152023
chr1	37152118	37153896
chr1	37154005	37155029
chr1	37156321	37157049
chr1	37157227	37159082
chr1	37164567	37165681
chr1	37167212	37167865
chr1	37178781	37180642
chr1	37183798	37185076
chr1	37187520	37189407
chr1	37211759	37213272
chr1	37239115	37239788
chr1	37292247	37293159
chr1	37293564	37294204
chr1	37366683	37368109
chr1	37374274	37375524
chr1	37408031	37408870
chr1	37421607	37422084
chr1	37433204	37434436
chr1	37437253	37438178
chr1	37448426	37449328
chr1	37461481	37463133
chr1	37463860	37465267
chr1	37466564	37467964
chr1	37521103	37521784
chr1	37612042	37614154
chr1	37639302	37640270
chr1	37654870	37655774
chr1	37658953	37661229
chr1	37682208	37684027
chr1	37694573	37695140
chr1	37740812	37742019
chr1	37936220	37937952
chr1	37966597	37968000
chr1	37973582	37974497
chr1	37979290	37979963
chr1	37980138	37982419
chr1	37982600	37983329
chr1	38024626	38025658
chr1	38037536	38038456
chr1	38040558	38041160
chr1	38080854	38082042
chr1	38140684	38141400
chr1	38147755	38148650
chr1	38152805	38154741
chr1	38193111	38193741
chr1	38195242	38199632
chr1	38206444	38207451
chr1	38236379	38236999
chr1	38256121	38257603
chr1	38257787	38259113
chr1	38259368	38260564
chr1	38329559	38330846
chr1	38342295	38342998
chr1	38362973	38363622
chr1	38385534	38387518
chr1	38432384	38434662
chr1	38440125	38441131
chr1	38452479	38453602
chr1	38465677	38468630
chr1	38476265	38477162
chr1	38483562	38484688
chr1	38485586	38486964
chr1	38488430	38489207
chr1	38493137	38493725
chr1	38498659	38499924
chr1	38500854	38502427
chr1	38513683	38515407
chr1	38544137	38545568
chr1	38623675	38625735
chr1	38628185	38629465
chr1	38640713	38642487
chr1	38673347	38674448
chr1	38677539	38678346
chr1	38693955	38695706
chr1	38698747	38700399
chr1	38700470	38701429
chr1	38714897	38716782
chr1	38726110	38728225
chr1	38731119	38732395
chr1	38737025	38738095
chr1	38740574	38741961
chr1	38747307	38748482
chr1	38750313	38753073
chr1	38756312	38757461
chr1	38764609	38766697
chr1	38770042	38771476
chr1	38773191	38773892
chr1	38774232	38774906
chr1	38779910	38780939
chr1	38790311	38792200
chr1	38797656	38799061
chr1	38802032	38802782
chr1	38805550	38806161
chr1	38815844	38816857
chr1	38818199	38820055
chr1	38820272	38820979
chr1	38822463	38827411
chr1	38827959	38832448
chr1	38837301	38838115
chr1	38838933	38840821
chr1	38850184	38851552
chr1	38852958	38854921
chr1	38855835	38861142
chr1	38861851	38863308
chr1	38865695	38866746
chr1	38871295	38872310
chr1	38877318	38878188
chr1	38890443	38891544
chr1	38894218	38896768
chr1	38897395	38898399
chr1	38900044	38913866
chr1	38916379	38917154
chr1	38920419	38921040
chr1	38928237	38929318
chr1	38933533	38935312
chr1	38939447	38940932
chr1	38951446	38953245
chr1	38967597	38968961
chr1	38985573	38987409
chr1	39019022	39021125
chr1	39042904	39043516
chr1	39064227	39066645
chr1	39067746	39068709
chr1	39134720	39135451
chr1	39136531	39138699
chr1	39156981	39159584
chr1	39160672	39162512
chr1	39166896	39167557
chr1	39167611	39168122
chr1	39169086	39172233
chr1	39195931	39197727
chr1	39205346	39206373
chr1	39208154	39209089
chr1	39210244	39213280
chr1	39236662	39238318
chr1	39238448	39239413
chr1	39349212	39349836
chr1	39352054	39354653
chr1	39382549	39383584
chr1	39431557	39432263
chr1	39526134	39527053
chr1	39527252	39528265
chr1	39581558	39583647
chr1	39623588	39629518
chr1	39630998	39632500
chr1	39634660	39637309
chr1	39638331	39639133
chr1	39639158	39640737
chr1	39641552	39642417
chr1	39643459	39645242
chr1	39654120	39656017
chr1	39659782	39660444
chr1	39660778	39661672
chr1	39671930	39674477
chr1	39676927	39678789
chr1	39679274	39682489
chr1	39685821	39686551
chr1	39686714	39687356
chr1	39689442	39691913
chr1	39694593	39696575
chr1	39716192	39717397
chr1	39719383	39720646
chr1	39731979	39733946
chr1	39743592	39746109
chr1	39751243	39751876
chr1	39755218	39755773
chr1	39757942	39759316
chr1	39762106	39764850
chr1	39764922	39766451
chr1	39766820	39768070
chr1	39812581	39813183
chr1	39827871	39828698
chr1	39864382	39865855
chr1	39871113	39872071
chr1	39936936	39937926
chr1	39942087	39942572
chr1	39958617	39959660
chr1	39961611	39962686
chr1	39966798	39968214
chr1	39993990	39994723
chr1	40001039	40001952
chr1	40100398	40101069
chr1	40194672	40195893
chr1	40196000	40199049
chr1	40214447	40215181
chr1	40220740	40221663
chr1	40232343	40234554
chr1	40395243	40395753
chr1	40404545	40405236
chr1	40406078	40407667
chr1	40407853	40410424
chr1	40411156	40411982
chr1	40445396	40447338
chr1	40476794	40477322
chr1	40506755	40508616
chr1	40509853	40510944
chr1	40513363	40514344
chr1	40532495	40533629
chr1	40538795	40540111
chr1	40542152	40542846
chr1	40543874	40546042
chr1	40547343	40548745
chr1	40560871	40561762
chr1	40567583	40568492
chr1	40574422	40575080
chr1	40577503	40578558
chr1	40645475	40646500
chr1	40654198	40654964
chr1	40770581	40771392
chr1	40790179	40791572
chr1	40798131	40801700
chr1	40802772	40804225
chr1	40805967	40807725
chr1	40813639	40816015
chr1	40816870	40817574
chr1	40827142	40828172
chr1	40842844	40843393
chr1	40871304	40872001
chr1	40951028	40952986
chr1	40984359	40985652
chr1	40996267	40999100
chr1	41021700	41022192
chr1	41058964	41059805
chr1	41072992	41075355
chr1	41078135	41078751
chr1	41082830	41083753
chr1	41087518	41088266
chr1	41104432	41105072
chr1	41113975	41115576
chr1	41151510	41152151
chr1	41227669	41229008
chr1	41254756	41255629
chr1	41259976	41261045
chr1	41265884	41267267
chr1	41281982	41282797
chr1	41294159	41296244
chr1	41303890	41304504
chr1	41307072	41308118
chr1	41309691	41313734
chr1	41334620	41335831
chr1	41410703	41411401
chr1	41476652	41477933
chr1	41478863	41479537
chr1	41487666	41489029
chr1	41518724	41520122
chr1	41525536	41529333
chr1	41529523	41533196
chr1	41533615	41534321
chr1	41540534	41541379
chr1	41544136	41545467
chr1	41547853	41548802
chr1	41552698	41553428
chr1	41671582	41672163
chr1	41692036	41692662
chr1	41692896	41694274
chr1	41698230	41699834
chr1	41718525	41719322
chr1	41725706	41726507
chr1	41753448	41754553
chr1	41756492	41758179
chr1	41786364	41787206
chr1	41807847	41808684
chr1	41815529	41817024
chr1	41818015	41819408
chr1	41822946	41824662
chr1	41824999	41836232
chr1	41842172	41843135
chr1	41846837	41847672
chr1	41852398	41853330
chr1	41862252	41863383
chr1	41867277	41869485
chr1	41878117	41880910
chr1	41882721	41883732
chr1	41900789	41901995
chr1	41903086	41905732
chr1	41905999	41907228
chr1	41960840	41961912
chr1	42007855	42009102
chr1	42010718	42011716
chr1	42013698	42015859
chr1	42022555	42023339
chr1	42024122	42024989
chr1	42042067	42043889
chr1	42073305	42073920
chr1	42074532	42075386
chr1	42095038	42096075
chr1	42099732	42100371
chr1	42116322	42117484
chr1	42339738	42341414
chr1	42344548	42345702
chr1	42364303	42365112
chr1	42366784	42367928
chr1	42393133	42394919
chr1	42446703	42449473
chr1	42449513	42450471
chr1	42588000	42588892
chr1	42677642	42679154
chr1	42788554	42789934
chr1	42817406	42818399
chr1	42818462	42820495
chr1	42874277	42877884
chr1	42937150	42938114
chr1	42950564	42951551
chr1	42975028	42975972
chr1	42986605	42988259
chr1	43099172	43103566
chr1	43210185	43210951
chr1	43264163	43265997
chr1	43266215	43267025
chr1	43269844	43270607
chr1	43288508	43289170
chr1	43289244	43290241
chr1	43309199	43313595
chr1	43313868	43317769
chr1	43396783	43397756
chr1	43399100	43400200
chr1	43438679	43439471
chr1	43465920	43466535
chr1	43750611	43751534
chr1	43929757	43930804
chr1	44059330	44060506
chr1	44095432	44096030
chr1	44141273	44142297
chr1	44171743	44172720
chr1	44254055	44255228
chr1	44309313	44310087
chr1	44311807	44314812
chr1	44315024	44315938
chr1	44336329	44336801
chr1	44435999	44437284
chr1	44486366	44488195
chr1	44493661	44495621
chr1	44580690	44581386
chr1	44691410	44692709
chr1	44728518	44729826
chr1	44732502	44733828
chr1	44743725	44745642
chr1	44774474	44775416
chr1	44803950	44804917
chr1	44811204	44812038
chr1	44823706	44824710
chr1	44841618	44842350
chr1	44934218	44934963
chr1	44939131	44939756
chr1	45005128	45006211
chr1	45009342	45010164
chr1	45010652	45014439
chr1	45080243	45081070
chr1	45082597	45084303
chr1	45086377	45086992
chr1	45172526	45173326
chr1	45225287	45226393
chr1	45302184	45303360
chr1	45358653	45359674
chr1	45362116	45362734
chr1	45416559	45418514
chr1	45420536	45422091
chr1	45424242	45424865
chr1	45426038	45427172
chr1	45438125	45438767
chr1	45460456	45461349
chr1	45471051	45472023
chr1	45477574	45479757
chr1	45532070	45532857
chr1	45534324	45536227
chr1	45577908	45579251
chr1	45697578	45699472
chr1	45773253	45773982
chr1	45816957	45818752
chr1	45819861	45821277
chr1	45842514	45844348
chr1	45852470	45854944
chr1	45856120	45857292
chr1	45858787	45860836
chr1	45878690	45879578
chr1	45983657	45985307
chr1	46017090	46017938
chr1	46027751	46029136
chr1	46068117	46070650
chr1	46072755	46073773
chr1	46084287	46085642
chr1	46090655	46091735
chr1	46093329	46094887
chr1	46095503	46098282
chr1	46098555	46100456
chr1	46102672	46104836
chr1	46105849	46107508
chr1	46111290	46113894
chr1	46119982	46120668
chr1	46121130	46123910
chr1	46124068	46125534
chr1	46127458	46128282
chr1	46129208	46130168
chr1	46155406	46156233
chr1	46177190	46177964
chr1	46215365	46216043
chr1	46234825	46235924
chr1	46306755	46307407
chr1	46324630	46325342
chr1	46330449	46331342
chr1	46369130	46369835
chr1	46478461	46482841
chr1	46490309	46491441
chr1	46499280	46500994
chr1	46504346	46505657
chr1	46512473	46513541
chr1	46514223	46515698
chr1	46516677	46517257
chr1	46519906	46521080
chr1	46529765	46532990
chr1	46533086	46538894
chr1	46545948	46548879
chr1	46549049	46550867
chr1	46553419	46554036
chr1	46554888	46556776
chr1	46559723	46560317
chr1	46567735	46569159
chr1	46572722	46573935
chr1	46582849	46584195
chr1	46590196	46591347
chr1	46593286	46594040
chr1	46601426	46602793
chr1	46607361	46608124
chr1	46608319	46610443
chr1	46615186	46616833
chr1	46642596	46643536
chr1	46668032	46671259
chr1	46685178	46686168
chr1	46688829	46689718
chr1	46773028	46775756
chr1	46775968	46777169
chr1	46783640	46784215
chr1	46789387	46791001
chr1	46881765	46882342
chr1	46902568	46903450
chr1	46917741	46918408
chr1	46920722	46921527
chr1	46929683	46930429
chr1	46952120	46952869
chr1	46976291	46976826
chr1	47018123	47019906
chr1	47031881	47033563
chr1	47035049	47036240
chr1	47060083	47061644
chr1	47090351	47090924
chr1	47132437	47134968
chr1	47415598	47416183
chr1	47564312	47565968
chr1	47566480	47567140
chr1	47686348	47687495
chr1	47893858	47894938
chr1	47947648	47948438
chr1	48154066	48154824
chr1	48249170	48250509
chr1	48252570	48253224
chr1	48253475	48254235
chr1	48254556	48256527
chr1	48258497	48259852
chr1	48291897	48292773
chr1	48292992	48297585
chr1	48411186	48411935
chr1	48420641	48422285
chr1	48646305	48647368
chr1	48647755	48648567
chr1	48652462	48655007
chr1	48656243	48656922
chr1	48668025	48669039
chr1	48670299	48671479
chr1	48671770	48672403
chr1	48674040	48674978
chr1	48675156	48675856
chr1	48676243	48679322
chr1	48679467	48681071
chr1	48681803	48685973
chr1	48686314	48693248
chr1	48693276	48697395
chr1	48698097	48700009
chr1	48700269	48702418
chr1	48705592	48707128
chr1	48709752	48710827
chr1	48718832	48719730
chr1	48738087	48739282
chr1	48839072	48840029
chr1	48898410	48899308
chr1	48968464	48969934
chr1	48983098	48984841
chr1	48991667	48992600
chr1	49027025	49028900
chr1	49040185	49041348
chr1	49077177	49078254
chr1	49079335	49080043
chr1	49117723	49119259
chr1	49129813	49130882
chr1	49134917	49136023
chr1	49138019	49138627
chr1	49144982	49147201
chr1	49148876	49150073
chr1	49163748	49164382
chr1	49164964	49165549
chr1	49172206	49173810
chr1	49174603	49178916
chr1	49181245	49182316
chr1	49182552	49183389
chr1	49188558	49189542
chr1	49192171	49193138
chr1	49201187	49203332
chr1	49204447	49205679
chr1	49207778	49208559
chr1	49211651	49212364
chr1	49213724	49214506
chr1	49221989	49223154
chr1	49224390	49228007
chr1	49236053	49237423
chr1	49251453	49253671
chr1	49254575	49256296
chr1	49263504	49264729
chr1	49349537	49350457
chr1	49360311	49360928
chr1	49566542	49567171
chr1	49578514	49579810
chr1	49580655	49581695
chr1	49584100	49586006
chr1	49613388	49613996
chr1	49653893	49654819
chr1	49701244	49702150
chr1	49732877	49733648
chr1	49764480	49765277
chr1	49805470	49806691
chr1	49861030	49862713
chr1	49886954	49887786
chr1	49889697	49892167
chr1	49942555	49943111
chr1	50011463	50012867
chr1	50054614	50057973
chr1	50076895	50077732
chr1	50078044	50078653
chr1	50079769	50088457
chr1	50088554	50090193
chr1	50090514	50092660
chr1	50092744	50093400
chr1	50093445	50094711
chr1	50094913	50096249
chr1	50105988	50108963
chr1	50115915	50116585
chr1	50149412	50152956
chr1	50218499	50219312
chr1	50224312	50225559
chr1	50233320	50233802
chr1	50233927	50238307
chr1	50241180	50242943
chr1	50243002	50243834
chr1	50245298	50246400
chr1	50248074	50249639
chr1	50250405	50251808
chr1	50252775	50256213
chr1	50272811	50273856
chr1	50275254	50276221
chr1	50296708	50297463
chr1	50321615	50322526
chr1	50325210	50326023
chr1	50358936	50360327
chr1	50361603	50362549
chr1	50450071	50450948
chr1	50455900	50457036
chr1	50512045	50512867
chr1	50514707	50515850
chr1	50535252	50537690
chr1	50537758	50543961
chr1	50585714	50587088
chr1	50650952	50651749
chr1	50734409	50735599
chr1	50791676	50793078
[truncated: 55,245 more rows]

## Sheet: H) Embryo_development
Version of genome: GRCz10/danRer10
Chromosome	Start	End		Nomenclature:
chr1	16696	17700		Pancreas (PsE+DevE; H3K27ac peaks detected in the adult pancreas)
chr1	21112	22449		Embryo Development (H3K27ac peaks detected in several developmental stages: Dome, 80% epiboly, 24hpf and 48hpf )
chr1	22533	25103		DevE (H3K27ac peaks present in Pancreas and Embryo Development)
chr1	35064	35941		PsE (H3K27ac peaks that are only present in Pancreas, not in Embryo Development)
chr1	55297	56367		Embryo alone (H3K27ac peaks that are only present in Embryo Development, not in Pancreas)
chr1	68930	69390
chr1	85295	87433		For DevE1 and DevE2 datasets were obtained intercepting pancreas and Embryo Development datasets. In the case of DevE1, Pancreas dataset was the original entry in A for each overlap.
chr1	89973	90650		In the case of DevE2, Embryo Development was the original entry in A for each overlap.
chr1	92191	95332
chr1	96761	97483
chr1	97906	98849
chr1	98951	99768
chr1	102263	103119
chr1	103126	104947
chr1	165695	166633
chr1	168673	169922
chr1	190737	191567
chr1	197644	198255
chr1	402705	403689
chr1	405934	406469
chr1	450413	451886
chr1	467303	470690
chr1	562071	563443
chr1	594271	595272
chr1	595904	597186
chr1	601183	603117
chr1	604113	604829
chr1	644919	647327
chr1	647560	650864
chr1	651507	652457
chr1	667114	672147
chr1	672208	673122
chr1	736049	737031
chr1	757551	758559
chr1	764115	764776
chr1	765669	766946
chr1	767364	767924
chr1	770737	771454
chr1	791217	792670
chr1	794071	794695
chr1	826471	827173
chr1	836368	837340
chr1	850409	850923
chr1	854209	854809
chr1	855865	856995
chr1	864100	864892
chr1	880197	880868
chr1	884221	884731
chr1	884846	886308
chr1	891750	892575
chr1	902379	903334
chr1	903749	905392
chr1	909257	909921
chr1	910747	912635
chr1	917299	918218
chr1	921996	922765
chr1	950519	951231
chr1	959744	960704
chr1	1117702	1118326
chr1	1310935	1311782
chr1	1359436	1360553
chr1	1434793	1435959
chr1	1473134	1474297
chr1	1513470	1515552
chr1	1560925	1561950
chr1	1595285	1596326
chr1	1601536	1602271
chr1	1603067	1604020
chr1	1701509	1702823
chr1	1706938	1707791
chr1	1733697	1734806
chr1	1948180	1948952
chr1	1972737	1973722
chr1	1978368	1980168
chr1	1995341	1996364
chr1	2000929	2001871
chr1	2150591	2152027
chr1	2161668	2163381
chr1	2167400	2168367
chr1	2175481	2177437
chr1	2180301	2181195
chr1	2182141	2183289
chr1	2214904	2216134
chr1	2216178	2216837
chr1	2220763	2221690
chr1	2235813	2237324
chr1	2237469	2238573
chr1	2251012	2251659
chr1	2494897	2495893
chr1	2640436	2641528
chr1	2715794	2716513
chr1	2756339	2756866
chr1	2759938	2760457
chr1	2776299	2777160
chr1	2893961	2895833
chr1	2905530	2906167
chr1	2907316	2908467
chr1	2909645	2910308
chr1	2912075	2913299
chr1	2914141	2915088
chr1	2915655	2916741
chr1	3022933	3023688
chr1	3172297	3172944
chr1	3196260	3199294
chr1	3210826	3211459
chr1	3434565	3435184
chr1	3596402	3597560
chr1	3650284	3651192
chr1	3674805	3675674
chr1	3697398	3698575
chr1	3738448	3739276
chr1	3744800	3745739
chr1	3747184	3748503
chr1	3750286	3751093
chr1	3804523	3805826
chr1	3806754	3807946
chr1	3823272	3823839
chr1	3851364	3852537
chr1	3856393	3861872
chr1	3864740	3866144
chr1	3867527	3868768
chr1	3869988	3870603
chr1	3878448	3879834
chr1	3903443	3904534
chr1	4035077	4035962
chr1	4042221	4043153
chr1	4081806	4082617
chr1	4392872	4393419
chr1	4394588	4395598
chr1	4396872	4397740
chr1	4400161	4401211
chr1	4446276	4446957
chr1	4451814	4453964
chr1	4480000	4481341
chr1	4484020	4485421
chr1	4487998	4488785
chr1	4491625	4492571
chr1	4501025	4501900
chr1	4501935	4503982
chr1	4507632	4508789
chr1	4512007	4513666
chr1	4514136	4515381
chr1	4520205	4522021
chr1	4522219	4523144
chr1	4525975	4527077
chr1	4527930	4530034
chr1	4530159	4531691
chr1	4540315	4541247
chr1	4544469	4546121
chr1	4548541	4550515
chr1	4551734	4554672
chr1	4554976	4556223
chr1	4561427	4568860
chr1	4569759	4571604
chr1	4573334	4575491
chr1	4576170	4578119
chr1	4580608	4581476
chr1	4581701	4582927
chr1	4583883	4585400
chr1	4586672	4589269
chr1	4594405	4597795
chr1	4598057	4598681
chr1	4598899	4600757
chr1	4600834	4601489
chr1	4604401	4608532
chr1	4615958	4616611
chr1	4617541	4619431
chr1	4622519	4625011
chr1	4625546	4627036
chr1	4630147	4632227
chr1	4640204	4640968
chr1	4642106	4643398
chr1	4644693	4646664
chr1	4648307	4649333
chr1	4651388	4652387
chr1	4653298	4654010
chr1	4709373	4711163
chr1	4711772	4713325
chr1	4772701	4773497
chr1	4785855	4787451
chr1	4794886	4795739
chr1	4825900	4826643
chr1	4830474	4832330
chr1	4832810	4834279
chr1	4838240	4840862
chr1	4841010	4841693
chr1	4864579	4865865
chr1	4894145	4894717
chr1	4907783	4910895
chr1	4912877	4913495
chr1	4918330	4919204
chr1	4924935	4925584
chr1	4927002	4927760
chr1	4963239	4964417
chr1	4965614	4966624
chr1	4967306	4968446
chr1	4986110	4986951
chr1	4997053	4997851
chr1	5010012	5010984
chr1	5011447	5012079
chr1	5013447	5014488
chr1	5056929	5057533
chr1	5065259	5066104
chr1	5098103	5099300
chr1	5106065	5107713
chr1	5109158	5110624
chr1	5121116	5121867
chr1	5206978	5208603
chr1	5208916	5209911
chr1	5217513	5218300
chr1	5222773	5224044
chr1	5225854	5227166
chr1	5236317	5237354
chr1	5241435	5242804
chr1	5245327	5246044
chr1	5255066	5256030
chr1	5262577	5263808
chr1	5264499	5267318
chr1	5267379	5269766
chr1	5270446	5271123
chr1	5271229	5273141
chr1	5273996	5275266
chr1	5280287	5284162
chr1	5284297	5285620
chr1	5286427	5287071
chr1	5315765	5317717
chr1	5317777	5318655
chr1	5320789	5321957
chr1	5323237	5324652
chr1	5342647	5343615
chr1	5345438	5346146
chr1	5356383	5356997
chr1	5367043	5367797
chr1	5368144	5369517
chr1	5373848	5374947
chr1	5375833	5376897
chr1	5419226	5420255
chr1	5426542	5427760
chr1	5429899	5430927
chr1	5433884	5435016
chr1	5441720	5443489
chr1	5444319	5450046
chr1	5450090	5452907
chr1	5453491	5454494
chr1	5454755	5455818
chr1	5456289	5457191
chr1	5457944	5459202
chr1	5488964	5491616
chr1	5578203	5579779
chr1	5586073	5586666
chr1	5618821	5619383
chr1	5622740	5624051
chr1	5672681	5674282
chr1	5675822	5676597
chr1	5681624	5682467
chr1	5707750	5708396
chr1	5708422	5712238
chr1	5712720	5713344
chr1	5718050	5719008
chr1	5724976	5726380
chr1	5741418	5742539
chr1	5758088	5758966
chr1	5762129	5763898
chr1	5767844	5768965
chr1	5801262	5802254
chr1	5806993	5809485
chr1	5810707	5811800
chr1	5825391	5826963
chr1	5829104	5829706
chr1	5832550	5833240
chr1	5849069	5849714
chr1	5855030	5855953
chr1	5876859	5877556
chr1	5898512	5899229
chr1	5904015	5904511
chr1	5909366	5910474
chr1	5911942	5914537
chr1	5955245	5956205
chr1	6094195	6094891
chr1	6140831	6141367
chr1	6259421	6259940
chr1	6382570	6383322
chr1	6402821	6403474
chr1	6514777	6515571
chr1	6544178	6545054
chr1	6558810	6559460
chr1	6566598	6567476
chr1	6572986	6573696
chr1	6594766	6595596
chr1	6828655	6829789
chr1	6847415	6853148
chr1	6858237	6859913
chr1	6891058	6893905
chr1	6911284	6912581
chr1	6915576	6916530
chr1	6921921	6923583
chr1	6926451	6928195
chr1	6929351	6931399
chr1	6931775	6935494
chr1	6937504	6938733
chr1	6939908	6941956
chr1	6942532	6943423
chr1	6944488	6947054
chr1	6948634	6949259
chr1	6954487	6955377
chr1	6955403	6958323
chr1	6959428	6960052
chr1	6961121	6962515
chr1	6969436	6972011
chr1	6973123	6974818
chr1	6990820	6991445
chr1	7004291	7005109
chr1	7005708	7006586
chr1	7018721	7019385
chr1	7020343	7020947
chr1	7027568	7029574
chr1	7079684	7081437
chr1	7146899	7148132
chr1	7292774	7293745
chr1	7304374	7304962
chr1	7346667	7347321
chr1	7354994	7356275
chr1	7359072	7360147
chr1	7363012	7363817
chr1	7382724	7385257
chr1	7431775	7432978
chr1	7463922	7465066
chr1	7465595	7466606
chr1	7467210	7468132
chr1	7472096	7474267
chr1	7475710	7476460
chr1	7487159	7487791
chr1	7522935	7523657
chr1	7799408	7800341
chr1	7803006	7803892
chr1	7870901	7871742
chr1	7975023	7975835
chr1	7987889	7988953
chr1	8020092	8021760
chr1	8047256	8048298
chr1	8147529	8148768
chr1	8153536	8154473
chr1	8186356	8188388
chr1	8335058	8338574
chr1	8479836	8480472
chr1	8492117	8493240
chr1	8506478	8507165
chr1	8516279	8516884
chr1	8546863	8547497
chr1	8549570	8550342
chr1	8597717	8601362
chr1	8608532	8612037
chr1	8630764	8633003
chr1	8650726	8651571
chr1	8652327	8653295
chr1	8653399	8654642
chr1	8684994	8685845
chr1	8688217	8690043
chr1	8694461	8695627
chr1	8700894	8702036
chr1	8710652	8711445
chr1	8717517	8718196
chr1	8722565	8724115
chr1	8738801	8740825
chr1	8748633	8750000
chr1	8760646	8761729
chr1	8771899	8774978
chr1	8775903	8777069
chr1	8791621	8792372
chr1	8798597	8799345
chr1	8913484	8914288
chr1	8985943	8986502
chr1	8998212	8999381
chr1	9187031	9188186
chr1	9238205	9240244
chr1	9326060	9329764
chr1	9406429	9407902
chr1	9412523	9415704
chr1	9416279	9417230
chr1	9417334	9418158
chr1	9428262	9429319
chr1	9441029	9442611
chr1	9511484	9513308
chr1	9598163	9599581
chr1	9645727	9646628
chr1	9669351	9670272
chr1	9722238	9723915
chr1	9725042	9725726
chr1	9738532	9739163
chr1	9743247	9744271
chr1	9760206	9760949
chr1	9763822	9764521
chr1	9767158	9768263
chr1	9772955	9773542
chr1	9875829	9876705
chr1	9912709	9913997
chr1	9915649	9916888
chr1	9932051	9932611
chr1	9945235	9946570
chr1	9967266	9968194
chr1	9972093	9973908
chr1	10065567	10066868
chr1	10135961	10137179
chr1	10197358	10198724
chr1	10236335	10237148
chr1	10253771	10254689
chr1	10288820	10293681
chr1	10293737	10294588
chr1	10296725	10297336
chr1	10329189	10329956
chr1	10350511	10351738
chr1	10372535	10373520
chr1	10387972	10389053
chr1	10396359	10398071
chr1	10415759	10416453
chr1	10436639	10438127
chr1	10497005	10498856
chr1	10517222	10518614
chr1	10547699	10548324
chr1	10807058	10811137
chr1	10816331	10817589
chr1	10819278	10821800
chr1	10829210	10830040
chr1	10870324	10870907
chr1	10883417	10884885
chr1	10984514	10986173
chr1	11080800	11081341
chr1	11107298	11108295
chr1	11114319	11115113
chr1	11118226	11119365
chr1	11140914	11142583
chr1	11144639	11146266
chr1	11147483	11148458
chr1	11152598	11153790
chr1	11156985	11158627
chr1	11166450	11167381
chr1	11185342	11186484
chr1	11198693	11199532
chr1	11212246	11213037
chr1	11295565	11297215
chr1	11298556	11299938
chr1	11400411	11401888
chr1	11407054	11407871
chr1	11437669	11438480
chr1	11438625	11439321
chr1	11441371	11444622
chr1	11449956	11454096
chr1	11454687	11456352
chr1	11457358	11460537
chr1	11476648	11477858
chr1	11486581	11488307
chr1	11597190	11598167
chr1	11604665	11605532
chr1	11782088	11783300
chr1	11877389	11878601
chr1	11878745	11881066
chr1	11881218	11882564
chr1	11882953	11883745
chr1	11908698	11909478
chr1	11950760	11951280
chr1	11972499	11973402
chr1	11973778	11974430
chr1	12076830	12077879
chr1	12120152	12121054
chr1	12161707	12162782
chr1	12173423	12174862
chr1	12207280	12208730
chr1	12209248	12211884
chr1	12218341	12219318
chr1	12222228	12224354
chr1	12234286	12235794
chr1	12237758	12238624
chr1	12249136	12250101
chr1	12250837	12252070
chr1	12275072	12277284
chr1	12289452	12290875
chr1	12311352	12312544
chr1	12363244	12363989
chr1	12379593	12380319
chr1	12390400	12391403
chr1	12391665	12393040
chr1	12399601	12400164
chr1	12403211	12404922
chr1	12405034	12407437
chr1	12414240	12414926
chr1	12426659	12427492
chr1	12429426	12429922
chr1	12430941	12431740
chr1	12433311	12436745
chr1	12438275	12438878
chr1	12457597	12458173
chr1	12465330	12466295
chr1	12473383	12474172
chr1	12474316	12474930
chr1	12474945	12475777
chr1	12477091	12478080
chr1	12478159	12482114
chr1	12482146	12485168
chr1	12486499	12487209
chr1	12489012	12490269
chr1	12505585	12506833
chr1	12522655	12523517
chr1	12523587	12524413
chr1	12537277	12539709
chr1	12585204	12590133
chr1	12590149	12590726
chr1	12590874	12591634
chr1	12591681	12593257
chr1	12600310	12600944
chr1	12602319	12603492
chr1	12604021	12605329
chr1	12606436	12607154
chr1	12607441	12608621
chr1	12608671	12611145
chr1	12612795	12615414
chr1	12615639	12622556
chr1	12623864	12625268
chr1	12626162	12626733
chr1	12627991	12628922
chr1	12631098	12633621
chr1	12634594	12635776
chr1	12651552	12652800
chr1	12670006	12672033
chr1	12673991	12674680
chr1	12675386	12677371
chr1	12681839	12682496
chr1	12683459	12684558
chr1	12715192	12716711
chr1	12721332	12722248
chr1	12756119	12757021
chr1	12790410	12791669
chr1	12797322	12798288
chr1	12826011	12827015
chr1	12866281	12866986
chr1	12884259	12885628
chr1	12967231	12968680
chr1	13084544	13085917
chr1	13092408	13095252
chr1	13250196	13251027
chr1	13257384	13258786
chr1	13266318	13268593
chr1	13292005	13293177
chr1	13325358	13326567
chr1	13342435	13343405
chr1	13388741	13390149
chr1	13428926	13430158
chr1	13509286	13510388
chr1	13517744	13518472
chr1	13570719	13571431
chr1	13592833	13593376
chr1	13605180	13605732
chr1	13643653	13644430
chr1	13725129	13725801
chr1	13778844	13780928
chr1	13811024	13812109
chr1	13846373	13848069
chr1	13848087	13848820
chr1	13851363	13852677
chr1	13968456	13970567
chr1	13982116	13983326
chr1	14131885	14133400
chr1	14382985	14384094
chr1	14449522	14450580
chr1	14515782	14516638
chr1	14543370	14544811
chr1	14595541	14596179
chr1	14599572	14601045
chr1	14621795	14624011
chr1	14624249	14630205
chr1	14630518	14635514
chr1	14635907	14637384
chr1	14643401	14644865
chr1	14644986	14645754
chr1	14645891	14646992
chr1	14661879	14662803
chr1	14668984	14669798
chr1	14672309	14673300
chr1	14675084	14676061
chr1	14678451	14679515
chr1	14680986	14683260
chr1	14683686	14686513
chr1	14692998	14694992
chr1	14696069	14696764
chr1	14699319	14700391
chr1	14743503	14744775
chr1	14748100	14749137
chr1	14750919	14752291
chr1	14754732	14755920
chr1	14758187	14759114
chr1	14771596	14772336
chr1	14822097	14822725
chr1	14823013	14823797
chr1	14827675	14828816
chr1	14831038	14831698
chr1	14840455	14841404
chr1	14868595	14869545
chr1	15050761	15051480
chr1	15055141	15057509
chr1	15057608	15058338
chr1	15060642	15061602
chr1	15168620	15169910
chr1	15171185	15171878
chr1	15183052	15186764
chr1	15228441	15229186
chr1	15232997	15234006
chr1	15239757	15240836
chr1	15250609	15252027
chr1	15253427	15254518
chr1	15262373	15263424
chr1	15266958	15268081
chr1	15268972	15271391
chr1	15271541	15274467
chr1	15275326	15277137
chr1	15278132	15279139
chr1	15280606	15281270
chr1	15286465	15287264
chr1	15287674	15288532
chr1	15288715	15291345
chr1	15302080	15304857
chr1	15304988	15306160
chr1	15354506	15355245
chr1	15387031	15388024
chr1	15392524	15393531
chr1	15445864	15446677
chr1	15446988	15448992
chr1	15474282	15475232
chr1	15500123	15501400
chr1	15513379	15514319
chr1	15514588	15515225
chr1	15555214	15555984
chr1	15565134	15566569
chr1	15570619	15571527
chr1	15599692	15600244
chr1	15662067	15662851
chr1	15717769	15718386
chr1	15726564	15727271
chr1	15741074	15742124
chr1	15743935	15746999
chr1	15751436	15754404
chr1	15754984	15757292
chr1	15801017	15801714
chr1	15817909	15819022
chr1	15826439	15827882
chr1	15844130	15846402
chr1	15847201	15848812
chr1	15857779	15859211
chr1	15861025	15861695
chr1	15862378	15864808
chr1	15865674	15876870
chr1	15877438	15880342
chr1	15888928	15890641
chr1	15892627	15893315
chr1	15901175	15902344
chr1	15913012	15913809
chr1	15978587	15980169
chr1	16001689	16002756
chr1	16013343	16014150
chr1	16021406	16022885
chr1	16027439	16028338
chr1	16028431	16029372
chr1	16042775	16043827
chr1	16044567	16045213
chr1	16052055	16053727
chr1	16054184	16057343
chr1	16057825	16058370
chr1	16059275	16060392
chr1	16061816	16063164
chr1	16063354	16069730
chr1	16070538	16072554
chr1	16076804	16077605
chr1	16078007	16078841
chr1	16081949	16083383
chr1	16084105	16087542
chr1	16152267	16153424
chr1	16331995	16332749
chr1	16401980	16402625
chr1	16450026	16451378
chr1	16479002	16483108
chr1	16489877	16490811
chr1	16512645	16514492
chr1	16543829	16544461
chr1	16557426	16558326
chr1	16560422	16562005
chr1	16562903	16563880
chr1	16603759	16604585
chr1	16606280	16608012
chr1	16608573	16609597
chr1	16609761	16610785
chr1	16611560	16613204
chr1	16615369	16618024
chr1	16619037	16620757
chr1	16620836	16622119
chr1	16623289	16624982
chr1	16625340	16627252
chr1	16627803	16629303
chr1	16629801	16631626
chr1	16632678	16633579
chr1	16637349	16638318
chr1	16662649	16663500
chr1	16681186	16683277
chr1	16688695	16692498
chr1	16707848	16709038
chr1	16717603	16718500
chr1	16724790	16726143
chr1	16736614	16738286
chr1	16741632	16742285
chr1	16746420	16749609
chr1	16759879	16760416
chr1	16760430	16761227
chr1	16765653	16767052
chr1	16767849	16768489
chr1	16768512	16769420
chr1	16780626	16781574
chr1	16792827	16794550
chr1	16796830	16797841
chr1	16864697	16867274
chr1	16867693	16868883
chr1	16880502	16883214
chr1	16936943	16937775
chr1	16941885	16943026
chr1	16950519	16951124
chr1	16953019	16954762
chr1	16959111	16959898
chr1	16991365	16992545
chr1	16993508	16994073
chr1	17001172	17002105
chr1	17068859	17069900
chr1	17070227	17070873
chr1	17072987	17074269
chr1	17130896	17131755
chr1	17278719	17279739
chr1	17304683	17305583
chr1	17362084	17363537
chr1	17371164	17372097
chr1	17382838	17384832
chr1	17388298	17389244
chr1	17452297	17456492
chr1	17472673	17473447
chr1	17476389	17477334
chr1	17653240	17654420
chr1	17687341	17688171
chr1	17688838	17693471
chr1	17694351	17695608
chr1	17709926	17711441
chr1	17731663	17732720
chr1	17735181	17735869
chr1	17746089	17746769
chr1	17747070	17749150
chr1	17836078	17837276
chr1	17849913	17851378
chr1	17914860	17916192
chr1	17926704	17927757
chr1	17928278	17929062
chr1	17929066	17930627
chr1	17939929	17941469
chr1	17942332	17944339
chr1	17944942	17950483
chr1	17951736	17954141
chr1	17964554	17965821
chr1	18001971	18003011
chr1	18018877	18019933
chr1	18134700	18135413
chr1	18136091	18137686
chr1	18141968	18143626
chr1	18156436	18157112
chr1	18161637	18162938
chr1	18164076	18168410
chr1	18177686	18179814
chr1	18186650	18187591
chr1	18189865	18191281
chr1	18205968	18208641
chr1	18218233	18219456
chr1	18222109	18222889
chr1	18224838	18225892
chr1	18256935	18259311
chr1	18276040	18276968
chr1	18278736	18280997
chr1	18288097	18288951
chr1	18289582	18291392
chr1	18296111	18296646
chr1	18297376	18298110
chr1	18299128	18300077
chr1	18308743	18310002
chr1	18314709	18315267
chr1	18382318	18383542
chr1	18404849	18405999
chr1	18440139	18440807
chr1	18475822	18476482
chr1	18550707	18551684
chr1	18551760	18552609
chr1	18572792	18573477
chr1	18593414	18594207
chr1	18606704	18607835
chr1	18645240	18646004
chr1	18656333	18657110
chr1	18694233	18696519
chr1	18696977	18699096
chr1	18704394	18706056
chr1	18714036	18720466
chr1	18721050	18724593
chr1	18725203	18726393
chr1	18824158	18825078
chr1	18827656	18828588
chr1	18870172	18871186
chr1	18925985	18926844
chr1	18961543	18962229
chr1	18962632	18968988
chr1	18969119	18972784
chr1	18981809	18984170
chr1	18984270	18989829
chr1	18990111	18991149
chr1	18992479	18996091
chr1	18996969	18998773
chr1	19025818	19026723
chr1	19090149	19092147
chr1	19107334	19108944
chr1	19194735	19195351
chr1	19196373	19198870
chr1	19203211	19204866
chr1	19217174	19218633
chr1	19221024	19222234
chr1	19225884	19227190
chr1	19232450	19235487
chr1	19254335	19255578
chr1	19303137	19303947
chr1	19304160	19304810
chr1	19388384	19389184
chr1	19576294	19577679
chr1	19581730	19582799
chr1	19584074	19584778
chr1	19584918	19587902
chr1	19614225	19616163
chr1	19668747	19669997
chr1	19898547	19899650
chr1	19912407	19913124
chr1	20055070	20056084
chr1	20120604	20121481
chr1	20123263	20124027
chr1	20124479	20128014
chr1	20128143	20130120
chr1	20134054	20135193
chr1	20138445	20139225
chr1	20141123	20141616
chr1	20141912	20142874
chr1	20143086	20145042
chr1	20163358	20164311
chr1	20198128	20199167
chr1	20211651	20212292
chr1	20245785	20246283
chr1	20445366	20446562
chr1	20486713	20488008
chr1	20488395	20490294
chr1	20492286	20493723
chr1	20494912	20495672
chr1	20502166	20502938
chr1	20504705	20505590
chr1	20507426	20508466
chr1	20515749	20517038
chr1	20517058	20518041
chr1	20528162	20529451
chr1	20558012	20559384
chr1	20570084	20572175
chr1	20597741	20600047
chr1	20600857	20601466
chr1	20718857	20720180
chr1	20866661	20867923
chr1	20921629	20923788
chr1	20958913	20959411
chr1	20963468	20964438
chr1	20969432	20970352
chr1	21004745	21006116
chr1	21026254	21027876
chr1	21037401	21038016
chr1	21040950	21041519
chr1	21042547	21043644
chr1	21046104	21046904
chr1	21048039	21049761
chr1	21068679	21071912
chr1	21089817	21090891
chr1	21128737	21129630
chr1	21161041	21161731
chr1	21190211	21190845
chr1	21333350	21335107
chr1	21351634	21353006
chr1	21463262	21465353
chr1	21478085	21479470
chr1	21602943	21604315
chr1	21604687	21606207
chr1	21649000	21652351
chr1	21710669	21712152
chr1	21744213	21745368
chr1	21830685	21831506
chr1	21902588	21903825
chr1	21964499	21965444
chr1	21966841	21968513
chr1	21974957	21979497
chr1	21979912	21981595
chr1	21981670	21983125
chr1	22018477	22020314
chr1	22117284	22118638
chr1	22138104	22139341
chr1	22197248	22199274
chr1	22200053	22200914
chr1	22232419	22233860
chr1	22314287	22316094
chr1	22398684	22400826
chr1	22408702	22410053
chr1	22423179	22424459
chr1	22439476	22442260
chr1	22444696	22446721
chr1	22461539	22462449
chr1	22489381	22491137
chr1	22491247	22492871
chr1	22631466	22632360
chr1	22658650	22660651
chr1	22660727	22661650
chr1	22661826	22663004
chr1	22665949	22667965
chr1	22752246	22752981
chr1	22759037	22760370
chr1	22760931	22764399
chr1	22835010	22835811
chr1	22856052	22856609
chr1	23029575	23030859
chr1	23069812	23070948
chr1	23095794	23097822
chr1	23098971	23107097
chr1	23108007	23108632
chr1	23109618	23110920
chr1	23121758	23122704
chr1	23122842	23124314
chr1	23125689	23127863
chr1	23128955	23130014
chr1	23130966	23133364
chr1	23135550	23137000
chr1	23143802	23144729
chr1	23147265	23149401
chr1	23152365	23154012
chr1	23154166	23155283
chr1	23244592	23245421
chr1	23251873	23252910
chr1	23268658	23269557
chr1	23271001	23273209
chr1	23284657	23285759
chr1	23328844	23331167
chr1	23337423	23339083
chr1	23344055	23345397
chr1	23349093	23349682
chr1	23353014	23354177
chr1	23368526	23369285
chr1	23370915	23371623
chr1	23371725	23373032
chr1	23387899	23388887
chr1	23388889	23389644
chr1	23401186	23401932
chr1	23411786	23413706
chr1	23434653	23436550
chr1	23442406	23443460
chr1	23447359	23448183
chr1	23459620	23460246
chr1	23468390	23470446
chr1	23471421	23473435
chr1	23477391	23478170
chr1	23486399	23487686
chr1	23492655	23493258
chr1	23495127	23495963
chr1	23500560	23501053
chr1	23509419	23510407
chr1	23520073	23520790
chr1	23530014	23530933
chr1	23541323	23544894
chr1	23601386	23603778
chr1	23713923	23714508
chr1	23723406	23724333
chr1	23727461	23728066
chr1	23734512	23735737
chr1	23748971	23749617
chr1	23768829	23770865
chr1	23774126	23778092
chr1	23785402	23786016
chr1	23786327	23787309
chr1	23787311	23788877
chr1	23824892	23825996
chr1	23877799	23878582
chr1	23909500	23910415
chr1	23968923	23969763
chr1	23971592	23977811
chr1	24016958	24017849
chr1	24127611	24129039
chr1	24131406	24132216
chr1	24141198	24142905
chr1	24154184	24157632
chr1	24157734	24158399
chr1	24160611	24164978
chr1	24165421	24170704
chr1	24172173	24203011
chr1	24203167	24204121
chr1	24204166	24205133
chr1	24205532	24208077
chr1	24208289	24212742
chr1	24212766	24215537
chr1	24215946	24217328
chr1	24217374	24218266
chr1	24228445	24229824
chr1	24230176	24232827
chr1	24233616	24234411
chr1	24235005	24250796
chr1	24254743	24257760
chr1	24258063	24258694
chr1	24272783	24273864
chr1	24279591	24280206
chr1	24288581	24289696
chr1	24295628	24298254
chr1	24311567	24312410
chr1	24336325	24337143
chr1	24350025	24350834
chr1	24364640	24365663
chr1	24390014	24393014
chr1	24396444	24397101
chr1	24402361	24406069
chr1	24407836	24408543
chr1	24413476	24414613
chr1	24415828	24416928
chr1	24419062	24419815
chr1	24421609	24423220
chr1	24424528	24426249
chr1	24431190	24435645
chr1	24465700	24467740
chr1	24471223	24472048
chr1	24473637	24474840
chr1	24479825	24483623
chr1	24489016	24489829
chr1	24490382	24491047
chr1	24494329	24496974
chr1	24500309	24501036
chr1	24517140	24518629
chr1	24518635	24519764
chr1	24536643	24538428
chr1	24583097	24584196
chr1	24636984	24641480
chr1	24641833	24642644
chr1	24644938	24645885
chr1	24808591	24809238
chr1	24829818	24832026
chr1	24873818	24875204
chr1	24891126	24891639
chr1	24945064	24946307
chr1	24946541	24947098
chr1	25078440	25079274
chr1	25154720	25155656
chr1	25207398	25208469
chr1	25208521	25209605
chr1	25226056	25226645
chr1	25242446	25243408
chr1	25266114	25266869
chr1	25267390	25268284
chr1	25269545	25270155
chr1	25326484	25327303
chr1	25336831	25338032
chr1	25362735	25363328
chr1	25366068	25367627
chr1	25381174	25382262
chr1	25382273	25383164
chr1	25408788	25410266
chr1	25453014	25454791
chr1	25467727	25470146
chr1	25539535	25542324
chr1	25553487	25554459
chr1	25567728	25568656
chr1	25639441	25640169
chr1	25654191	25655916
chr1	25665094	25665842
chr1	25665854	25667544
chr1	25672870	25678151
chr1	25680080	25681238
chr1	25761999	25763326
chr1	25826978	25827746
chr1	25838348	25839992
chr1	25912669	25913711
chr1	25913985	25916615
chr1	25930911	25932103
chr1	25935197	25936247
chr1	25943795	25945141
chr1	25946310	25952571
chr1	25956132	25956741
chr1	25956806	25957958
chr1	25958719	25960511
chr1	25962897	25964050
chr1	25966543	25967390
chr1	25985611	25986223
chr1	25986248	25986895
chr1	25987504	25988280
chr1	26014159	26015245
chr1	26025078	26026353
chr1	26105522	26106668
chr1	26129796	26131976
chr1	26133296	26136341
chr1	26138055	26139199
chr1	26151170	26151747
chr1	26152504	26153079
chr1	26160514	26161254
chr1	26179580	26180906
chr1	26181838	26183916
chr1	26186326	26190114
chr1	26190564	26191440
chr1	26218971	26220935
chr1	26227900	26229204
chr1	26259942	26261907
chr1	26285470	26286117
chr1	26331623	26332562
chr1	26333968	26335078
chr1	26336348	26337604
chr1	26337987	26339235
chr1	26343371	26349442
chr1	26355644	26357255
chr1	26358832	26360878
chr1	26398768	26401203
chr1	26401761	26402724
chr1	26434611	26435802
chr1	26436287	26437932
chr1	26447086	26448182
chr1	26450822	26451619
chr1	26452183	26452647
chr1	26453268	26454167
chr1	26456896	26458682
chr1	26460391	26461564
chr1	26461791	26462544
chr1	26475844	26477095
chr1	26479726	26482855
chr1	26508836	26510299
chr1	26583186	26584025
chr1	26598460	26599231
chr1	26614591	26615495
chr1	26615840	26616961
chr1	26705766	26707080
chr1	26749946	26750753
chr1	26783031	26783882
chr1	26790193	26791117
chr1	26801268	26802255
chr1	26858101	26858708
chr1	26936575	26937397
chr1	26945258	26946101
chr1	26970541	26972402
chr1	26982624	26984213
chr1	27092531	27093341
chr1	27177838	27180001
chr1	27183691	27184918
chr1	27192028	27193877
chr1	27210585	27213170
chr1	27215941	27216472
chr1	27333399	27334085
chr1	27362470	27366752
chr1	27371233	27372309
chr1	27408584	27409642
chr1	27412998	27414737
chr1	27554958	27555607
chr1	27588233	27589324
chr1	27645897	27646782
chr1	27652010	27652911
chr1	27668029	27669155
chr1	27675112	27675975
chr1	27677233	27678129
chr1	27683767	27684387
chr1	27685305	27686212
chr1	27694308	27695920
chr1	27697424	27700829
chr1	27709765	27711330
chr1	27711509	27714841
chr1	27714917	27724128
chr1	27727832	27728546
chr1	27729444	27730164
chr1	27784078	27793152
chr1	27793747	27794974
chr1	27823370	27824103
chr1	27837181	27837998
chr1	27838165	27841019
chr1	27908946	27910200
chr1	27911243	27911790
chr1	27912030	27913028
chr1	27913035	27913606
chr1	27985540	27987469
chr1	28100066	28100985
chr1	28155341	28157390
chr1	28199348	28200493
chr1	28226247	28227297
chr1	28268516	28269613
chr1	28322242	28323289
chr1	28372634	28373218
chr1	28387582	28388751
chr1	28390620	28391387
chr1	28410056	28411164
chr1	28411317	28413218
chr1	28414950	28418005
chr1	28419323	28419975
chr1	28420026	28420915
chr1	28422733	28424362
chr1	28431363	28432274
chr1	28442968	28444355
chr1	28477851	28478522
chr1	28576608	28577507
chr1	28689119	28690314
chr1	28690316	28691206
chr1	28761448	28766257
chr1	28780677	28781529
chr1	28862292	28863450
chr1	28886710	28887476
chr1	28904375	28906297
chr1	28910877	28912409
chr1	29011504	29012125
chr1	29030492	29031881
chr1	29035205	29036390
chr1	29049553	29051790
chr1	29079370	29080914
chr1	29081198	29096140
chr1	29096384	29098230
chr1	29107277	29108285
chr1	29108294	29110798
chr1	29111416	29112128
chr1	29112141	29112990
chr1	29122661	29123691
chr1	29198058	29199594
chr1	29214054	29214767
chr1	29236002	29236754
chr1	29248750	29250195
chr1	29270363	29272477
chr1	29373993	29374598
chr1	29443770	29444582
chr1	29555264	29556703
chr1	29559330	29560382
chr1	29595139	29596436
chr1	29623355	29624587
chr1	29651000	29651995
chr1	29653794	29654383
chr1	29668062	29668697
chr1	29675899	29676440
chr1	29688286	29692766
chr1	29699929	29700905
chr1	29769207	29772074
chr1	29777902	29778976
chr1	29813249	29814089
chr1	29818188	29819966
chr1	29822058	29824309
chr1	29831672	29832663
chr1	29841305	29842209
chr1	29853443	29854297
chr1	29858656	29860466
chr1	29876022	29877843
chr1	29880108	29882368
chr1	29914766	29916371
chr1	29942450	29942981
chr1	29971516	29972599
chr1	29976276	29977412
chr1	29977719	29978346
chr1	29980700	29981796
chr1	29990000	29991121
chr1	29994841	29995807
chr1	29999613	30000341
chr1	30004288	30005432
chr1	30008910	30009858
chr1	30013520	30014454
chr1	30018151	30018883
chr1	30022934	30023609
chr1	30029214	30030162
chr1	30033045	30034131
chr1	30039216	30040039
chr1	30044546	30045581
chr1	30048383	30049309
chr1	30115962	30116864
chr1	30134820	30135410
chr1	30137636	30138579
chr1	30146830	30148311
chr1	30159127	30160215
chr1	30174543	30175708
chr1	30203161	30205009
chr1	30211685	30213405
chr1	30213803	30214562
chr1	30219461	30220116
chr1	30239878	30241363
chr1	30244635	30246618
chr1	30257954	30260505
chr1	30268654	30269758
chr1	30269765	30278568
chr1	30280301	30282666
chr1	30291723	30293951
chr1	30297159	30300470
chr1	30320174	30321585
chr1	30327437	30328494
chr1	30385948	30387330
chr1	30451853	30453154
chr1	30462715	30463572
chr1	30464126	30466560
chr1	30466714	30468275
chr1	30468771	30469611
chr1	30482260	30482957
chr1	30484028	30484892
chr1	30493019	30494736
chr1	30494760	30495220
chr1	30495771	30496520
chr1	30505501	30507277
chr1	30537145	30538015
chr1	30550867	30552345
chr1	30599426	30601374
chr1	30667898	30668599
chr1	30690331	30690975
chr1	30797774	30799220
chr1	30799806	30800601
chr1	30819807	30820387
chr1	30873507	30874239
chr1	30902718	30904174
chr1	31008542	31009255
chr1	31060785	31061343
chr1	31101396	31102402
chr1	31104414	31105513
chr1	31108429	31109484
chr1	31110179	31111434
chr1	31119906	31122299
chr1	31147861	31148428
chr1	31163636	31164736
chr1	31184056	31184623
chr1	31224711	31225557
chr1	31228242	31228881
chr1	31268332	31269325
[truncated: 63,176 more rows]

## Sheet: I) Cluster_1(C1)
Version of genome: GRCz10/danRer10
[truncated: 1,662 more rows]

[truncated: 6 more sheets: J) Cluster_2 (C2), K) Cluster_3 (C3), L) Cluster_4 (C4), M) SE_Zebrafish, N) SE_Human, O) Blacklist]
