# Supplementary material for: Multidimensional chromatin profiling of zebrafish pancreas to uncover and investigate disease-relevant enhancers
Source: Nat Commun. 2022 Apr 11;13:1945. doi: 10.1038/s41467-022-29551-7 (PMC9001708; doi:10.1038/s41467-022-29551-7)
Supplement: Supplementary file 5 — Supplementary Dataset 2 [file 41467_2022_29551_MOESM5_ESM.xlsx]

## Sheet: A) Zebrafish Expression_PsE
Enrichment of the expression of genes associated by GREAT to PsE in differnet tissues (Output from GREAT). GREAT software calculates a two measures of enrichement: a binomial test over genomic regions and a hypergeometric test over genes.
Zebrafish Wildtype Expression
# Term Name	Binom Rank	Binom Raw P-Value	Binom FDR Q-Val	Binom Fold Enrichment	Binom Observed Region Hits	Binom Region Set Coverage	Hyper Rank	Hyper FDR Q-Val	Hyper Fold Enrichment	Hyper Observed Gene Hits	Hyper Total Genes	Hyper Gene Set Coverage
Larval:Protruding-mouth 72-96h; exocrine pancreas	1	3.742352e-13	4.2745144544e-9	2.879345	64	0.008679143	171	0.0003049533729824561	2.633231	17	22	0.003395925
Pharyngula:Prim-25 36-42h; blood	3	2.891173e-12	1.1007659335333332e-8	2.051517	115	0.01559533	495	0.037827702646464643	1.514538	40	90	0.007990412
Pharyngula:Prim-25 36-42h; portion of organism substance	3	2.891173e-12	1.1007659335333332e-8	2.051517	115	0.01559533	495	0.037827702646464643	1.514538	40	90	0.007990412
Larval:Day 4; pancreas	28	1.965066e-9	8.016065661428573e-7	2.134301	77	0.01044209	521	0.04489869814587333	1.703855	24	48	0.004794247
Pharyngula:Prim-15 30-36h; lateral line	78	3.970831e-8	0.0000058147220105128204	3.540363	27	0.003661513	399	0.018242024672180453	3.407711	6	6	0.001198562
Pharyngula:Prim-25 36-42h; lateral line	168	0.000008473423	0.0005760918899166667	2.503258	30	0.004068348	259	0.002415589828571429	3.407711	8	8	0.001598082

## Sheet:  B) InterPro_PsE
Enrichment of the expression of genes associated by GREAT to PsE in differnet tissues (Output from GREAT). GREAT software calculates a two measures of enrichement: a binomial test over genomic regions and a hypergeometric test over genes.
InterPro
# Term Name	Binom Rank	Binom Raw P-Value	Binom FDR Q-Val	Binom Fold Enrichment	Binom Observed Region Hits	Binom Region Set Coverage	Hyper Rank	Hyper FDR Q-Val	Hyper Fold Enrichment	Hyper Observed Gene Hits	Hyper Total Genes	Hyper Gene Set Coverage
Basic-leucine zipper domain	1	1.81559e-21	1.458645006e-17	2.381886	154	0.02088419	11	0.018763012603636362	1.770239	40	77	0.007990412

## Sheet: C) Wiki Pathways_PsE
Enrichment of the expression of genes associated by GREAT to PsE in differnet tissues (Output from GREAT). GREAT software calculates a two measures of enrichement: a binomial test over genomic regions and a hypergeometric test over genes.
Wiki Pathways
# Term Name	Binom Rank	Binom Raw P-Value	Binom FDR Q-Val	Binom Fold Enrichment	Binom Observed Region Hits	Binom Region Set Coverage	Hyper Rank	Hyper FDR Q-Val	Hyper Fold Enrichment	Hyper Observed Gene Hits	Hyper Total Genes	Hyper Gene Set Coverage
IL-7 Signaling Pathway	2	6.319561e-10	3.317769525e-8	2.375887	65	0.008814755	12	0.005796426124999999	1.962015	19	33	0.003795445
IL-9 Signaling Pathway	7	0.00002781801	0.00041727014999999996	2.429091	28	0.003797125	13	0.011092733076923076	2.434079	10	14	0.001997603
Type II interferon signaling (IFNG)	14	0.0004157245	0.00311793375	2.288976	22	0.002983455	20	0.046108245750000006	1.972885	11	19	0.002197363

## Sheet: D) Zebrafish Expression_DevE
Enrichment of the expression of genes associated by GREAT to DevE in differnet tissues (Output from GREAT). GREAT software calculates a two measures of enrichement: a binomial test over genomic regions and a hypergeometric test over genes.
Zebrafish Wildtype Expression
# Term Name	Binom Rank	Binom Raw P-Value	Binom FDR Q-Val	Binom Fold Enrichment	Binom Observed Region Hits	Binom Region Set Coverage	Hyper Rank	Hyper FDR Q-Val	Hyper Fold Enrichment	Hyper Observed Gene Hits	Hyper Total Genes	Hyper Gene Set Coverage
Pharyngula:Prim-25 36-42h; epidermis	103	8.539808e-38	9.470066696699029e-36	2.013238	406	0.04439584	613	0.00044688919709624797	1.400713	100	204	0.01675042
Segmentation:20-25 somites 19-22h; blood vessel	112	2.002791e-36	2.04248917875e-34	2.279494	295	0.03225806	606	0.0004073179440924092	1.503923	70	133	0.01172529
Pharyngula:Prim-15 30-36h; epidermis	118	1.207862e-35	1.1691694715254236e-33	2.01392	382	0.04177146	691	0.0016852789082489146	1.376908	93	193	0.01557789
Segmentation:20-25 somites 19-22h; blood vasculature	125	7.813154e-35	7.13934759904e-33	2.216213	299	0.03269546	649	0.0008013566083821263	1.469548	72	140	0.0120603
Segmentation:20-25 somites 19-22h; artery	127	1.554797e-34	1.3983379003149604e-32	2.470574	238	0.02602515	740	0.0027808124681081084	1.5162	52	98	0.008710218
Segmentation:20-25 somites 19-22h; hematopoietic system	158	1.051176e-31	7.599071058227847e-30	2.077197	314	0.0343357	547	0.00013899897450091406	1.480997	85	164	0.01423786
Segmentation:20-25 somites 19-22h; vasculature	165	3.956532e-31	2.738879303272727e-29	2.080246	307	0.03357026	666	0.0011511803331231232	1.448299	74	146	0.01239531
Segmentation:20-25 somites 19-22h; vein	175	2.724345e-30	1.7781410622857143e-28	2.226188	256	0.02799344	675	0.0013732570763259257	1.503923	60	114	0.01005025
Segmentation:26+ somites 22-24h; artery	191	3.421258e-28	2.0459481086910992e-26	2.136883	260	0.02843084	744	0.00289324172688172	1.479753	58	112	0.009715243
Segmentation:26+ somites 22-24h; endoderm	197	8.320841e-28	4.824398269137056e-26	2.262639	226	0.02471296	1055	0.03524515230331754	1.428727	42	84	0.007035176
Hatching:Long-pec 48-60h; head mesenchyme	203	2.972123e-27	1.67229502e-25	2.460766	187	0.02044833	715	0.0023043733239160842	1.645201	38	66	0.006365159
Pharyngula:High-pec 42-48h; mesenchyme	221	3.966663e-26	2.050100669049774e-24	2.474072	177	0.01935484	624	0.0005304687976282051	1.697907	41	69	0.006867672
Pharyngula:Prim-25 36-42h; vein	222	4.039217e-26	2.0781953411711716e-24	2.307688	203	0.02219792	747	0.0029273118112449798	1.5716	44	80	0.007370184
Gastrula:Bud 10-10.33h; presumptive segmental plate	266	2.86688e-23	1.2310339609022555e-21	2.882742	120	0.01312192	745	0.0029276011833557045	1.812044	26	41	0.004355109
Larval:Day 5; occipital lateral line	282	2.267698e-22	9.18498104822695e-21	4.757769	61	0.006670312	935	0.016996351345454547	2.539959	8	9	0.001340034
Larval:Day 5; occipital lateral line neuromast	282	2.267698e-22	9.18498104822695e-21	4.757769	61	0.006670312	935	0.016996351345454547	2.539959	8	9	0.001340034
Pharyngula:High-pec 42-48h; head mesenchyme	324	8.116405e-21	2.861283268827161e-19	2.520173	134	0.01465282	734	0.0025980770640326974	1.76311	29	47	0.004857621
Larval:Day 5; anterior lateral line	347	4.203901e-20	1.3837739833429394e-18	3.88127	68	0.007435757	823	0.00660290414872418	2.285963	12	15	0.00201005
Larval:Day 5; neuromast	380	3.711199e-19	1.115508288894737e-17	2.849892	99	0.01082559	862	0.009381529928074247	1.796114	22	35	0.003685092
Larval:Day 5; anterior lateral line system	388	5.936542e-19	1.7476078021649484e-17	3.682853	68	0.007435757	919	0.016089235516866158	2.14309	12	16	0.00201005

## Sheet:  E) InterPro_DevE
Enrichment of the expression of genes associated by GREAT to DevE in differnet tissues (Output from GREAT). GREAT software calculates a two measures of enrichement: a binomial test over genomic regions and a hypergeometric test over genes.
InterPro
# Term Name	Binom Rank	Binom Raw P-Value	Binom FDR Q-Val	Binom Fold Enrichment	Binom Observed Region Hits	Binom Region Set Coverage	Hyper Rank	Hyper FDR Q-Val	Hyper Fold Enrichment	Hyper Observed Gene Hits	Hyper Total Genes	Hyper Gene Set Coverage
Basic-leucine zipper domain	7	1.828154e-22	2.0981984622857145e-19	2.257347	181	0.01979224	3	0.00005968836198	1.892599	51	77	0.008542714
Ras-association	13	4.147477e-19	2.563140786e-16	2.510046	123	0.01344997	11	0.010744167649090908	1.904969	30	45	0.005025126
MAD homology 1, Dwarfin-type	99	4.699805e-8	0.0000038139629666666665	2.466134	47	0.00513942	4	0.00082196797995	2.857454	14	14	0.002345059
SMAD domain, Dwarfin-type	251	0.00002196523	0.000703062381752988	2.377125	30	0.003280481	5	0.0053837794296	2.857454	12	12	0.00201005
Dwarfin	251	0.00002196523	0.000703062381752988	2.377125	30	0.003280481	5	0.0053837794296	2.857454	12	12	0.00201005
MAD homology, MH1	319	0.00008981418	0.002261965900062696	2.265256	28	0.003061782	9	0.008556867895333333	2.857454	11	11	0.001842546

## Sheet: F) Wiki Pathways_DevE
Enrichment of the expression of genes associated by GREAT to DevE in differnet tissues (Output from GREAT). GREAT software calculates a two measures of enrichement: a binomial test over genomic regions and a hypergeometric test over genes.
Wiki Pathways
# Term Name	Binom Rank	Binom Raw P-Value	Binom FDR Q-Val	Binom Fold Enrichment	Binom Observed Region Hits	Binom Region Set Coverage	Hyper Rank	Hyper FDR Q-Val	Hyper Fold Enrichment	Hyper Observed Gene Hits	Hyper Total Genes	Hyper Gene Set Coverage
Delta-Notch Signaling Pathway	1	4.944392e-26	5.1916115999999995e-24	2.461657	178	0.01946419	13	0.007645797115384615	1.610565	31	55	0.00519263
Adipogenesis	2	1.435608e-24	7.536942e-23	2.036448	252	0.02755604	1	0.0000023008482	1.848941	55	85	0.00921273
TGF Beta Signaling Pathway	5	5.74486e-17	1.2064205999999999e-15	2.310543	127	0.01388737	6	0.0035400872500000002	1.853484	24	37	0.004020101
IL-2 Signaling Pathway	8	1.516008e-12	1.9897605e-11	2.20478	100	0.01093494	25	0.037448208000000004	1.483678	27	52	0.004522613
Notch Signaling Pathway	10	1.542186e-10	1.6192953e-9	2.039625	98	0.01071624	16	0.016357280624999998	1.751343	19	31	0.00318258
Hypertrophy Model	11	3.190441e-10	3.0454209545454546e-9	2.952174	46	0.005030071	21	0.030058164999999998	2.041039	10	14	0.001675042
Nuclear receptors in lipid metabolism and toxicity	21	5.219583e-8	2.6097915e-7	2.485103	46	0.005030071	22	0.02929920954545455	1.904969	12	18	0.00201005
G13 Signaling Pathway	25	0.000001288037	0.0000054097553999999994	2.278025	43	0.004702023	11	0.006948526772727273	2.041039	15	21	0.002512563
