# Supplementary material for: Multidimensional chromatin profiling of zebrafish pancreas to uncover and investigate disease-relevant enhancers
Source: Nat Commun. 2022 Apr 11;13:1945. doi: 10.1038/s41467-022-29551-7 (PMC9001708; doi:10.1038/s41467-022-29551-7)
Supplement: Supplementary file 6 — Supplementary Dataset 3 [file 41467_2022_29551_MOESM6_ESM.xlsx]

## Sheet: A) WholePancreas
HiChIP results: number of interactions (col D) between a 5kb bin (chunk, col B or C) containing a putative active enhancer (col A) in whole pancreas (sheet name) and a 5kb bin (chunk, col B or C) containing the TSS of the indicated gene (cols E and F)
enhancer coordinates	Interaction bin(5kb) A	Interaction bin(5kb) B	Nr interactions	ENSID	TSS	distance (bp between interacting bins)
chr1:55160146-55161297	55160000	55160000	342	ENSDARG00000079062	55162454, 55162398	0
chr1:55160146-55161297	55160000	55195000	52	ENSDARG00000016809	55195527	35000
chr1:55160146-55161297	55130000	55160000	17	ENSDARG00000011983	55133079	30000
chr1:55160146-55161297	55160000	55215000	15	ENSDARG00000077975	55218681	55000
chr1:55160146-55161297	55075000	55160000	13	ENSDARG00000025904	55075034, 55077653	85000
chr1:55160146-55161297	55070000	55160000	11	ENSDARG00000041394	55072557, 55071557	90000
chr1:55160146-55161297	55070000	55160000	11	ENSDARG00000025904	55074942	90000
chr1:55160146-55161297	55105000	55160000	10	ENSDARG00000033789	55108071	55000
chr1:55160146-55161297	55160000	55210000	8	ENSDARG00000043713	55211319	50000
chr1:55160146-55161297	55160000	55225000	5	ENSDARG00000025547	55228316	65000
chr1:55160146-55161297	55160000	55250000	5	ENSDARG00000092502	55252763	90000
chr1:55160146-55161297	55080000	55160000	4	ENSDARG00000025904	55080606	80000
chr1:55160146-55161297	55160000	55260000	3	ENSDARG00000079903	55264404	100000
chr1:55160146-55161297	55160000	55240000	2	ENSDARG00000076778	55240879	80000
chr1:55160146-55161297	55160000	55240000	2	ENSDARG00000095127	55244406, 55244928	80000
chr19:48362203-48362925	48355000	48360000	226	ENSDARG00000103362	48355651	5000
chr19:48362203-48362925	48355000	48360000	226	ENSDARG00000099556	48357729	5000
chr19:48362203-48362925	48355000	48360000	226	ENSDARG00000101521	48358187, 48358565, 48358529, 48358793, 48358525, 48358192, 48358552, 48358466	5000
chr19:48362203-48362925	48355000	48360000	226	ENSDARG00000098064	48359089	5000
chr19:48362203-48362925	48360000	48360000	129	ENSDARG00000104889	48364180	0
chr19:48362203-48362925	48360000	48370000	91	ENSDARG00000104420	48373022	10000
chr19:48362203-48362925	48360000	48375000	56	ENSDARG00000098752	48379229, 48379123	15000
chr19:48362203-48362925	48360000	48450000	31	ENSDARG00000099420	48451507, 48452386	90000
chr19:48362203-48362925	48360000	48385000	28	ENSDARG00000018124	48388925, 48388970	25000
chr19:48362203-48362925	48360000	48455000	27	ENSDARG00000103791	48457584, 48457558, 48457619, 48457556	95000
chr19:48362203-48362925	48360000	48400000	24	ENSDARG00000087529	48400187, 48400322	40000
chr19:48362203-48362925	48360000	48425000	15	ENSDARG00000099581	48428639	65000
chr19:48362203-48362925	48345000	48360000	14	ENSDARG00000023472	48346964	15000
chr19:48362203-48362925	48360000	48445000	12	ENSDARG00000102618	48446893, 48445763, 48446741	85000
chr19:48362203-48362925	48360000	48430000	11	ENSDARG00000099581	48434288	70000
chr19:48362203-48362925	48360000	48460000	7	ENSDARG00000101824	48464690	100000
chr19:48362203-48362925	48360000	48440000	5	ENSDARG00000102618	48440442, 48440378	80000
chr19:48362203-48362925	48320000	48360000	5	ENSDARG00000102591	48322065	40000
chr24:4416401-4417288	4415000	4415000	185	ENSDARG00000045444	4418451	0
chr24:4416401-4417288	4400000	4415000	11	ENSDARG00000045438	4402486	15000
chr24:4416401-4417288	4340000	4415000	7	ENSDARG00000063677	4341568, 4341246, 4341215, 4341253	75000
chr16:65034-65043	65000	65000	182	ENSDARG00000098834	68069	0
chr16:65034-65043	0	65000	22	ENSDARG00000104848	1364	65000
chr16:65034-65043	50000	65000	19	ENSDARG00000107602	50968	15000
chr16:65034-65043	65000	150000	2	ENSDARG00000088689	152594	85000
chr13:49149667-49150219	49150000	49150000	176	ENSDARG00000004702	49153958	0
chr13:49149667-49150219	49145000	49150000	20	ENSDARG00000004702	49153958	5000
chr18:599825-600370	600000	605000	164	ENSDARG00000103607	605388	5000
chr18:599825-600370	600000	615000	33	ENSDARG00000098838	616864	15000
chr18:599825-600370	600000	615000	33	ENSDARG00000099843	618400	15000
chr18:599825-600370	595000	605000	18	ENSDARG00000103607	605388	10000
chr18:599825-600370	550000	600000	8	ENSDARG00000103607	554950	50000
chr18:599825-600370	510000	600000	5	ENSDARG00000105288	510253	90000
chr18:599825-600370	510000	600000	5	ENSDARG00000103826	512876, 512830	90000
chr18:599825-600370	515000	600000	3	ENSDARG00000108843	519916	85000
chr20:15650811-15651624	15650000	15650000	159	ENSDARG00000043531	15653154, 15653200, 15653204	0
chr20:15650811-15651624	15650000	15660000	21	ENSDARG00000092758	15660638	10000
chr20:15650811-15651624	15650000	15665000	9	ENSDARG00000043536	15666423	15000
chr20:15650811-15651624	15650000	15700000	8	ENSDARG00000098913	15700710	50000
chr24:42051980-42052446	42050000	42050000	149	ENSDARG00000098273	42053763, 42054026	0
chr24:42051980-42052446	42050000	42060000	52	ENSDARG00000002255	42064501, 42064858	10000
chr24:42051980-42052446	42035000	42050000	30	ENSDARG00000104809	42038264	15000
chr24:42051980-42052446	42050000	42070000	26	ENSDARG00000002255	42073179	20000
chr24:42051980-42052446	42050000	42130000	21	ENSDARG00000027824	42133360	80000
chr24:42051980-42052446	42050000	42135000	21	ENSDARG00000027824	42135414	85000
chr24:42051980-42052446	42050000	42065000	14	ENSDARG00000002255	42066151	15000
chr24:42051980-42052446	42050000	42085000	13	ENSDARG00000002255	42085409, 42089265	35000
chr24:42051980-42052446	42010000	42050000	10	ENSDARG00000101172	42012898	40000
chr24:42051980-42052446	42050000	42120000	8	ENSDARG00000101627	42120840	70000
chr24:42051980-42052446	42050000	42100000	7	ENSDARG00000002255	42102897	50000
chr24:42051980-42052446	41980000	42050000	3	ENSDARG00000106393	41980041	70000
chr24:42051980-42052446	41980000	42050000	3	ENSDARG00000094780	41982190	70000
chr6:39003271-39005194	39005000	39005000	137	ENSDARG00000070721	39008913, 39007597	0
chr6:39003271-39005194	39000000	39005000	33	ENSDARG00000070721	39008913, 39007597	5000
chr6:39003271-39005194	39005000	39050000	13	ENSDARG00000068397	39053783, 39053478	45000
chr6:39003271-39005194	39005000	39040000	12	ENSDARG00000068397	39040077	35000
chr6:39003271-39005194	39005000	39080000	8	ENSDARG00000010194	39083094, 39083165	75000
chr6:39003271-39005194	38930000	39005000	6	ENSDARG00000073850	38933190	75000
chr6:39003271-39005194	39005000	39085000	3	ENSDARG00000070713	39088433	80000
chr6:39003271-39005194	39005000	39070000	2	ENSDARG00000010194	39070956, 39071708, 39072234	65000
chr14:2007186-2008459	2005000	2005000	133	ENSDARG00000098788	2008768	0
chr14:2007186-2008459	2005000	2035000	10	ENSDARG00000102943	2036906	30000
chr14:2007186-2008459	2005000	2040000	3	ENSDARG00000098705	2040643	35000
chr14:2007186-2008459	2005000	2080000	3	ENSDARG00000104438	2083035	75000
chr14:2007186-2008459	2005000	2085000	3	ENSDARG00000098788	2085940, 2085914	80000
chr4:139449-140591	135000	140000	133	ENSDARG00000102226	135880	5000
chr4:139449-140591	135000	135000	89	ENSDARG00000102226	135880	0
chr4:139449-140591	135000	145000	78	ENSDARG00000102474	149700	10000
chr4:139449-140591	135000	145000	78	ENSDARG00000104049	147740, 147627	10000
chr4:139449-140591	140000	145000	60	ENSDARG00000102474	149700	5000
chr4:139449-140591	140000	145000	60	ENSDARG00000104049	147740, 147627	5000
chr4:139449-140591	120000	135000	50	ENSDARG00000103095	120072, 120079	15000
chr4:139449-140591	130000	135000	36	ENSDARG00000103095	131656	5000
chr4:139449-140591	130000	140000	30	ENSDARG00000103095	131656	10000
chr4:139449-140591	135000	150000	27	ENSDARG00000102474	154409, 154272	15000
chr4:139449-140591	140000	150000	23	ENSDARG00000102474	154409, 154272	10000
chr4:139449-140591	140000	175000	23	ENSDARG00000100143	179356	35000
chr4:139449-140591	135000	175000	22	ENSDARG00000100143	179356	40000
chr4:139449-140591	120000	140000	21	ENSDARG00000103095	120072, 120079	20000
chr4:139449-140591	140000	190000	19	ENSDARG00000100143	194804	50000
chr4:139449-140591	135000	205000	16	ENSDARG00000098311	207365, 207369	70000
chr4:139449-140591	135000	205000	16	ENSDARG00000104373	205503	70000
chr4:139449-140591	140000	195000	15	ENSDARG00000100143	195214	55000
chr4:139449-140591	135000	195000	13	ENSDARG00000100143	195214	60000
chr4:139449-140591	135000	200000	11	ENSDARG00000104839	200252, 200026, 202858, 200051, 200256	65000
chr4:139449-140591	140000	200000	11	ENSDARG00000104839	200252, 200026, 202858, 200051, 200256	60000
chr4:139449-140591	50000	135000	8	ENSDARG00000104632	52059	85000
chr4:139449-140591	55000	135000	8	ENSDARG00000100422	57288, 57509	80000
chr4:139449-140591	75000	135000	8	ENSDARG00000100422	77742	60000
chr4:139449-140591	90000	140000	8	ENSDARG00000102128	90801, 90911, 90903	50000
chr4:139449-140591	135000	190000	7	ENSDARG00000100143	194804	55000
chr4:139449-140591	140000	205000	7	ENSDARG00000098311	207365, 207369	65000
chr4:139449-140591	140000	205000	7	ENSDARG00000104373	205503	65000
chr4:139449-140591	90000	135000	7	ENSDARG00000102128	90801, 90911, 90903	45000
chr4:139449-140591	140000	240000	5	ENSDARG00000102123	241528, 240969, 240933	100000
chr4:139449-140591	95000	135000	5	ENSDARG00000102128	99263, 97005, 99294	40000
chr4:139449-140591	105000	140000	4	ENSDARG00000102128	105733	35000
chr4:139449-140591	105000	135000	3	ENSDARG00000102128	105733	30000
chr4:139449-140591	135000	225000	2	ENSDARG00000102123	225060, 229043, 229020	90000
chr4:139449-140591	50000	140000	2	ENSDARG00000104632	52059	90000
chr4:139449-140591	75000	140000	2	ENSDARG00000100422	77742	65000
chr23:3461654-3463303	3460000	3465000	130	ENSDARG00000017121	3465717	5000
chr8:14876901-14878367	14875000	14920000	16	ENSDARG00000013841	14921882, 14921891	45000
chr8:14876901-14878367	14875000	14945000	6	ENSDARG00000020131	14949301, 14949307	70000
chr8:14876901-14878367	14845000	14875000	6	ENSDARG00000062297	14848747	30000
chr8:2533388-2533466	2530000	2530000	124	ENSDARG00000031495	2533111, 2532253, 2530486	0
chr8:2533388-2533466	2530000	2540000	18	ENSDARG00000076632	2544029	10000
chr8:2533388-2533466	2530000	2555000	15	ENSDARG00000010572	2557783, 2557481	25000
chr8:2533388-2533466	2505000	2530000	11	ENSDARG00000043559	2509246	25000
chr8:2533388-2533466	2515000	2530000	11	ENSDARG00000074720	2517450	15000
chr8:2533388-2533466	2530000	2550000	9	ENSDARG00000010572	2551747, 2551822	20000
chr8:2533388-2533466	2530000	2580000	4	ENSDARG00000062753	2583841	50000
chr8:2533388-2533466	2530000	2595000	2	ENSDARG00000102566	2597688, 2597651	65000
chr8:17477196-17478132	17475000	17480000	117	ENSDARG00000042151	17480736	5000
chr8:17477196-17478132	17475000	17490000	9	ENSDARG00000075915	17493439	15000
chr4:1830400-1830971	1830000	1835000	114	ENSDARG00000007413	1835022, 1835034	5000
chr4:1830400-1830971	1830000	1835000	114	ENSDARG00000097341	1835708	5000
chr4:1830400-1830971	1830000	1915000	9	ENSDARG00000016979	1916188	85000
chr4:1830400-1830971	1765000	1830000	9	ENSDARG00000045885	1769988	65000
chr4:1830400-1830971	1830000	1870000	7	ENSDARG00000045880	1871335	40000
chr4:1830400-1830971	1830000	1870000	7	ENSDARG00000009657	1873586, 1873590	40000
chr4:1830400-1830971	1830000	1905000	6	ENSDARG00000093658	1908147	75000
chr4:1830400-1830971	1830000	1905000	6	ENSDARG00000026839	1908149	75000
chr4:1830400-1830971	1830000	1925000	6	ENSDARG00000070477	1927039	95000
chr4:1830400-1830971	1750000	1830000	6	ENSDARG00000045886	1750721	80000
chr4:1830400-1830971	1770000	1830000	4	ENSDARG00000045885	1770271	60000
chr4:1830400-1830971	1830000	1910000	3	ENSDARG00000016979	1911716, 1914738	80000
chr4:1830400-1830971	1755000	1830000	3	ENSDARG00000045886	1756353	75000
chr4:1830400-1830971	1760000	1830000	3	ENSDARG00000045886	1764304	70000
chr24:42225397-42225596	42225000	42225000	114	ENSDARG00000074507	42228383, 42227453, 42226606	0
chr24:42225397-42225596	42225000	42225000	114	ENSDARG00000014556	42226407, 42227720, 42227563	0
chr24:42225397-42225596	42200000	42225000	74	ENSDARG00000097537	42201514, 42202289	25000
chr24:42225397-42225596	42215000	42225000	51	ENSDARG00000097537	42216618	10000
chr24:42225397-42225596	42175000	42225000	11	ENSDARG00000099702	42176809	50000
chr24:42225397-42225596	42185000	42225000	11	ENSDARG00000024277	42187198	40000
chr24:42225397-42225596	42210000	42225000	9	ENSDARG00000097537	42212029	15000
chr24:42225397-42225596	42130000	42225000	6	ENSDARG00000027824	42133360	95000
chr7:50969645-50972562	50970000	50970000	110	ENSDARG00000105693	50974465, 50974162	0
chr7:50969645-50972562	50965000	50970000	12	ENSDARG00000105693	50974465, 50974162	5000
chr7:50969645-50972562	50970000	51030000	8	ENSDARG00000018329	51033498	60000
chr7:50969645-50972562	50970000	51045000	5	ENSDARG00000046013	51046056, 51045847	75000
chr7:50969645-50972562	50970000	51045000	5	ENSDARG00000074367	51049764	75000
chr7:50969645-50972562	50970000	51025000	4	ENSDARG00000018329	51025207	55000
chr7:50969645-50972562	50970000	51040000	4	ENSDARG00000046013	51044921	70000
chr3:25291617-25292675	25290000	25290000	109	ENSDARG00000077361	25290956, 25291360	0
chr3:25291617-25292675	25290000	25360000	19	ENSDARG00000038059	25361813, 25360653, 25361947	70000
chr3:25291617-25292675	25245000	25290000	14	ENSDARG00000038066	25246615, 25246469, 25246399, 25246322	45000
chr3:25291617-25292675	25290000	25375000	11	ENSDARG00000022525	25377699, 25377690	85000
chr3:25291617-25292675	25235000	25290000	11	ENSDARG00000038067	25239009	55000
chr25:18230118-18230836	18230000	18230000	107	ENSDARG00000070914	18234103, 18231757	0
chr25:18230118-18230836	18150000	18230000	3	ENSDARG00000045792	18153351, 18153429	80000
chr10:4923905-4924755	4920000	4920000	105	ENSDARG00000108272	4921747	0
chr10:4923905-4924755	4920000	4920000	105	ENSDARG00000075229	4923885	0
chr10:4923905-4924755	4885000	4920000	11	ENSDARG00000069608	4887501	35000
chr10:4923905-4924755	4920000	4975000	6	ENSDARG00000063665	4979846	55000
chr10:4923905-4924755	4920000	4960000	5	ENSDARG00000069601	4961625, 4961619	40000
chr10:4923905-4924755	4920000	4960000	5	ENSDARG00000093688	4962427	40000
chr10:4923905-4924755	4920000	4960000	5	ENSDARG00000079815	4964159, 4964206	40000
chr10:4923905-4924755	4920000	4985000	2	ENSDARG00000092880	4985746	65000
chr10:4923905-4924755	4920000	4985000	2	ENSDARG00000086996	4987462	65000
chr10:4923905-4924755	4920000	5015000	2	ENSDARG00000059246	5016693	95000
chr10:4923905-4924755	4920000	5020000	2	ENSDARG00000003429	5024216, 5021872, 5020196, 5022110, 5023981	100000
chr14:31279650-31279690	31275000	31275000	102	ENSDARG00000009209	31278668	0
chr14:31279650-31279690	31275000	31275000	102	ENSDARG00000010553	31277929, 31276420, 31279094	0
chr14:31279650-31279690	31275000	31290000	13	ENSDARG00000009209	31294007	15000
chr14:31279650-31279690	31275000	31315000	12	ENSDARG00000071498	31317098	40000
chr14:31279650-31279690	31225000	31275000	12	ENSDARG00000017931	31226203, 31226281	50000
chr14:31279650-31279690	31275000	31295000	9	ENSDARG00000102499	31295119	20000
chr14:31279650-31279690	31215000	31275000	9	ENSDARG00000028614	31218831	60000
chr14:31279650-31279690	31220000	31275000	8	ENSDARG00000028614	31222481	55000
chr14:31279650-31279690	31185000	31275000	7	ENSDARG00000036500	31189644	90000
chr14:31279650-31279690	31275000	31310000	6	ENSDARG00000071498	31311219, 31311236	35000
chr14:31279650-31279690	31275000	31350000	3	ENSDARG00000060771	31352834, 31353960	75000
chr14:31279650-31279690	31190000	31275000	3	ENSDARG00000084548	31192769	85000
chr14:31279650-31279690	31195000	31275000	3	ENSDARG00000036500	31198131	80000
chr14:31279650-31279690	31200000	31275000	3	ENSDARG00000084543	31200129	75000
chr14:31279650-31279690	31275000	31375000	2	ENSDARG00000060771	31375098, 31375075, 31375061, 31375079, 31375159	100000
chr14:31279650-31279690	31180000	31275000	2	ENSDARG00000081375	31181693	95000
chr17:11168606-11170693	11170000	11175000	100	ENSDARG00000004297	11175893	5000
chr17:11168606-11170693	11165000	11175000	32	ENSDARG00000004297	11175893	10000
chr17:11168606-11170693	11170000	11230000	5	ENSDARG00000087223	11232874	60000
chr17:11168606-11170693	11170000	11195000	2	ENSDARG00000097772	11199247	25000
chr17:11168606-11170693	11170000	11215000	2	ENSDARG00000043865	11218465, 11218478	45000
chr17:11168606-11170693	11170000	11220000	2	ENSDARG00000083966	11220708	50000
chr17:11168606-11170693	11170000	11260000	2	ENSDARG00000043873	11264487, 11264447, 11263838, 11263458	90000
chr21:45814206-45816285	45815000	45830000	100	ENSDARG00000101722	45833739	15000
chr21:45814206-45816285	45810000	45830000	61	ENSDARG00000101722	45833739	20000
chr21:45814206-45816285	45800000	45810000	29	ENSDARG00000023820	45802099	10000
chr21:45814206-45816285	45800000	45810000	29	ENSDARG00000043249	45800677	10000
chr21:45814206-45816285	45800000	45815000	15	ENSDARG00000023820	45802099	15000
chr21:45814206-45816285	45800000	45815000	15	ENSDARG00000043249	45800677	15000
chr21:45814206-45816285	45815000	45850000	11	ENSDARG00000103825	45852915	35000
chr21:45814206-45816285	45815000	45865000	5	ENSDARG00000094112	45866609, 45866574	50000
chr21:45814206-45816285	45815000	45840000	2	ENSDARG00000103825	45844296	25000
chr21:45814206-45816285	45815000	45840000	2	ENSDARG00000030213	45840950	25000
chr21:45814206-45816285	45810000	45850000	2	ENSDARG00000103825	45852915	40000
chr21:45814206-45816285	45775000	45810000	2	ENSDARG00000042785	45776752	35000
chr5:36012398-36013926	36010000	36010000	100	ENSDARG00000020178	36010975, 36014043	0
chr5:36012398-36013926	35995000	36010000	24	ENSDARG00000028401	35997483, 35997459	15000
chr5:36012398-36013926	35995000	36010000	24	ENSDARG00000009939	35998954, 35998993, 35998996	15000
chr5:36012398-36013926	36010000	36045000	20	ENSDARG00000077253	36049911, 36049943	35000
chr5:36012398-36013926	36010000	36065000	10	ENSDARG00000053716	36066562	55000
chr5:36012398-36013926	35990000	36010000	10	ENSDARG00000035330	35992241, 35992154, 35992162	20000
chr5:36012398-36013926	36010000	36060000	8	ENSDARG00000035329	36060905, 36060962	50000
chr5:36012398-36013926	36010000	36050000	7	ENSDARG00000035329	36054664, 36054750, 36054756	40000
chr5:36012398-36013926	36010000	36090000	6	ENSDARG00000004232	36093706, 36093835, 36093736	80000
chr5:36012398-36013926	36010000	36055000	5	ENSDARG00000035329	36055369	45000
chr5:36012398-36013926	35930000	36010000	4	ENSDARG00000002184	35930683, 35930903, 35930728	80000
chr9:8469487-8472510	8470000	8475000	97	ENSDARG00000075282	8475730	5000
chr9:8469487-8472510	8465000	8475000	8	ENSDARG00000075282	8475730	10000
chr9:8469487-8472510	8400000	8470000	7	ENSDARG00000094478	8402398, 8402400	70000
chr9:8469487-8472510	8425000	8470000	7	ENSDARG00000070166	8429724, 8429768, 8429563	45000
chr9:8469487-8472510	8385000	8470000	4	ENSDARG00000086529	8387068, 8387071	85000
chr9:8469487-8472510	8410000	8470000	3	ENSDARG00000094616	8412495, 8412710, 8412496, 8412407	60000
chr9:8469487-8472510	8420000	8470000	2	ENSDARG00000095741	8423565	50000
chr18:50708479-50710197	50710000	50710000	96	ENSDARG00000103032	50710614	0
chr18:50708479-50710197	50710000	50710000	96	ENSDARG00000105740	50710722	0
chr18:50708479-50710197	50705000	50710000	36	ENSDARG00000103032	50710614	5000
chr18:50708479-50710197	50705000	50710000	36	ENSDARG00000105740	50710722	5000
chr18:50708479-50710197	50650000	50710000	14	ENSDARG00000104016	50653947	60000
chr18:50708479-50710197	50680000	50710000	14	ENSDARG00000100766	50680002	30000
chr18:50708479-50710197	50690000	50710000	13	ENSDARG00000105281	50691068	20000
chr18:50708479-50710197	50615000	50710000	9	ENSDARG00000100766	50617684, 50617459, 50617655	95000
chr18:50708479-50710197	50665000	50710000	9	ENSDARG00000104016	50668407	45000
chr18:50708479-50710197	50685000	50710000	8	ENSDARG00000105281	50687494	25000
chr18:50708479-50710197	50630000	50710000	7	ENSDARG00000101677	50630520	80000
chr18:50708479-50710197	50640000	50710000	4	ENSDARG00000100991	50641441, 50642258	70000
chr18:50708479-50710197	50670000	50710000	3	ENSDARG00000104016	50672891	40000
chr18:50708479-50710197	50710000	50800000	2	ENSDARG00000074431	50803251	90000
chr18:50708479-50710197	50615000	50705000	2	ENSDARG00000100766	50617684, 50617459, 50617655	90000
chr7:37620621-37621586	37620000	37620000	96	ENSDARG00000060071	37624513, 37623771	0
chr7:37620621-37621586	37620000	37630000	39	ENSDARG00000036076	37630755	10000
chr7:37620621-37621586	37620000	37645000	13	ENSDARG00000036076	37648217, 37646259	25000
chr7:37620621-37621586	37585000	37620000	13	ENSDARG00000060070	37587342, 37587311, 37587408	35000
chr7:37620621-37621586	37540000	37620000	8	ENSDARG00000060070	37540918	80000
chr7:37620621-37621586	37575000	37620000	7	ENSDARG00000105555	37579853	45000
chr17:34854115-34857301	34855000	34855000	94	ENSDARG00000055283	34857951, 34857974	0
chr17:34854115-34857301	34855000	34855000	94	ENSDARG00000097163	34857812	0
chr17:34854115-34857301	34850000	34855000	13	ENSDARG00000055283	34857951, 34857974	5000
chr17:34854115-34857301	34850000	34855000	13	ENSDARG00000097163	34857812	5000
chr17:34854115-34857301	34855000	34905000	4	ENSDARG00000031240	34905283	50000
chr21:153179-154929	150000	155000	93	ENSDARG00000105123	157096	5000
chr21:153179-154929	135000	150000	33	ENSDARG00000102404	136927, 137832	15000
chr21:153179-154929	150000	240000	15	ENSDARG00000104808	240036, 243919	90000
chr21:153179-154929	150000	235000	9	ENSDARG00000104808	239998	85000
chr21:153179-154929	150000	200000	8	ENSDARG00000103296	204634	50000
chr21:153179-154929	150000	225000	8	ENSDARG00000104808	228518, 229738	75000
chr21:153179-154929	150000	210000	7	ENSDARG00000098935	211830, 211744	60000
chr21:153179-154929	150000	210000	7	ENSDARG00000101873	211779	60000
chr21:153179-154929	150000	185000	5	ENSDARG00000100353	185138	35000
chr21:153179-154929	150000	250000	5	ENSDARG00000103762	253925	100000
chr21:153179-154929	130000	150000	5	ENSDARG00000108788	130282	20000
chr21:153179-154929	150000	220000	4	ENSDARG00000102477	223051, 223066, 224128	70000
chr21:153179-154929	150000	205000	2	ENSDARG00000098935	205632, 207132	55000
chr21:153179-154929	95000	150000	2	ENSDARG00000013430	99822	55000
chr21:153179-154929	95000	150000	2	ENSDARG00000025703	97366	55000
chr14:1080401-1081689	1080000	1080000	92	ENSDARG00000108528	1083521	0
chr14:1080401-1081689	1080000	1080000	92	ENSDARG00000098694	1080343	0
chr14:1080401-1081689	1080000	1105000	21	ENSDARG00000071906	1106160, 1106425, 1109602, 1106145	25000
chr14:1080401-1081689	1080000	1090000	13	ENSDARG00000088247	1093068	10000
chr14:1080401-1081689	1080000	1100000	10	ENSDARG00000088247	1100761	20000
chr14:1080401-1081689	1080000	1150000	4	ENSDARG00000089368	1152704, 1152802	70000
chr14:1080401-1081689	985000	1080000	3	ENSDARG00000106270	985134	95000
chr14:1080401-1081689	985000	1080000	3	ENSDARG00000101385	988905	95000
chr12:276774-277943	270000	275000	91	ENSDARG00000078835	274129, 273019	5000
chr12:276774-277943	270000	275000	91	ENSDARG00000021557	273340, 272283, 273331	5000
chr12:276774-277943	275000	280000	45	ENSDARG00000096602	281061, 281014	5000
chr12:276774-277943	265000	275000	40	ENSDARG00000030583	268970, 267636, 268938, 269692	10000
chr12:276774-277943	275000	290000	30	ENSDARG00000079888	292459	15000
chr12:276774-277943	275000	290000	30	ENSDARG00000096517	292343, 292359	15000
chr12:276774-277943	260000	275000	5	ENSDARG00000030583	260905, 260774	15000
chr24:1308210-1309201	1305000	1305000	91	ENSDARG00000102153	1307891, 1307960, 1307962, 1307767	0
chr8:26850527-26851566	26845000	26850000	90	ENSDARG00000016830	26848966	5000
chr8:26850527-26851566	26840000	26850000	8	ENSDARG00000090721	26840500, 26841246	10000
chr8:26850527-26851566	26850000	26860000	6	ENSDARG00000016830	26860219	10000
chr8:26850527-26851566	26850000	26855000	5	ENSDARG00000016830	26855785	5000
chr8:26850527-26851566	26770000	26850000	2	ENSDARG00000076923	26773773	80000
chr8:26852745-26853601	26845000	26850000	90	ENSDARG00000016830	26848966	5000
chr8:26852745-26853601	26840000	26850000	8	ENSDARG00000090721	26840500, 26841246	10000
chr8:26852745-26853601	26850000	26860000	6	ENSDARG00000016830	26860219	10000
chr8:26852745-26853601	26850000	26855000	5	ENSDARG00000016830	26855785	5000
chr8:26852745-26853601	26770000	26850000	2	ENSDARG00000076923	26773773	80000
chr2:4363366-4365045	4365000	4365000	86	ENSDARG00000103589	4366260, 4366340, 4367374, 4367422	0
chr2:4363366-4365045	4360000	4365000	18	ENSDARG00000103589	4366260, 4366340, 4367374, 4367422	5000
chr2:4363366-4365045	4365000	4460000	14	ENSDARG00000099395	4462176, 4461665	95000
chr2:4363366-4365045	4360000	4460000	7	ENSDARG00000099395	4462176, 4461665	100000
chr2:4363366-4365045	4365000	4440000	5	ENSDARG00000099604	4440733	75000
chr2:4368931-4370272	4365000	4365000	86	ENSDARG00000103589	4366260, 4366340, 4367374, 4367422	0
chr2:4368931-4370272	4365000	4370000	29	ENSDARG00000103589	4366260, 4366340, 4367374, 4367422	5000
chr2:4368931-4370272	4365000	4460000	14	ENSDARG00000099395	4462176, 4461665	95000
chr2:4368931-4370272	4365000	4440000	5	ENSDARG00000099604	4440733	75000
chr2:4368931-4370272	4370000	4460000	3	ENSDARG00000099395	4462176, 4461665	90000
chr2:4368931-4370272	4370000	4440000	2	ENSDARG00000099604	4440733	70000
chr2:58741677-58742659	58740000	58740000	86	ENSDARG00000067966	58744714	0
chr2:58741677-58742659	58740000	58750000	29	ENSDARG00000090544	58750839	10000
chr2:58741677-58742659	58740000	58820000	9	ENSDARG00000075936	58822674	80000
chr2:58741677-58742659	58740000	58760000	3	ENSDARG00000067817	58761136	20000
chr2:48101206-48102707	48100000	48100000	85	ENSDARG00000038569	48103509	0
chr2:48101206-48102707	48090000	48100000	13	ENSDARG00000094131	48090803, 48090789	10000
chr2:48101206-48102707	48085000	48100000	8	ENSDARG00000038570	48088027	15000
chr2:48101206-48102707	48100000	48130000	6	ENSDARG00000095362	48134378, 48134304	30000
chr2:48101206-48102707	48100000	48125000	5	ENSDARG00000094120	48129830	25000
chr2:48101206-48102707	48045000	48100000	5	ENSDARG00000076969	48049926, 48049884	55000
chr2:48101206-48102707	48070000	48100000	3	ENSDARG00000093651	48072862, 48072636	30000
chr2:48101206-48102707	48080000	48100000	3	ENSDARG00000092961	48081312, 48081286	20000
chr2:48101206-48102707	48015000	48100000	2	ENSDARG00000078065	48018860, 48016577	85000
chr2:48101206-48102707	48020000	48100000	2	ENSDARG00000052971	48023894	80000
chr2:76632-79771	75000	80000	84	ENSDARG00000107910	80930	5000
chr2:76632-79771	75000	115000	29	ENSDARG00000100031	116698, 117085	40000
chr2:76632-79771	75000	120000	14	ENSDARG00000107109	121019	45000
chr2:76632-79771	75000	120000	14	ENSDARG00000038667	122870	45000
chr2:76632-79771	75000	135000	14	ENSDARG00000038666	138896, 138963	60000
chr2:76632-79771	50000	75000	12	ENSDARG00000063518	50630	25000
chr2:76632-79771	45000	75000	11	ENSDARG00000040045	48529	30000
chr2:76632-79771	75000	155000	5	ENSDARG00000088634	155344	80000
chr2:76632-79771	75000	130000	4	ENSDARG00000008333	133115, 133105	55000
chr2:76632-79771	20000	75000	4	ENSDARG00000100145	24792	55000
chr2:76632-79771	25000	75000	4	ENSDARG00000088389	29111	50000
chr2:76632-79771	75000	165000	2	ENSDARG00000088634	167818	90000
chr2:76632-79771	75000	165000	2	ENSDARG00000104777	168264	90000
chr15:30279717-30281721	30250000	30275000	21	ENSDARG00000069066	30253037	25000
chr15:30279717-30281721	30245000	30275000	10	ENSDARG00000097908	30249024, 30247096	30000
chr15:30279717-30281721	30245000	30275000	10	ENSDARG00000069066	30246230	30000
chr15:30279717-30281721	30245000	30280000	2	ENSDARG00000097908	30249024, 30247096	35000
chr15:30279717-30281721	30245000	30280000	2	ENSDARG00000069066	30246230	35000
chr7:37813379-37814291	37810000	37815000	83	ENSDARG00000036073	37818392, 37819257, 37819534	5000
chr7:37813379-37814291	37810000	37815000	83	ENSDARG00000036074	37816607	5000
chr7:37813379-37814291	37810000	37870000	3	ENSDARG00000105580	37873361	60000
chr5:53855868-53856425	53850000	53855000	83	ENSDARG00000104996	53850885, 53851137, 53850882, 53850893	5000
chr5:53855868-53856425	53850000	53855000	83	ENSDARG00000100372	53850726, 53850496, 53850446	5000
chr5:53855868-53856425	53850000	53855000	83	ENSDARG00000101102	53854512	5000
chr5:53855868-53856425	53855000	53905000	9	ENSDARG00000105035	53908974, 53908970	50000
chr5:53855868-53856425	53855000	53905000	9	ENSDARG00000101300	53908012, 53907990	50000
chr5:53855868-53856425	53855000	53935000	2	ENSDARG00000104393	53938900	80000
chr5:53855868-53856425	53835000	53855000	2	ENSDARG00000099139	53835099, 53835652	20000
chr5:53855608-53855723	53850000	53855000	83	ENSDARG00000104996	53850885, 53851137, 53850882, 53850893	5000
chr5:53855608-53855723	53850000	53855000	83	ENSDARG00000100372	53850726, 53850496, 53850446	5000
chr5:53855608-53855723	53850000	53855000	83	ENSDARG00000101102	53854512	5000
chr5:53855608-53855723	53855000	53905000	9	ENSDARG00000105035	53908974, 53908970	50000
chr5:53855608-53855723	53855000	53905000	9	ENSDARG00000101300	53908012, 53907990	50000
chr5:53855608-53855723	53855000	53935000	2	ENSDARG00000104393	53938900	80000
chr5:53855608-53855723	53835000	53855000	2	ENSDARG00000099139	53835099, 53835652	20000
chr13:128284-129074	125000	125000	82	ENSDARG00000103144	127754, 127720	0
chr13:128284-129074	80000	125000	53	ENSDARG00000104596	82101	45000
chr13:128284-129074	125000	135000	45	ENSDARG00000104347	139991, 139707	10000
chr13:128284-129074	120000	125000	43	ENSDARG00000100028	122582, 122585, 124711	5000
chr13:128284-129074	75000	125000	28	ENSDARG00000063670	75621	50000
chr13:128284-129074	25000	125000	18	ENSDARG00000037079	25567	100000
chr13:128284-129074	125000	140000	8	ENSDARG00000101636	141433, 140850	15000
chr13:128284-129074	125000	150000	7	ENSDARG00000077368	150626, 150628	25000
chr13:128284-129074	125000	150000	7	ENSDARG00000093448	151013, 151049	25000
chr13:128284-129074	125000	195000	7	ENSDARG00000063626	199748, 199790	70000
chr13:128284-129074	125000	155000	3	ENSDARG00000068515	157706	30000
chr13:128284-129074	125000	165000	3	ENSDARG00000068515	168253	40000
chr13:128284-129074	125000	185000	2	ENSDARG00000063626	189795	60000
chr13:128284-129074	125000	215000	2	ENSDARG00000074869	219734, 219817, 219674, 219656, 219661, 218797	90000
chr13:128284-129074	45000	125000	2	ENSDARG00000070053	47154	80000
chr13:35774384-35776221	35775000	35780000	80	ENSDARG00000006003	35782443, 35781936	5000
chr13:35774384-35776221	35770000	35780000	29	ENSDARG00000006003	35782443, 35781936	10000
chr13:35774384-35776221	35775000	35795000	4	ENSDARG00000030630	35799658	20000
chr13:35774384-35776221	35715000	35770000	4	ENSDARG00000104835	35719129, 35716757	55000
chr13:35774384-35776221	35715000	35775000	3	ENSDARG00000104835	35719129, 35716757	60000
chr13:35774384-35776221	35765000	35775000	3	ENSDARG00000030630	35766544	10000
chr13:35774384-35776221	35765000	35775000	3	ENSDARG00000005454	35766411, 35766219, 35766352	10000
chr13:35774384-35776221	35775000	35855000	2	ENSDARG00000079155	35858698, 35859940, 35859953	80000
chr4:18602296-18603821	18600000	18605000	79	ENSDARG00000029018	18606549, 18606164	5000
chr4:18602296-18603821	18600000	18615000	4	ENSDARG00000095705	18617548, 18617562, 18617555, 18617591, 18617597	15000
chr4:18602296-18603821	18520000	18600000	2	ENSDARG00000005547	18523574	80000
chr5:15445729-15447475	15445000	15445000	78	ENSDARG00000035622	15448616, 15448703, 15448651	0
chr5:15445729-15447475	15445000	15490000	4	ENSDARG00000062573	15492272	45000
chr5:15445729-15447475	15445000	15485000	2	ENSDARG00000108783	15485580	40000
chr20:13996509-13997621	13995000	13995000	78	ENSDARG00000005463	13998143	0
chr20:13996509-13997621	13995000	14000000	35	ENSDARG00000096617	14000692	5000
chr20:13996509-13997621	13985000	13995000	22	ENSDARG00000005619	13987151, 13987211	10000
chr20:13996509-13997621	13995000	14070000	11	ENSDARG00000031600	14073434	75000
chr20:13996509-13997621	13920000	13995000	9	ENSDARG00000107164	13922530	75000
chr20:13996509-13997621	13995000	14060000	8	ENSDARG00000096663	14060126	65000
chr6:28004297-28005326	28000000	28000000	78	ENSDARG00000061923	28001382, 28001440, 28001444, 28002259	0
chr6:28004297-28005326	28000000	28005000	33	ENSDARG00000061923	28001382, 28001440, 28001444, 28002259	5000
chr6:28004297-28005326	28000000	28025000	16	ENSDARG00000056924	28027829, 28027834	25000
chr6:28004297-28005326	27930000	28000000	9	ENSDARG00000056862	27932493, 27932503	70000
chr6:28004297-28005326	28005000	28025000	5	ENSDARG00000056924	28027829, 28027834	20000
chr6:28004297-28005326	27960000	28000000	5	ENSDARG00000098603	27964032	40000
chr6:28004297-28005326	27905000	28000000	4	ENSDARG00000056862	27906096, 27906752, 27906028	95000
chr6:28004297-28005326	27900000	28000000	2	ENSDARG00000097082	27901400	100000
chr17:52735059-52735864	52735000	52735000	78	ENSDARG00000098240	52736268, 52736861, 52737522	0
chr17:52735059-52735864	52735000	52755000	19	ENSDARG00000098711	52755676	20000
chr17:52735059-52735864	52680000	52735000	3	ENSDARG00000106296	52681072	55000
chr6:28003445-28004107	28000000	28000000	78	ENSDARG00000061923	28001382, 28001440, 28001444, 28002259	0
chr6:28003445-28004107	28000000	28025000	16	ENSDARG00000056924	28027829, 28027834	25000
chr6:28003445-28004107	27930000	28000000	9	ENSDARG00000056862	27932493, 27932503	70000
chr6:28003445-28004107	27960000	28000000	5	ENSDARG00000098603	27964032	40000
chr6:28003445-28004107	27905000	28000000	4	ENSDARG00000056862	27906096, 27906752, 27906028	95000
chr6:28003445-28004107	27900000	28000000	2	ENSDARG00000097082	27901400	100000
chr22:26842392-26842499	26840000	26840000	77	ENSDARG00000104609	26840574, 26841007	0
chr22:26842392-26842499	26840000	26925000	18	ENSDARG00000093878	26928854	85000
chr22:26842392-26842499	26840000	26940000	8	ENSDARG00000092927	26941745	100000
chr22:26842392-26842499	26840000	26915000	7	ENSDARG00000084004	26919079	75000
chr22:26842392-26842499	26840000	26935000	5	ENSDARG00000061414	26936448	95000
chr22:26842392-26842499	26800000	26840000	4	ENSDARG00000100869	26802970	40000
chr22:26842392-26842499	26800000	26840000	4	ENSDARG00000100073	26804488	40000
chr22:26842392-26842499	26780000	26840000	3	ENSDARG00000098467	26782516	60000
chr22:26842392-26842499	26785000	26840000	2	ENSDARG00000100176	26787692	55000
chr17:609911-611283	610000	610000	76	ENSDARG00000107150	613199	0
chr17:609911-611283	575000	610000	10	ENSDARG00000102021	576808	35000
chr17:609911-611283	600000	610000	6	ENSDARG00000101676	601367	10000
chr17:609911-611283	610000	640000	2	ENSDARG00000100894	643986	30000
chr25:36876144-36877419	36875000	36885000	75	ENSDARG00000101560	36886703	10000
chr25:36876144-36877419	36875000	36875000	61	ENSDARG00000102863	36878592	0
chr25:36876144-36877419	36870000	36875000	27	ENSDARG00000103220	36872636, 36872612	5000
chr25:36876144-36877419	36860000	36875000	13	ENSDARG00000051756	36864502, 36864513, 36864518, 36864493	15000
chr25:36876144-36877419	36860000	36875000	13	ENSDARG00000102643	36864777, 36864803, 36864839	15000
chr25:36876144-36877419	36775000	36875000	3	ENSDARG00000093480	36778171	100000
chr25:36876144-36877419	36795000	36875000	2	ENSDARG00000102453	36796139, 36795938	80000
chr2:58751445-58752302	58750000	58750000	74	ENSDARG00000090544	58750839	0
chr2:58751445-58752302	58740000	58750000	29	ENSDARG00000067966	58744714	10000
chr2:58751445-58752302	58750000	58760000	7	ENSDARG00000067817	58761136	10000
chr2:58751445-58752302	58750000	58805000	6	ENSDARG00000042056	58805176, 58805155	55000
chr2:58751445-58752302	58750000	58820000	5	ENSDARG00000075936	58822674	70000
chr2:58751445-58752302	58650000	58750000	2	ENSDARG00000103672	58654657	100000
chr5:24368766-24369491	24365000	24365000	74	ENSDARG00000078803	24365413, 24365610	0
chr5:24368766-24369491	24365000	24370000	36	ENSDARG00000020465	24372270	5000
chr5:24368766-24369491	24365000	24375000	25	ENSDARG00000020465	24378557, 24378560, 24377138, 24378547, 24378762	10000
chr5:24368766-24369491	24365000	24375000	25	ENSDARG00000079816	24378833	10000
chr5:24368766-24369491	24305000	24365000	8	ENSDARG00000020621	24308975, 24308915	60000
chr20:28364813-28366399	28365000	28365000	73	ENSDARG00000070426	28367802, 28367855	0
chr20:28364813-28366399	28360000	28365000	13	ENSDARG00000070426	28367802, 28367855	5000
chr20:28364813-28366399	28365000	28395000	7	ENSDARG00000070432	28396014	30000
chr20:28364813-28366399	28365000	28450000	7	ENSDARG00000070432	28453262	85000
chr20:28364813-28366399	28365000	28460000	4	ENSDARG00000070433	28462484	95000
chr20:28364813-28366399	28345000	28360000	4	ENSDARG00000070425	28346074	15000
chr20:28364813-28366399	28345000	28365000	4	ENSDARG00000070425	28346074	20000
chr18:23884132-23885136	23885000	23885000	72	ENSDARG00000040926	23888838, 23888397, 23888851	0
chr18:23884132-23885136	23885000	23890000	27	ENSDARG00000092402	23891092	5000
chr18:23884132-23885136	23880000	23885000	21	ENSDARG00000040926	23888838, 23888397, 23888851	5000
chr18:23884132-23885136	23845000	23885000	3	ENSDARG00000097764	23847376	40000
chr15:14052964-14055768	14045000	14050000	71	ENSDARG00000103720	14048922	5000
chr15:14052964-14055768	14045000	14055000	29	ENSDARG00000103720	14048922	10000
chr15:14052964-14055768	14050000	14100000	8	ENSDARG00000105902	14103146	50000
chr15:14052964-14055768	14050000	14100000	8	ENSDARG00000040725	14102270	50000
chr15:14052964-14055768	14050000	14105000	3	ENSDARG00000105891	14109175	55000
chr15:14052964-14055768	14020000	14050000	2	ENSDARG00000099797	14021765	30000
chr9:56877712-56878521	56875000	56880000	71	ENSDARG00000100510	56882048	5000
chr9:56877712-56878521	56865000	56875000	40	ENSDARG00000100275	56868193	10000
chr9:56877712-56878521	56875000	56875000	23	ENSDARG00000102888	56877232, 56877026	0
chr9:56877712-56878521	56855000	56875000	9	ENSDARG00000098398	56856733	20000
chr9:56877712-56878521	56840000	56875000	5	ENSDARG00000100597	56840489	35000
chr5:45725566-45726316	45725000	45725000	71	ENSDARG00000098013	45729727	0
chr5:45725566-45726316	45670000	45725000	4	ENSDARG00000057395	45673785	55000
chr5:45725566-45726316	45675000	45725000	4	ENSDARG00000095136	45677251	50000
chr5:45725566-45726316	45675000	45725000	4	ENSDARG00000053159	45677440	50000
chr5:45725566-45726316	45690000	45725000	2	ENSDARG00000095136	45693697	35000
chr5:45727273-45727470	45725000	45725000	71	ENSDARG00000098013	45729727	0
chr5:45727273-45727470	45670000	45725000	4	ENSDARG00000057395	45673785	55000
chr5:45727273-45727470	45675000	45725000	4	ENSDARG00000095136	45677251	50000
chr5:45727273-45727470	45675000	45725000	4	ENSDARG00000053159	45677440	50000
chr5:45727273-45727470	45690000	45725000	2	ENSDARG00000095136	45693697	35000
chr22:336084-337409	335000	340000	70	ENSDARG00000046002	342777, 341606, 342767, 342317	5000
chr22:336084-337409	335000	360000	11	ENSDARG00000031216	362922	25000
chr22:336084-337409	335000	345000	9	ENSDARG00000090145	349945	10000
chr22:336084-337409	335000	365000	5	ENSDARG00000078657	368076	30000
chr22:336084-337409	335000	365000	5	ENSDARG00000078223	369831, 369734	30000
chr22:336084-337409	335000	375000	4	ENSDARG00000059315	378506	40000
chr22:336084-337409	335000	385000	3	ENSDARG00000091638	387583	50000
chr22:336084-337409	335000	400000	2	ENSDARG00000019726	400991	65000
chr6:35065324-35066419	35065000	35065000	70	ENSDARG00000052170	35068762, 35068288, 35068805	0
chr6:35065324-35066419	35065000	35065000	70	ENSDARG00000059575	35069457	0
chr6:35065324-35066419	35055000	35065000	18	ENSDARG00000052170	35055662	10000
chr6:35065324-35066419	35060000	35065000	8	ENSDARG00000052170	35063352	5000
chr6:35065324-35066419	35045000	35065000	7	ENSDARG00000100693	35049409, 35049466	20000
chr6:35065324-35066419	34970000	35065000	6	ENSDARG00000088140	34974891, 34974093, 34970962	95000
chr6:35065324-35066419	35065000	35120000	4	ENSDARG00000078725	35123042	55000
chr1:58484203-58484853	58475000	58480000	45	ENSDARG00000100264	58479921	5000
chr1:58484203-58484853	58475000	58480000	45	ENSDARG00000104392	58475217	5000
chr1:58484203-58484853	58480000	58485000	30	ENSDARG00000099619	58487923	5000
chr1:58484203-58484853	58480000	58545000	6	ENSDARG00000102825	58545048	65000
chr1:58484203-58484853	58480000	58545000	6	ENSDARG00000098567	58546147	65000
chr1:58484203-58484853	58400000	58480000	6	ENSDARG00000091359	58400140	80000
chr1:58484203-58484853	58400000	58480000	6	ENSDARG00000108451	58404433	80000
chr1:58484203-58484853	58480000	58525000	5	ENSDARG00000099635	58525537, 58525441	45000
chr1:58484203-58484853	58435000	58480000	4	ENSDARG00000042561	58439198	45000
chr1:58484203-58484853	58480000	58535000	3	ENSDARG00000102825	58539546, 58539318	55000
chr1:58484203-58484853	58480000	58535000	3	ENSDARG00000099741	58536716	55000
chr1:58484203-58484853	58390000	58480000	2	ENSDARG00000069046	58392975	90000
chr8:54178483-54179665	54170000	54175000	69	ENSDARG00000086057	54172121	5000
chr8:155500-157538	155000	160000	68	ENSDARG00000106906	163108	5000
chr8:155500-157538	155000	155000	67	ENSDARG00000081629	159395	0
chr8:155500-157538	150000	155000	63	ENSDARG00000046022	150024	5000
chr8:155500-157538	155000	210000	2	ENSDARG00000101239	214587, 214445	55000
chr21:45795992-45797307	45795000	45800000	68	ENSDARG00000023820	45802099	5000
chr21:45795992-45797307	45795000	45800000	68	ENSDARG00000043249	45800677	5000
chr21:45795992-45797307	45795000	45830000	42	ENSDARG00000101722	45833739	35000
chr21:45795992-45797307	45795000	45850000	7	ENSDARG00000103825	45852915	55000
chr21:45795992-45797307	45775000	45795000	6	ENSDARG00000042785	45776752	20000
chr21:45795992-45797307	45795000	45855000	2	ENSDARG00000005335	45859467, 45859662, 45859726	60000
chr19:32452563-32453497	32450000	32450000	68	ENSDARG00000061718	32454792	0
chr19:32452563-32453497	32450000	32470000	20	ENSDARG00000103948	32471164	20000
chr8:22268439-22269284	22265000	22265000	68	ENSDARG00000069009	22267022, 22266765, 22265972, 22266134, 22267019, 22266787	0
chr8:22268439-22269284	22265000	22265000	68	ENSDARG00000053133	22268081	0
chr8:22268439-22269284	22265000	22305000	31	ENSDARG00000053138	22306012	40000
chr8:22268439-22269284	22265000	22305000	31	ENSDARG00000060361	22305505, 22305464, 22305457, 22305724	40000
chr8:22268439-22269284	22255000	22265000	25	ENSDARG00000009748	22255959	10000
chr8:22268439-22269284	22250000	22265000	17	ENSDARG00000069014	22252983, 22252580, 22253258	15000
chr8:22268439-22269284	22265000	22340000	8	ENSDARG00000068993	22342648	75000
chr8:22268439-22269284	22265000	22355000	5	ENSDARG00000092892	22356531, 22356525	90000
chr8:22268439-22269284	22265000	22320000	4	ENSDARG00000075500	22321964, 22321983	55000
chr8:22268439-22269284	22265000	22320000	4	ENSDARG00000042456	22324998, 22324043	55000
chr8:22268439-22269284	22265000	22330000	3	ENSDARG00000068993	22334670	65000
chr8:22268439-22269284	22265000	22335000	3	ENSDARG00000068993	22336769	70000
chr19:32451768-32452462	32450000	32450000	68	ENSDARG00000061718	32454792	0
chr19:32451768-32452462	32450000	32470000	20	ENSDARG00000103948	32471164	20000
chr13:11306404-11306944	11300000	11305000	67	ENSDARG00000028228	11303655	5000
chr13:11306404-11306944	11305000	11305000	9	ENSDARG00000028228	11307011	0
chr13:11306404-11306944	11305000	11310000	3	ENSDARG00000101339	11312925	5000
chr1:54532226-54533449	54530000	54560000	8	ENSDARG00000036281	54561689	30000
chr1:54532226-54533449	54530000	54560000	8	ENSDARG00000096514	54561509, 54562035	30000
chr1:54532226-54533449	54530000	54565000	8	ENSDARG00000096514	54568681	35000
chr1:54532226-54533449	54505000	54530000	7	ENSDARG00000019765	54505437	25000
chr1:54532226-54533449	54435000	54530000	5	ENSDARG00000093412	54438802	95000
chr1:54532226-54533449	54450000	54530000	4	ENSDARG00000052263	54453788	80000
chr1:54532226-54533449	54530000	54570000	3	ENSDARG00000068255	54570845	40000
chr1:54532226-54533449	54530000	54595000	3	ENSDARG00000096576	54596279	65000
chr1:54532226-54533449	54440000	54530000	3	ENSDARG00000093412	54441094	90000
chr1:54532226-54533449	54530000	54590000	2	ENSDARG00000096661	54593315, 54593313	60000
chr11:25145261-25146370	25145000	25145000	65	ENSDARG00000099120	25146567	0
chr11:25145261-25146370	25145000	25145000	65	ENSDARG00000070542	25146597	0
chr11:25145261-25146370	25145000	25150000	35	ENSDARG00000070541	25151131, 25151177	5000
chr11:25145261-25146370	25145000	25165000	29	ENSDARG00000062002	25165945	20000
chr11:25145261-25146370	25145000	25155000	22	ENSDARG00000070542	25155009	10000
chr11:25145261-25146370	25145000	25170000	19	ENSDARG00000097733	25171280	25000
chr11:25145261-25146370	25085000	25145000	14	ENSDARG00000087186	25086918	60000
chr11:25145261-25146370	25090000	25145000	14	ENSDARG00000077883	25090583, 25090586, 25090285	55000
chr11:25145261-25146370	25065000	25145000	12	ENSDARG00000070545	25066223	80000
chr11:25145261-25146370	25145000	25190000	5	ENSDARG00000026098	25193235, 25193238	45000
chr11:25145261-25146370	25145000	25220000	5	ENSDARG00000015990	25223720	75000
chr11:25145261-25146370	25145000	25220000	5	ENSDARG00000017274	25222081	75000
chr11:25145261-25146370	25145000	25175000	4	ENSDARG00000013477	25175537	30000
chr11:25145261-25146370	25055000	25145000	4	ENSDARG00000070545	25058750, 25058760, 25058521	90000
chr11:25145261-25146370	25145000	25235000	3	ENSDARG00000082495	25238569	90000
chr11:25145261-25146370	25145000	25235000	3	ENSDARG00000102967	25238569	90000
chr11:25145261-25146370	25145000	25235000	3	ENSDARG00000017274	25235142	90000
chr11:25145261-25146370	25145000	25240000	3	ENSDARG00000044861	25243430, 25243491, 25243499	95000
chr11:25145261-25146370	25145000	25240000	3	ENSDARG00000044862	25240027, 25240127	95000
chr11:25145261-25146370	25145000	25245000	3	ENSDARG00000020595	25248158	100000
chr11:25145261-25146370	25080000	25145000	3	ENSDARG00000087186	25080904	65000
chr24:23689884-23690622	23690000	23690000	65	ENSDARG00000003941	23694473	0
chr24:23689884-23690622	23690000	23695000	23	ENSDARG00000045308	23695675, 23696510, 23695681	5000
chr24:23689884-23690622	23685000	23690000	19	ENSDARG00000003941	23694473	5000
chr24:23689884-23690622	23635000	23690000	7	ENSDARG00000062460	23639527	55000
chr24:23689884-23690622	23645000	23690000	7	ENSDARG00000030999	23646665, 23646688	45000
chr24:23689884-23690622	23605000	23690000	6	ENSDARG00000106560	23607401	85000
chr24:23689884-23690622	23595000	23685000	4	ENSDARG00000086944	23597567	90000
chr24:23689884-23690622	23595000	23690000	4	ENSDARG00000086944	23597567	95000
chr24:23689884-23690622	23645000	23685000	3	ENSDARG00000030999	23646665, 23646688	40000
chr24:23689884-23690622	23610000	23690000	2	ENSDARG00000106196	23612123	80000
chr16:84792-89472	65000	85000	63	ENSDARG00000098834	68069	20000
chr16:84792-89472	65000	80000	29	ENSDARG00000098834	68069	15000
chr16:89641-92263	65000	85000	63	ENSDARG00000098834	68069	20000
chr16:89641-92263	65000	90000	42	ENSDARG00000098834	68069	25000
chr16:89641-92263	50000	90000	3	ENSDARG00000107602	50968	40000
chr18:28852-30951	30000	30000	63	ENSDARG00000087941	33817	0
chr18:28852-30951	10000	30000	44	ENSDARG00000103011	11926	20000
chr18:28852-30951	30000	40000	39	ENSDARG00000036239	40317	10000
chr18:28852-30951	25000	30000	31	ENSDARG00000087941	33817	5000
chr18:28852-30951	30000	80000	27	ENSDARG00000075454	81280	50000
chr18:28852-30951	30000	60000	26	ENSDARG00000036237	62932	30000
chr18:28852-30951	30000	50000	25	ENSDARG00000067520	54354	20000
chr18:28852-30951	10000	25000	21	ENSDARG00000103011	11926	15000
chr18:28852-30951	30000	45000	19	ENSDARG00000036239	46010, 45736, 45750	15000
chr18:28852-30951	30000	65000	17	ENSDARG00000036237	69713	35000
chr18:28852-30951	30000	75000	16	ENSDARG00000075454	79659	45000
chr18:28852-30951	30000	90000	11	ENSDARG00000023659	92046	60000
chr18:28852-30951	0	30000	11	ENSDARG00000059349	1612, 1615	30000
chr18:28852-30951	30000	85000	9	ENSDARG00000023659	85294	55000
chr18:28852-30951	30000	120000	8	ENSDARG00000036232	124060	90000
chr18:28852-30951	30000	95000	6	ENSDARG00000063719	95770	65000
chr18:28852-30951	25000	60000	5	ENSDARG00000036237	62932	35000
chr18:28852-30951	25000	40000	4	ENSDARG00000036239	40317	15000
chr18:28852-30951	25000	90000	4	ENSDARG00000023659	92046	65000
chr18:28852-30951	25000	75000	2	ENSDARG00000075454	79659	50000
chr18:28852-30951	25000	80000	2	ENSDARG00000075454	81280	55000
chr9:38212998-38213727	38210000	38210000	63	ENSDARG00000091342	38212202	0
chr9:38212998-38213727	38210000	38225000	8	ENSDARG00000014806	38227189	15000
chr9:38212998-38213727	38210000	38230000	7	ENSDARG00000014806	38233144, 38233028	20000
chr9:38212998-38213727	38210000	38230000	7	ENSDARG00000005318	38233542	20000
chr9:38212998-38213727	38210000	38260000	2	ENSDARG00000107639	38262121	50000
chr9:38212998-38213727	38210000	38260000	2	ENSDARG00000009738	38264287	50000
chr9:38212998-38213727	38210000	38265000	2	ENSDARG00000009738	38266056	55000
chr2:39789285-39791266	39790000	39790000	62	ENSDARG00000038731	39793420	0
chr2:39789285-39791266	39770000	39790000	17	ENSDARG00000038731	39772259	20000
chr2:39789285-39791266	39785000	39790000	7	ENSDARG00000038731	39793420	5000
chr2:39789285-39791266	39785000	39790000	7	ENSDARG00000038731	39786917	5000
chr2:39789285-39791266	39760000	39790000	4	ENSDARG00000016084	39761403	30000
chr1:20527-22172	15000	20000	62	ENSDARG00000102407	15062	5000
chr1:20527-22172	15000	20000	62	ENSDARG00000102097	18716, 18747, 18786	5000
chr1:20527-22172	20000	25000	48	ENSDARG00000099319	25585	5000
chr1:20527-22172	20000	25000	48	ENSDARG00000099640	27690, 27814, 27849	5000
chr1:20527-22172	10000	20000	48	ENSDARG00000102407	11822, 11992, 12129, 14167, 14343, 11967	10000
chr1:20527-22172	10000	20000	48	ENSDARG00000099104	12027, 11725	10000
chr1:20527-22172	20000	40000	42	ENSDARG00000102746	44484, 44565, 44534, 42838, 44546, 44314, 43782, 44525	20000
chr1:20527-22172	20000	35000	40	ENSDARG00000104071	36552, 36727	15000
chr1:20527-22172	20000	30000	14	ENSDARG00000099640	31787	10000
chr1:20527-22172	20000	45000	6	ENSDARG00000103929	49842, 49835, 49695, 48933, 48077	25000
chr1:20527-22172	20000	65000	5	ENSDARG00000101073	65017	45000
chr1:20527-22172	20000	65000	5	ENSDARG00000100223	69444	45000
chr1:20527-22172	5000	20000	3	ENSDARG00000099104	9919, 7335	15000
chr1:20527-22172	20000	70000	2	ENSDARG00000100223	72103, 71492, 71523, 71494, 71472, 71470	50000
chr6:39010070-39011561	39005000	39010000	62	ENSDARG00000070721	39008913, 39007597	5000
chr6:39011968-39013096	39005000	39010000	62	ENSDARG00000070721	39008913, 39007597	5000
chr14:30736770-30737707	30735000	30735000	62	ENSDARG00000016085	30739869	0
chr14:30736770-30737707	30735000	30745000	36	ENSDARG00000012025	30747516	10000
chr14:30736770-30737707	30715000	30735000	19	ENSDARG00000016085	30718904, 30719768, 30719766	20000
chr14:30736770-30737707	30640000	30735000	9	ENSDARG00000015649	30642697	95000
chr1:22219-22616	15000	20000	62	ENSDARG00000102407	15062	5000
chr1:22219-22616	15000	20000	62	ENSDARG00000102097	18716, 18747, 18786	5000
chr1:22219-22616	20000	25000	48	ENSDARG00000099319	25585	5000
chr1:22219-22616	20000	25000	48	ENSDARG00000099640	27690, 27814, 27849	5000
chr1:22219-22616	10000	20000	48	ENSDARG00000102407	11822, 11992, 12129, 14167, 14343, 11967	10000
chr1:22219-22616	10000	20000	48	ENSDARG00000099104	12027, 11725	10000
chr1:22219-22616	20000	40000	42	ENSDARG00000102746	44484, 44565, 44534, 42838, 44546, 44314, 43782, 44525	20000
chr1:22219-22616	20000	35000	40	ENSDARG00000104071	36552, 36727	15000
chr1:22219-22616	20000	30000	14	ENSDARG00000099640	31787	10000
chr1:22219-22616	20000	45000	6	ENSDARG00000103929	49842, 49835, 49695, 48933, 48077	25000
chr1:22219-22616	20000	65000	5	ENSDARG00000101073	65017	45000
chr1:22219-22616	20000	65000	5	ENSDARG00000100223	69444	45000
chr1:22219-22616	5000	20000	3	ENSDARG00000099104	9919, 7335	15000
chr1:22219-22616	20000	70000	2	ENSDARG00000100223	72103, 71492, 71523, 71494, 71472, 71470	50000
chr3:33607770-33610557	33605000	33610000	61	ENSDARG00000099164	33613372	5000
chr3:33607770-33610557	33605000	33625000	17	ENSDARG00000099195	33629941	20000
chr3:33607770-33610557	33610000	33610000	5	ENSDARG00000099164	33613372	0
chr7:599228-601286	595000	600000	61	ENSDARG00000091521	598240, 598306	5000
chr7:599228-601286	600000	615000	21	ENSDARG00000041203	616429, 615299, 616401	15000
chr7:599228-601286	595000	615000	11	ENSDARG00000041203	616429, 615299, 616401	20000
chr7:599228-601286	595000	595000	10	ENSDARG00000091521	598240, 598306	0
chr7:599228-601286	600000	620000	9	ENSDARG00000019406	620140, 620165, 620155	20000
chr7:599228-601286	595000	620000	5	ENSDARG00000019406	620140, 620165, 620155	25000
chr7:599228-601286	505000	600000	5	ENSDARG00000091521	508421	95000
chr7:599228-601286	600000	685000	4	ENSDARG00000105631	687533	85000
chr7:599228-601286	505000	595000	4	ENSDARG00000091521	508421	90000
chr7:599228-601286	600000	675000	3	ENSDARG00000105639	676904	75000
chr7:599228-601286	600000	655000	2	ENSDARG00000105518	656557	55000
chr7:599228-601286	600000	690000	2	ENSDARG00000067794	692518	90000
chr5:32193659-32195258	32190000	32190000	61	ENSDARG00000054906	32191092	0
chr5:32193659-32195258	32190000	32195000	19	ENSDARG00000054906	32191092	5000
chr5:32193659-32195258	32190000	32210000	9	ENSDARG00000031985	32213803, 32213839	20000
chr5:32193659-32195258	32190000	32250000	4	ENSDARG00000095142	32250686	60000
chr5:32193659-32195258	32190000	32215000	3	ENSDARG00000040248	32217535, 32215950	25000
chr5:32193659-32195258	32190000	32280000	3	ENSDARG00000060683	32282009, 32282445	90000
chr5:32193659-32195258	32190000	32280000	3	ENSDARG00000006691	32282535, 32282547, 32282554, 32283440	90000
chr5:32193659-32195258	32190000	32255000	2	ENSDARG00000095142	32258275	65000
chr5:32193659-32195258	32195000	32280000	2	ENSDARG00000060683	32282009, 32282445	85000
chr5:32193659-32195258	32195000	32280000	2	ENSDARG00000006691	32282535, 32282547, 32282554, 32283440	85000
chr5:32193659-32195258	32135000	32190000	2	ENSDARG00000106448	32136934	55000
chr20:6823360-6824349	6820000	6820000	61	ENSDARG00000099351	6822741, 6822733	0
chr20:6823360-6824349	6765000	6820000	5	ENSDARG00000099144	6766300	55000
chr20:6823360-6824349	6780000	6820000	5	ENSDARG00000099144	6783843	40000
chr10:33211323-33211519	33210000	33210000	60	ENSDARG00000078459	33213083	0
chr10:33211323-33211519	33210000	33225000	10	ENSDARG00000062592	33227954, 33228002	15000
chr25:34063447-34068456	34065000	34070000	59	ENSDARG00000097879	34070583	5000
chr25:34063447-34068456	34065000	34070000	59	ENSDARG00000061368	34071480	5000
chr25:34063447-34068456	34060000	34070000	20	ENSDARG00000097879	34070583	10000
chr25:34063447-34068456	34060000	34070000	20	ENSDARG00000061368	34071480	10000
chr25:34063447-34068456	33980000	34065000	4	ENSDARG00000045556	33982588	85000
chr25:34063447-34068456	34065000	34135000	2	ENSDARG00000103476	34135366	70000
chr8:24766826-24767840	24765000	24770000	59	ENSDARG00000073847	24772108	5000
chr8:24766826-24767840	24725000	24765000	6	ENSDARG00000042807	24725902, 24725903	40000
chr9:690682-691524	690000	695000	59	ENSDARG00000078058	695564	5000
chr9:690682-691524	690000	710000	6	ENSDARG00000075709	711306	20000
chr9:690682-691524	690000	710000	6	ENSDARG00000011999	712147	20000
chr9:690682-691524	690000	745000	5	ENSDARG00000037203	748316	55000
chr9:690682-691524	690000	745000	5	ENSDARG00000040990	746553, 746486	55000
chr4:18598936-18599773	18595000	18605000	59	ENSDARG00000029018	18606549, 18606164	10000
chr4:18598936-18599773	18595000	18615000	6	ENSDARG00000095705	18617548, 18617562, 18617555, 18617591, 18617597	20000
chr4:18598936-18599773	18595000	18690000	2	ENSDARG00000106063	18690716	95000
chr5:21632152-21633929	21625000	21630000	58	ENSDARG00000062457	21627137	5000
chr5:21632152-21633929	21625000	21630000	58	ENSDARG00000058128	21629353	5000
chr5:21632152-21633929	21575000	21630000	3	ENSDARG00000015314	21579118, 21579007	55000
chr8:28409299-28410934	28410000	28415000	58	ENSDARG00000042732	28419258	5000
chr8:28409299-28410934	28410000	28415000	58	ENSDARG00000042725	28415774	5000
chr8:28409299-28410934	28405000	28415000	30	ENSDARG00000042732	28419258	10000
chr8:28409299-28410934	28405000	28415000	30	ENSDARG00000042725	28415774	10000
chr8:28409299-28410934	28320000	28410000	5	ENSDARG00000003098	28320016, 28320012, 28323329, 28323281	90000
chr8:28409299-28410934	28320000	28405000	2	ENSDARG00000003098	28320016, 28320012, 28323329, 28323281	85000
chr8:29956439-29957993	29950000	29955000	58	ENSDARG00000016404	29953792	5000
chr8:29956439-29957993	29950000	29955000	58	ENSDARG00000095859	29953792	5000
chr8:29956439-29957993	29920000	29955000	2	ENSDARG00000012403	29921589	35000
chr16:54695630-54697089	54695000	54700000	58	ENSDARG00000038006	54702240	5000
chr16:54695630-54697089	54595000	54695000	25	ENSDARG00000100043	54596878	100000
chr16:54695630-54697089	54695000	54785000	6	ENSDARG00000102914	54787441	90000
chr16:54695630-54697089	54680000	54695000	4	ENSDARG00000104186	54681445	15000
chr16:54695630-54697089	54615000	54695000	3	ENSDARG00000108941	54617355	80000
chr5:21630647-21631685	21625000	21630000	58	ENSDARG00000062457	21627137	5000
chr5:21630647-21631685	21625000	21630000	58	ENSDARG00000058128	21629353	5000
chr5:21630647-21631685	21575000	21630000	3	ENSDARG00000015314	21579118, 21579007	55000
chr11:44454625-44455534	44455000	44460000	58	ENSDARG00000098635	44460987	5000
chr11:44454625-44455534	44450000	44460000	26	ENSDARG00000098635	44460987	10000
chr11:44454625-44455534	44450000	44540000	7	ENSDARG00000100011	44543693	90000
chr11:44454625-44455534	44455000	44540000	7	ENSDARG00000100011	44543693	85000
chr11:44454625-44455534	44385000	44455000	2	ENSDARG00000103566	44385254, 44385283	70000
chr13:18868-20384	15000	15000	57	ENSDARG00000107538	18808	0
chr13:18868-20384	15000	20000	29	ENSDARG00000107634	20646	5000
chr13:18868-20384	15000	20000	29	ENSDARG00000107538	18808	5000
chr13:18868-20384	5000	15000	23	ENSDARG00000103415	8836	10000
chr13:18868-20384	15000	25000	18	ENSDARG00000037079	25567	10000
chr13:18868-20384	15000	75000	13	ENSDARG00000063670	75621	60000
chr13:18868-20384	15000	35000	6	ENSDARG00000106892	39438	20000
chr13:18868-20384	15000	80000	6	ENSDARG00000104596	82101	65000
chr13:18868-20384	20000	25000	5	ENSDARG00000037079	25567	5000
chr13:18868-20384	15000	45000	4	ENSDARG00000070053	47154	30000
chr13:18868-20384	20000	20000	2	ENSDARG00000107634	20646	0
chr13:18868-20384	15000	65000	2	ENSDARG00000106783	69561	50000
chr11:139623-140848	130000	135000	57	ENSDARG00000101413	132684, 132690	5000
chr11:139623-140848	130000	140000	34	ENSDARG00000101413	132684, 132690	10000
chr11:139623-140848	135000	175000	4	ENSDARG00000075748	179047, 179069	40000
chr11:139623-140848	135000	175000	4	ENSDARG00000087937	177234, 179157	40000
chr11:139623-140848	135000	185000	4	ENSDARG00000075748	189041	50000
chr11:139623-140848	140000	220000	2	ENSDARG00000059342	221058, 220890, 220893	80000
chr3:40259399-40260496	40260000	40265000	57	ENSDARG00000077052	40265494, 40265570, 40267117	5000
chr3:40259399-40260496	40260000	40260000	23	ENSDARG00000097119	40263295	0
chr3:40259399-40260496	40255000	40265000	18	ENSDARG00000077052	40265494, 40265570, 40267117	10000
chr3:40259399-40260496	40255000	40260000	10	ENSDARG00000097119	40263295	5000
chr3:40259399-40260496	40205000	40260000	2	ENSDARG00000106239	40209815	55000
chr20:2944158-2945193	2935000	2940000	57	ENSDARG00000043858	2936188, 2936382	5000
chr20:2944158-2945193	2935000	2940000	57	ENSDARG00000043856	2937165	5000
chr20:2944158-2945193	2935000	2945000	7	ENSDARG00000043858	2936188, 2936382	10000
chr20:2944158-2945193	2935000	2945000	7	ENSDARG00000043856	2937165	10000
chr3:40260990-40261964	40260000	40265000	57	ENSDARG00000077052	40265494, 40265570, 40267117	5000
chr3:40260990-40261964	40260000	40260000	23	ENSDARG00000097119	40263295	0
chr3:40260990-40261964	40205000	40260000	2	ENSDARG00000106239	40209815	55000
chr16:39953648-39954606	39950000	39950000	57	ENSDARG00000044574	39950633	0
chr16:39953648-39954606	39905000	39950000	7	ENSDARG00000097794	39908640, 39909696	45000
chr16:39953648-39954606	39905000	39950000	7	ENSDARG00000044574	39909087, 39908727, 39908896, 39908687, 39908684	45000
chr16:39953648-39954606	39950000	40020000	5	ENSDARG00000108598	40022137	70000
chr16:39953648-39954606	39935000	39950000	3	ENSDARG00000083807	39935219	15000
chr22:364405-365247	360000	360000	56	ENSDARG00000031216	362922	0
chr22:364405-365247	360000	365000	30	ENSDARG00000078657	368076	5000
chr22:364405-365247	360000	365000	30	ENSDARG00000078223	369831, 369734	5000
chr22:364405-365247	360000	365000	30	ENSDARG00000031216	362922	5000
chr22:364405-365247	345000	360000	20	ENSDARG00000090145	349945	15000
chr22:364405-365247	360000	375000	19	ENSDARG00000059315	378506	15000
chr22:364405-365247	340000	360000	18	ENSDARG00000046002	342777, 341606, 342767, 342317	20000
chr22:364405-365247	365000	365000	16	ENSDARG00000078657	368076	0
chr22:364405-365247	365000	365000	16	ENSDARG00000078223	369831, 369734	0
chr22:364405-365247	360000	385000	9	ENSDARG00000091638	387583	25000
chr22:364405-365247	340000	365000	9	ENSDARG00000046002	342777, 341606, 342767, 342317	25000
chr22:364405-365247	365000	375000	8	ENSDARG00000059315	378506	10000
chr22:364405-365247	365000	465000	8	ENSDARG00000000853	468799	100000
chr22:364405-365247	345000	365000	3	ENSDARG00000090145	349945	20000
chr22:364405-365247	360000	390000	2	ENSDARG00000019726	393427	30000
chr22:364405-365247	360000	400000	2	ENSDARG00000019726	400991	40000
chr11:44469215-44471037	44460000	44465000	55	ENSDARG00000098635	44460987	5000
chr11:44469215-44471037	44460000	44470000	15	ENSDARG00000098635	44460987	10000
chr11:44469215-44471037	44470000	44540000	11	ENSDARG00000100011	44543693	70000
chr11:44469215-44471037	44465000	44540000	4	ENSDARG00000100011	44543693	75000
chr11:44469215-44471037	44385000	44465000	3	ENSDARG00000103566	44385254, 44385283	80000
chr11:44469215-44471037	44385000	44470000	2	ENSDARG00000103566	44385254, 44385283	85000
chr19:42494298-42495573	42490000	42490000	55	ENSDARG00000070151	42492011	0
chr19:42494298-42495573	42485000	42490000	34	ENSDARG00000070151	42486675, 42486349	5000
chr19:42494298-42495573	42490000	42495000	28	ENSDARG00000070151	42492011	5000
chr19:42494298-42495573	42485000	42495000	2	ENSDARG00000070151	42486675, 42486349	10000
chr8:53627918-53629043	53625000	53625000	55	ENSDARG00000102546	53627383, 53626472	0
chr8:53627918-53629043	53590000	53625000	12	ENSDARG00000013009	53594380	35000
chr8:53627918-53629043	53595000	53625000	10	ENSDARG00000043079	53595810	30000
chr8:53627918-53629043	53625000	53635000	9	ENSDARG00000104462	53635530	10000
chr8:53627918-53629043	53625000	53715000	3	ENSDARG00000108414	53717379	90000
chr8:53627918-53629043	53625000	53685000	2	ENSDARG00000020982	53685049	60000
chr16:25319093-25319992	25315000	25315000	55	ENSDARG00000108509	25318921	0
chr16:25319093-25319992	25315000	25315000	55	ENSDARG00000040280	25318483	0
chr16:25319093-25319992	25315000	25340000	19	ENSDARG00000040277	25344281	25000
chr16:25319093-25319992	25315000	25350000	12	ENSDARG00000040277	25350767	35000
chr16:25319093-25319992	25255000	25315000	12	ENSDARG00000087530	25256800	60000
chr16:25319093-25319992	25315000	25330000	7	ENSDARG00000040278	25330825	15000
chr16:25319093-25319992	25315000	25380000	6	ENSDARG00000074623	25381357	65000
chr16:25319093-25319992	25215000	25315000	4	ENSDARG00000090267	25218639	100000
chr16:25319093-25319992	25265000	25315000	3	ENSDARG00000092074	25269175	50000
chr16:25319093-25319992	25280000	25315000	3	ENSDARG00000094894	25281540	35000
chr16:25319093-25319992	25315000	25410000	2	ENSDARG00000105869	25413615	95000
chr16:25319093-25319992	25220000	25315000	2	ENSDARG00000097819	25222451, 25222426	95000
chr9:13146668-13147661	13145000	13145000	54	ENSDARG00000009839	13149216	0
chr9:13146668-13147661	13105000	13145000	2	ENSDARG00000020057	13105649	40000
chr9:87681-88601	85000	90000	54	ENSDARG00000093125	91588, 91584	5000
chr9:87681-88601	85000	90000	54	ENSDARG00000078042	90378	5000
chr9:87681-88601	85000	135000	18	ENSDARG00000104933	137993	50000
chr9:87681-88601	85000	120000	6	ENSDARG00000014976	120413, 122190, 122010	35000
chr9:87681-88601	40000	85000	4	ENSDARG00000098670	43772	45000
chr9:87681-88601	85000	165000	2	ENSDARG00000102336	167184	80000
chr9:87681-88601	85000	185000	2	ENSDARG00000103337	188628, 188606	100000
chr13:49158375-49159057	49150000	49155000	54	ENSDARG00000004702	49153958	5000
chr22:69897-70468	60000	65000	54	ENSDARG00000075768	62693	5000
chr22:69897-70468	60000	65000	54	ENSDARG00000090462	62124	5000
chr22:69897-70468	60000	70000	21	ENSDARG00000075768	62693	10000
chr22:69897-70468	60000	70000	21	ENSDARG00000090462	62124	10000
chr22:69897-70468	55000	65000	18	ENSDARG00000086848	58432	10000
chr22:69897-70468	65000	70000	15	ENSDARG00000059367	71558	5000
chr22:69897-70468	55000	70000	11	ENSDARG00000086848	58432	15000
chr22:69897-70468	65000	130000	5	ENSDARG00000040401	132317, 132355	65000
chr22:69897-70468	70000	160000	5	ENSDARG00000074332	161567, 161310	90000
chr22:69897-70468	70000	70000	3	ENSDARG00000059367	71558	0
chr22:69897-70468	65000	120000	3	ENSDARG00000079475	121009	55000
chr22:69897-70468	65000	85000	2	ENSDARG00000108737	87414	20000
chr22:69897-70468	65000	160000	2	ENSDARG00000074332	161567, 161310	95000
chr22:69897-70468	25000	70000	2	ENSDARG00000102687	29531, 28964	45000
chr5:25477805-25477816	25475000	25475000	54	ENSDARG00000068194	25475077	0
chr5:25477805-25477816	25475000	25475000	54	ENSDARG00000094696	25479025	0
chr5:25477805-25477816	25475000	25490000	12	ENSDARG00000013813	25493792, 25493823	15000
chr5:25477805-25477816	25475000	25505000	7	ENSDARG00000094488	25509210	30000
chr5:25477805-25477816	25475000	25510000	7	ENSDARG00000027620	25513775	35000
chr5:25477805-25477816	25475000	25530000	7	ENSDARG00000092556	25531629, 25532174	55000
chr5:25477805-25477816	25475000	25520000	6	ENSDARG00000027620	25521240	45000
chr5:25477805-25477816	25475000	25555000	4	ENSDARG00000061641	25555926	80000
chr5:25477805-25477816	25475000	25570000	4	ENSDARG00000020024	25570100, 25570072, 25570096	95000
chr5:25477805-25477816	25475000	25515000	2	ENSDARG00000007276	25518702, 25518629	40000
chr5:25477805-25477816	25475000	25535000	2	ENSDARG00000004251	25538160	60000
chr3:47292629-47294519	47290000	47325000	5	ENSDARG00000015722	47329016	35000
chr3:47292629-47294519	47290000	47355000	4	ENSDARG00000062304	47356060	65000
chr25:188857-190577	180000	185000	53	ENSDARG00000046157	180028, 180029, 180030, 181863, 182106, 182118, 181684	5000
chr25:188857-190577	190000	210000	29	ENSDARG00000031774	213239, 213321, 214000	20000
chr25:188857-190577	190000	210000	29	ENSDARG00000029368	211940, 211867	20000
chr25:188857-190577	180000	190000	26	ENSDARG00000046157	180028, 180029, 180030, 181863, 182106, 182118, 181684	10000
chr25:188857-190577	185000	210000	14	ENSDARG00000031774	213239, 213321, 214000	25000
chr25:188857-190577	185000	210000	14	ENSDARG00000029368	211940, 211867	25000
chr25:188857-190577	185000	190000	14	ENSDARG00000080532	185757	5000
chr25:188857-190577	185000	190000	14	ENSDARG00000080855	186572	5000
chr25:188857-190577	185000	190000	14	ENSDARG00000046157	185597	5000
chr25:188857-190577	185000	205000	13	ENSDARG00000029368	208227	20000
chr25:188857-190577	190000	205000	9	ENSDARG00000029368	208227	15000
chr25:188857-190577	175000	185000	9	ENSDARG00000097691	176216, 176549	10000
chr25:188857-190577	185000	220000	8	ENSDARG00000073905	222265, 222312	35000
chr25:188857-190577	185000	185000	6	ENSDARG00000080532	185757	0
chr25:188857-190577	185000	185000	6	ENSDARG00000080855	186572	0
chr25:188857-190577	185000	185000	6	ENSDARG00000046157	185597	0
chr25:188857-190577	175000	190000	6	ENSDARG00000097691	176216, 176549	15000
chr25:188857-190577	190000	220000	4	ENSDARG00000073905	222265, 222312	30000
chr25:188857-190577	190000	235000	3	ENSDARG00000073905	236130	45000
chr25:188857-190577	185000	235000	2	ENSDARG00000073905	236130	50000
chr25:188857-190577	190000	250000	2	ENSDARG00000108727	253350	60000
chr19:43244169-43245093	43235000	43240000	53	ENSDARG00000018000	43237375, 43237377	5000
chr19:43244169-43245093	43235000	43245000	22	ENSDARG00000018000	43237375, 43237377	10000
chr19:43244169-43245093	43240000	43275000	5	ENSDARG00000025269	43277869, 43277770, 43277868	35000
chr19:43244169-43245093	43245000	43275000	4	ENSDARG00000025269	43277869, 43277770, 43277868	30000
chr19:43244169-43245093	43220000	43240000	2	ENSDARG00000020345	43223928	20000
chr19:43241422-43242055	43235000	43240000	53	ENSDARG00000018000	43237375, 43237377	5000
chr19:43241422-43242055	43240000	43275000	5	ENSDARG00000025269	43277869, 43277770, 43277868	35000
chr19:43241422-43242055	43220000	43240000	2	ENSDARG00000020345	43223928	20000
chr21:45800812-45801129	45800000	45800000	53	ENSDARG00000023820	45802099	0
chr21:45800812-45801129	45800000	45800000	53	ENSDARG00000043249	45800677	0
chr21:45800812-45801129	45800000	45830000	24	ENSDARG00000101722	45833739	30000
chr21:45800812-45801129	45800000	45850000	14	ENSDARG00000103825	45852915	50000
chr21:45800812-45801129	45800000	45855000	2	ENSDARG00000005335	45859467, 45859662, 45859726	55000
chr6:38855419-38855689	38845000	38855000	53	ENSDARG00000057497	38848140, 38848161	10000
chr6:38855419-38855689	38775000	38855000	4	ENSDARG00000055737	38775840, 38775882	80000
chr6:38855419-38855689	38855000	38880000	2	ENSDARG00000010255	38882630, 38882639, 38882906	25000
chr18:44634775-44636723	44635000	44635000	52	ENSDARG00000061159	44638335, 44636963	0
chr18:44634775-44636723	44630000	44635000	13	ENSDARG00000061159	44638335, 44636963	5000
chr18:44634775-44636723	44630000	44635000	13	ENSDARG00000020454	44630221, 44630141	5000
chr18:44634775-44636723	44615000	44635000	8	ENSDARG00000040358	44617798, 44617538	20000
chr18:44634775-44636723	44635000	44655000	4	ENSDARG00000020454	44655070	20000
chr18:44634775-44636723	44635000	44655000	4	ENSDARG00000040362	44656350	20000
chr18:44634775-44636723	44570000	44635000	4	ENSDARG00000061168	44573737, 44573409	65000
chr18:44634775-44636723	44635000	44710000	3	ENSDARG00000068219	44714135	75000
chr18:44634775-44636723	44630000	44655000	2	ENSDARG00000020454	44655070	25000
chr18:44634775-44636723	44630000	44655000	2	ENSDARG00000040362	44656350	25000
chr18:44634775-44636723	44630000	44680000	2	ENSDARG00000020405	44680536	50000
chr18:44634775-44636723	44635000	44705000	2	ENSDARG00000068219	44709889	70000
chr18:44634775-44636723	44615000	44630000	2	ENSDARG00000040358	44617798, 44617538	15000
chr19:21785059-21786891	21780000	21785000	52	ENSDARG00000096417	21783009, 21782113, 21782495	5000
chr19:21785059-21786891	21780000	21785000	52	ENSDARG00000005026	21783530	5000
chr15:27429830-27430747	27430000	27430000	52	ENSDARG00000097072	27431192, 27431261	0
chr15:27429830-27430747	27430000	27430000	52	ENSDARG00000006120	27431518, 27431961	0
chr15:27429830-27430747	27425000	27430000	24	ENSDARG00000097072	27431192, 27431261	5000
chr15:27429830-27430747	27425000	27430000	24	ENSDARG00000006120	27431518, 27431961	5000
chr15:27429830-27430747	27430000	27480000	7	ENSDARG00000108415	27480963	50000
chr15:27429830-27430747	27430000	27450000	6	ENSDARG00000030058	27454679	20000
chr19:21787873-21788602	21780000	21785000	52	ENSDARG00000096417	21783009, 21782113, 21782495	5000
chr19:21787873-21788602	21780000	21785000	52	ENSDARG00000005026	21783530	5000
chr14:15455364-15456060	15455000	15455000	52	ENSDARG00000100515	15458085, 15457400, 15457356	0
chr14:15455364-15456060	15455000	15460000	13	ENSDARG00000100047	15463379, 15463403	5000
chr14:15455364-15456060	15430000	15455000	10	ENSDARG00000099694	15434406	25000
chr14:15455364-15456060	15430000	15455000	10	ENSDARG00000102174	15434589	25000
chr14:15455364-15456060	15390000	15455000	8	ENSDARG00000099694	15393965	65000
chr17:37849479-37851952	37845000	37845000	51	ENSDARG00000016154	37848280	0
chr17:37849479-37851952	37845000	37850000	9	ENSDARG00000016154	37848280	5000
chr7:28777071-28778589	28770000	28775000	51	ENSDARG00000061145	28773738	5000
chr7:28777071-28778589	28770000	28775000	51	ENSDARG00000036055	28771925	5000
chr7:28777071-28778589	28775000	28780000	13	ENSDARG00000095007	28782067, 28782089	5000
chr7:28777071-28778589	28775000	28805000	3	ENSDARG00000078055	28809534, 28809602	30000
chr7:28777071-28778589	28750000	28775000	3	ENSDARG00000061149	28750607	25000
chr7:28777071-28778589	28750000	28775000	3	ENSDARG00000054264	28753132	25000
chr7:28777071-28778589	28775000	28825000	2	ENSDARG00000036061	28825044	50000
chr7:28777071-28778589	28775000	28875000	2	ENSDARG00000102051	28877564	100000
chr8:20593691-20594966	20590000	20590000	51	ENSDARG00000043210	20592425, 20592120	0
chr8:20593691-20594966	20585000	20590000	24	ENSDARG00000043210	20589341	5000
chr8:20593691-20594966	20530000	20590000	8	ENSDARG00000032077	20532536	60000
chr8:20593691-20594966	20550000	20590000	3	ENSDARG00000108745	20553906	40000
chr11:17884077-17885286	17880000	17880000	51	ENSDARG00000019797	17883283, 17882652	0
chr11:17884077-17885286	17865000	17880000	16	ENSDARG00000019797	17867644	15000
chr11:17884077-17885286	17880000	17885000	15	ENSDARG00000019797	17885623	5000
chr11:17884077-17885286	17880000	17885000	15	ENSDARG00000097323	17888830	5000
chr11:17884077-17885286	17845000	17880000	15	ENSDARG00000009727	17846786, 17846792	35000
chr11:17884077-17885286	17845000	17880000	15	ENSDARG00000012674	17849532	35000
chr11:17884077-17885286	17880000	17885000	15	ENSDARG00000019797	17883283, 17882652	5000
chr11:17884077-17885286	17830000	17880000	11	ENSDARG00000012674	17830054	50000
chr11:17884077-17885286	17840000	17880000	6	ENSDARG00000009727	17842430	40000
chr11:17884077-17885286	17795000	17880000	3	ENSDARG00000106278	17795638	85000
chr11:17884077-17885286	17825000	17880000	3	ENSDARG00000016773	17829890	55000
chr11:17884077-17885286	17830000	17885000	2	ENSDARG00000012674	17830054	55000
chr18:409195-410234	405000	410000	51	ENSDARG00000107698	410417	5000
chr18:409195-410234	405000	410000	51	ENSDARG00000100553	413603, 413614	5000
chr18:409195-410234	405000	425000	15	ENSDARG00000100553	429488	20000
chr18:409195-410234	410000	410000	10	ENSDARG00000107698	410417	0
chr18:409195-410234	410000	410000	10	ENSDARG00000100553	413603, 413614	0
chr18:409195-410234	405000	435000	9	ENSDARG00000101085	439471, 439518	30000
chr18:409195-410234	410000	425000	4	ENSDARG00000100553	429488	15000
chr18:409195-410234	405000	480000	4	ENSDARG00000105288	481068	75000
chr18:409195-410234	410000	435000	3	ENSDARG00000101085	439471, 439518	25000
chr18:409195-410234	410000	450000	2	ENSDARG00000102796	452271	40000
chr18:409195-410234	410000	480000	2	ENSDARG00000105288	481068	70000
chr18:409195-410234	410000	510000	2	ENSDARG00000105288	510253	100000
chr18:409195-410234	410000	510000	2	ENSDARG00000103826	512876, 512830	100000
chr13:42284868-42285904	42280000	42280000	51	ENSDARG00000060103	42280823, 42280745	0
chr13:42284868-42285904	42280000	42285000	27	ENSDARG00000060103	42280823, 42280745	5000
chr13:42284868-42285904	42270000	42280000	16	ENSDARG00000032552	42274587	10000
chr13:42284868-42285904	42280000	42365000	6	ENSDARG00000060089	42365235	85000
chr13:42284868-42285904	42270000	42285000	5	ENSDARG00000032552	42274587	15000
chr13:42284868-42285904	42280000	42360000	2	ENSDARG00000060089	42361178	80000
chr7:28779126-28779660	28770000	28775000	51	ENSDARG00000061145	28773738	5000
chr7:28779126-28779660	28770000	28775000	51	ENSDARG00000036055	28771925	5000
chr7:28779126-28779660	28775000	28780000	13	ENSDARG00000095007	28782067, 28782089	5000
chr7:28779126-28779660	28775000	28805000	3	ENSDARG00000078055	28809534, 28809602	30000
chr7:28779126-28779660	28750000	28775000	3	ENSDARG00000061149	28750607	25000
chr7:28779126-28779660	28750000	28775000	3	ENSDARG00000054264	28753132	25000
chr7:28779126-28779660	28775000	28825000	2	ENSDARG00000036061	28825044	50000
chr7:28779126-28779660	28775000	28875000	2	ENSDARG00000102051	28877564	100000
chr5:43892288-43894133	43890000	43895000	50	ENSDARG00000077298	43896400, 43896936	5000
chr12:15522801-15524421	15520000	15520000	50	ENSDARG00000036482	15524797	0
chr12:15522801-15524421	15520000	15575000	8	ENSDARG00000027070	15577776, 15577783	55000
chr12:15522801-15524421	15520000	15580000	4	ENSDARG00000079572	15580314	60000
chr12:15522801-15524421	15520000	15540000	3	ENSDARG00000027070	15542172, 15542225	20000
chr12:15522801-15524421	15520000	15620000	2	ENSDARG00000057206	15624642	100000
chr17:53161642-53163034	53160000	53160000	50	ENSDARG00000092716	53163671	0
chr17:53161642-53163034	53160000	53195000	11	ENSDARG00000098081	53196673	35000
chr17:53161642-53163034	53160000	53195000	11	ENSDARG00000099274	53196948, 53197811	35000
chr17:53161642-53163034	53145000	53160000	9	ENSDARG00000102122	53146447	15000
chr17:53161642-53163034	53160000	53200000	6	ENSDARG00000036968	53204124, 53204149	40000
chr17:53161642-53163034	53160000	53220000	6	ENSDARG00000102490	53224487, 53224199, 53224116, 53224112	60000
chr17:53161642-53163034	53160000	53220000	6	ENSDARG00000101867	53221714, 53221701, 53220263	60000
chr17:53161642-53163034	53160000	53225000	5	ENSDARG00000102490	53226952	65000
chr17:53161642-53163034	53160000	53250000	4	ENSDARG00000107504	53251456	90000
chr17:53161642-53163034	53160000	53205000	3	ENSDARG00000036968	53207097	45000
chr17:53161642-53163034	53160000	53205000	3	ENSDARG00000104708	53209720	45000
chr17:53161642-53163034	53160000	53210000	3	ENSDARG00000104708	53210692	50000
chr17:53161642-53163034	53065000	53160000	2	ENSDARG00000042839	53068635, 53068731	95000
chr19:353406-357507	345000	350000	49	ENSDARG00000009779	348522	5000
chr19:353406-357507	345000	355000	9	ENSDARG00000009779	348522	10000
chr19:353406-357507	355000	365000	6	ENSDARG00000063718	365827	10000
chr19:353406-357507	355000	375000	5	ENSDARG00000075592	379543	20000
chr19:353406-357507	305000	355000	3	ENSDARG00000094908	307039	50000
chr19:353406-357507	350000	365000	2	ENSDARG00000063718	365827	15000
chr19:353406-357507	350000	375000	2	ENSDARG00000075592	379543	25000
chr19:353406-357507	350000	420000	2	ENSDARG00000099528	424938	70000
chr19:353406-357507	355000	430000	2	ENSDARG00000099528	431790	75000
chr9:13381327-13383854	13380000	13380000	49	ENSDARG00000060004	13383868	0
chr9:13381327-13383854	13380000	13475000	2	ENSDARG00000085941	13477326	95000
chr19:48343133-48345208	48345000	48345000	49	ENSDARG00000023472	48346964	0
chr19:48343133-48345208	48340000	48345000	35	ENSDARG00000023472	48346964	5000
chr19:48343133-48345208	48345000	48355000	18	ENSDARG00000103362	48355651	10000
chr19:48343133-48345208	48345000	48355000	18	ENSDARG00000099556	48357729	10000
chr19:48343133-48345208	48345000	48355000	18	ENSDARG00000101521	48358187, 48358565, 48358529, 48358793, 48358525, 48358192, 48358552, 48358466	10000
chr19:48343133-48345208	48345000	48355000	18	ENSDARG00000098064	48359089	10000
chr19:48343133-48345208	48345000	48360000	14	ENSDARG00000104889	48364180	15000
chr19:48343133-48345208	48320000	48345000	14	ENSDARG00000102591	48322065	25000
chr19:48343133-48345208	48340000	48355000	10	ENSDARG00000103362	48355651	15000
chr19:48343133-48345208	48340000	48355000	10	ENSDARG00000099556	48357729	15000
chr19:48343133-48345208	48340000	48355000	10	ENSDARG00000101521	48358187, 48358565, 48358529, 48358793, 48358525, 48358192, 48358552, 48358466	15000
chr19:48343133-48345208	48340000	48355000	10	ENSDARG00000098064	48359089	15000
chr19:48343133-48345208	48345000	48375000	9	ENSDARG00000098752	48379229, 48379123	30000
chr19:48343133-48345208	48345000	48370000	8	ENSDARG00000104420	48373022	25000
chr19:48343133-48345208	48345000	48385000	8	ENSDARG00000018124	48388925, 48388970	40000
chr19:48343133-48345208	48345000	48400000	7	ENSDARG00000087529	48400187, 48400322	55000
chr19:48343133-48345208	48340000	48360000	6	ENSDARG00000104889	48364180	20000
chr19:48343133-48345208	48345000	48425000	5	ENSDARG00000099581	48428639	80000
chr19:48343133-48345208	48345000	48445000	5	ENSDARG00000102618	48446893, 48445763, 48446741	100000
chr19:48343133-48345208	48340000	48375000	4	ENSDARG00000098752	48379229, 48379123	35000
chr19:48343133-48345208	48345000	48430000	4	ENSDARG00000099581	48434288	85000
chr19:48343133-48345208	48345000	48440000	3	ENSDARG00000102618	48440442, 48440378	95000
chr19:48343133-48345208	48340000	48400000	2	ENSDARG00000087529	48400187, 48400322	60000
chr19:48343133-48345208	48340000	48430000	2	ENSDARG00000099581	48434288	90000
chr19:48343133-48345208	48320000	48340000	2	ENSDARG00000102591	48322065	20000
chr16:35579218-35580595	35580000	35580000	49	ENSDARG00000101009	35582296, 35582500	0
chr16:35579218-35580595	35575000	35580000	21	ENSDARG00000101009	35582296, 35582500	5000
chr16:35579218-35580595	35580000	35640000	4	ENSDARG00000104760	35641795, 35641749	60000
chr16:35579218-35580595	35580000	35630000	3	ENSDARG00000104311	35633526, 35633536, 35634437	50000
chr20:30131128-30132406	30130000	30130000	49	ENSDARG00000095743	30132447	0
chr20:30131128-30132406	30130000	30130000	49	ENSDARG00000024870	30132431	0
chr20:30131128-30132406	30125000	30130000	32	ENSDARG00000096489	30128699	5000
chr20:30131128-30132406	30130000	30195000	4	ENSDARG00000107440	30196140	65000
chr16:26071242-26072514	26070000	26080000	32	ENSDARG00000103940	26083790	10000
chr20:32424205-32425319	32425000	32425000	49	ENSDARG00000042904	32429857, 32428446	0
chr20:32424205-32425319	32420000	32425000	17	ENSDARG00000042904	32429857, 32428446	5000
chr20:32424205-32425319	32365000	32425000	10	ENSDARG00000096677	32368028	60000
chr20:32424205-32425319	32365000	32425000	10	ENSDARG00000022660	32367987	60000
chr20:32424205-32425319	32425000	32505000	3	ENSDARG00000008678	32506008	80000
chr20:32424205-32425319	32320000	32420000	3	ENSDARG00000020693	32321526, 32321527	100000
chr20:32424205-32425319	32425000	32500000	2	ENSDARG00000008678	32503132, 32503206, 32503138	75000
chr20:32424205-32425319	32425000	32500000	2	ENSDARG00000042902	32502561, 32502572	75000
chr10:44206327-44207330	44205000	44210000	49	ENSDARG00000104094	44210380	5000
chr10:44206327-44207330	44195000	44205000	5	ENSDARG00000024548	44195236	10000
chr10:44206327-44207330	44205000	44295000	2	ENSDARG00000104094	44299490	90000
chr10:44206327-44207330	44170000	44205000	2	ENSDARG00000030781	44170855, 44170845, 44170868	35000
chr18:50832018-50832733	50830000	50835000	49	ENSDARG00000103369	50836038, 50836049	5000
chr18:50832018-50832733	50830000	50830000	16	ENSDARG00000089354	50834291	0
chr18:50832018-50832733	50830000	50875000	5	ENSDARG00000098674	50876414	45000
chr18:50832018-50832733	50800000	50830000	2	ENSDARG00000074431	50803251	30000
chr11:17192-17807	10000	15000	49	ENSDARG00000069977	10058, 12319, 12347, 12233	5000
chr11:17192-17807	15000	25000	42	ENSDARG00000088347	28224, 27872, 28747, 27884, 27821, 27822, 27903	10000
chr11:17192-17807	15000	15000	40	ENSDARG00000086216	18449, 18254, 15460	0
chr11:17192-17807	15000	95000	6	ENSDARG00000063527	97745, 99123, 99144	80000
chr11:17192-17807	15000	50000	5	ENSDARG00000011407	52584	35000
chr1:60279-60831	40000	60000	49	ENSDARG00000102746	44484, 44565, 44534, 42838, 44546, 44314, 43782, 44525	20000
chr1:60279-60831	60000	65000	42	ENSDARG00000101073	65017	5000
chr1:60279-60831	60000	65000	42	ENSDARG00000100223	69444	5000
chr1:60279-60831	60000	70000	17	ENSDARG00000100223	72103, 71492, 71523, 71494, 71472, 71470	10000
chr1:60279-60831	35000	60000	17	ENSDARG00000104071	36552, 36727	25000
chr1:60279-60831	45000	60000	15	ENSDARG00000103929	49842, 49835, 49695, 48933, 48077	15000
chr1:60279-60831	10000	60000	13	ENSDARG00000102407	11822, 11992, 12129, 14167, 14343, 11967	50000
chr1:60279-60831	10000	60000	13	ENSDARG00000099104	12027, 11725	50000
chr1:60279-60831	25000	60000	10	ENSDARG00000099319	25585	35000
chr1:60279-60831	25000	60000	10	ENSDARG00000099640	27690, 27814, 27849	35000
chr1:60279-60831	30000	60000	8	ENSDARG00000099640	31787	30000
chr1:60279-60831	5000	60000	7	ENSDARG00000099104	9919, 7335	55000
chr1:60279-60831	15000	60000	6	ENSDARG00000102407	15062	45000
chr1:60279-60831	15000	60000	6	ENSDARG00000102097	18716, 18747, 18786	45000
chr1:60279-60831	50000	60000	4	ENSDARG00000103929	50247	10000
chr19:48345364-48345419	48345000	48345000	49	ENSDARG00000023472	48346964	0
chr19:48345364-48345419	48345000	48355000	18	ENSDARG00000103362	48355651	10000
chr19:48345364-48345419	48345000	48355000	18	ENSDARG00000099556	48357729	10000
chr19:48345364-48345419	48345000	48355000	18	ENSDARG00000101521	48358187, 48358565, 48358529, 48358793, 48358525, 48358192, 48358552, 48358466	10000
chr19:48345364-48345419	48345000	48355000	18	ENSDARG00000098064	48359089	10000
chr19:48345364-48345419	48345000	48360000	14	ENSDARG00000104889	48364180	15000
chr19:48345364-48345419	48320000	48345000	14	ENSDARG00000102591	48322065	25000
chr19:48345364-48345419	48345000	48375000	9	ENSDARG00000098752	48379229, 48379123	30000
chr19:48345364-48345419	48345000	48370000	8	ENSDARG00000104420	48373022	25000
chr19:48345364-48345419	48345000	48385000	8	ENSDARG00000018124	48388925, 48388970	40000
chr19:48345364-48345419	48345000	48400000	7	ENSDARG00000087529	48400187, 48400322	55000
chr19:48345364-48345419	48345000	48425000	5	ENSDARG00000099581	48428639	80000
chr19:48345364-48345419	48345000	48445000	5	ENSDARG00000102618	48446893, 48445763, 48446741	100000
chr19:48345364-48345419	48345000	48430000	4	ENSDARG00000099581	48434288	85000
chr19:48345364-48345419	48345000	48440000	3	ENSDARG00000102618	48440442, 48440378	95000
chr14:31229092-31231083	31225000	31225000	48	ENSDARG00000017931	31226203, 31226281	0
chr14:31229092-31231083	31220000	31225000	16	ENSDARG00000028614	31222481	5000
chr14:31229092-31231083	31225000	31275000	12	ENSDARG00000009209	31278668	50000
chr14:31229092-31231083	31225000	31275000	12	ENSDARG00000010553	31277929, 31276420, 31279094	50000
chr14:31229092-31231083	31145000	31225000	7	ENSDARG00000004046	31148265	80000
chr14:31229092-31231083	31145000	31225000	7	ENSDARG00000021374	31149096	80000
chr14:31229092-31231083	31190000	31225000	6	ENSDARG00000084548	31192769	35000
chr14:31229092-31231083	31215000	31225000	6	ENSDARG00000028614	31218831	10000
chr14:31229092-31231083	31225000	31230000	6	ENSDARG00000017931	31226203, 31226281	5000
chr14:31229092-31231083	31200000	31225000	5	ENSDARG00000084543	31200129	25000
chr14:31229092-31231083	31125000	31225000	4	ENSDARG00000081303	31126467	100000
chr14:31229092-31231083	31125000	31225000	4	ENSDARG00000082428	31126816	100000
chr14:31229092-31231083	31125000	31225000	4	ENSDARG00000082177	31126946	100000
chr14:31229092-31231083	31125000	31225000	4	ENSDARG00000082778	31127146	100000
chr14:31229092-31231083	31125000	31225000	4	ENSDARG00000032199	31125591	100000
chr14:31229092-31231083	31185000	31225000	4	ENSDARG00000036500	31189644	40000
chr14:31229092-31231083	31165000	31225000	3	ENSDARG00000008884	31169608, 31169627	60000
chr14:31229092-31231083	31230000	31275000	2	ENSDARG00000009209	31278668	45000
chr14:31229092-31231083	31230000	31275000	2	ENSDARG00000010553	31277929, 31276420, 31279094	45000
chr14:31229092-31231083	31225000	31295000	2	ENSDARG00000102499	31295119	70000
chr14:31229092-31231083	31225000	31310000	2	ENSDARG00000071498	31311219, 31311236	85000
chr14:31229092-31231083	31225000	31315000	2	ENSDARG00000071498	31317098	90000
chr14:31229092-31231083	31150000	31225000	2	ENSDARG00000004046	31152805, 31152992, 31152925	75000
chr14:31229092-31231083	31180000	31225000	2	ENSDARG00000081375	31181693	45000
chr23:9548366-9549456	9545000	9555000	48	ENSDARG00000063075	9557085, 9557250	10000
chr24:17003125-17004087	16990000	17000000	48	ENSDARG00000077318	16994695	10000
chr24:17003125-17004087	17000000	17000000	37	ENSDARG00000045401	17001411, 17001413, 17001386	0
chr24:17003125-17004087	16995000	17000000	31	ENSDARG00000045401	16996519, 16998462	5000
chr24:17003125-17004087	17000000	17060000	10	ENSDARG00000045401	17064938, 17064956	60000
chr24:17003125-17004087	17000000	17050000	7	ENSDARG00000045401	17052804	50000
chr24:17003125-17004087	17000000	17055000	4	ENSDARG00000045401	17055704, 17056039	55000
chr24:17003125-17004087	16925000	17000000	2	ENSDARG00000003776	16925001	75000
chr4:8138312-8141422	8140000	8145000	47	ENSDARG00000039392	8146942	5000
chr4:8138312-8141422	8135000	8145000	18	ENSDARG00000039392	8146942	10000
chr4:8138312-8141422	8140000	8140000	2	ENSDARG00000039392	8144584, 8144582	0
chr4:8138312-8141422	8140000	8155000	2	ENSDARG00000079824	8159885	15000
chr7:50603620-50605498	50605000	50605000	47	ENSDARG00000052059	50608363, 50607183, 50607201	0
chr7:50603620-50605498	50605000	50620000	15	ENSDARG00000105780	50623961	15000
chr7:50603620-50605498	50600000	50605000	9	ENSDARG00000052059	50608363, 50607183, 50607201	5000
chr7:50603620-50605498	50545000	50605000	7	ENSDARG00000012499	50547395	60000
chr7:50603620-50605498	50605000	50635000	4	ENSDARG00000015780	50639456	30000
chr7:50603620-50605498	50525000	50605000	2	ENSDARG00000086452	50527038	80000
chr7:50603620-50605498	50540000	50605000	2	ENSDARG00000105807	50543426	65000
chr18:2924284-2925404	2925000	2925000	47	ENSDARG00000100555	2928262	0
chr18:2924284-2925404	2920000	2925000	24	ENSDARG00000100555	2928262	5000
chr18:2924284-2925404	2925000	2975000	5	ENSDARG00000102589	2978353	50000
chr18:2924284-2925404	2925000	2985000	5	ENSDARG00000102589	2989096	60000
chr18:2924284-2925404	2925000	2950000	3	ENSDARG00000103027	2954259	25000
chr18:2924284-2925404	2920000	2985000	3	ENSDARG00000102589	2989096	65000
chr18:2924284-2925404	2925000	2990000	3	ENSDARG00000103957	2991114, 2991719	65000
chr18:2924284-2925404	2900000	2925000	3	ENSDARG00000104126	2902183	25000
chr10:45128464-45129539	45125000	45130000	47	ENSDARG00000103546	45134683	5000
chr10:45128464-45129539	45105000	45125000	3	ENSDARG00000098700	45109897	20000
chr10:45128464-45129539	45125000	45135000	2	ENSDARG00000099214	45138298	10000
chr10:45128464-45129539	45125000	45155000	2	ENSDARG00000102389	45155584	30000
chr10:45128464-45129539	45125000	45210000	2	ENSDARG00000100116	45212274, 45212238	85000
chr10:45128464-45129539	45125000	45210000	2	ENSDARG00000098361	45213090	85000
chr10:45128464-45129539	45055000	45125000	2	ENSDARG00000101143	45057064	70000
chr6:58919021-58919854	58915000	58920000	47	ENSDARG00000059836	58921658	5000
chr6:58919021-58919854	58915000	58915000	22	ENSDARG00000086980	58916171	0
chr6:58919021-58919854	58910000	58915000	22	ENSDARG00000086980	58910780	5000
chr6:58919021-58919854	58830000	58915000	4	ENSDARG00000059818	58834167, 58834118	85000
chr6:58919021-58919854	58835000	58915000	3	ENSDARG00000031388	58837924, 58837912, 58837973	80000
chr6:58919021-58919854	58915000	58980000	2	ENSDARG00000034396	58980779, 58980788	65000
chr15:14045854-14046543	14045000	14045000	47	ENSDARG00000103720	14048922	0
chr15:14045854-14046543	14045000	14100000	5	ENSDARG00000105902	14103146	55000
chr15:14045854-14046543	14045000	14100000	5	ENSDARG00000040725	14102270	55000
chr15:14045854-14046543	14045000	14105000	2	ENSDARG00000105891	14109175	60000
chr15:14045854-14046543	14045000	14145000	2	ENSDARG00000033171	14147183, 14147156, 14147071	100000
chr15:14045854-14046543	14020000	14045000	2	ENSDARG00000099797	14021765	25000
chr15:14045113-14045779	14045000	14045000	47	ENSDARG00000103720	14048922	0
chr15:14045113-14045779	14045000	14100000	5	ENSDARG00000105902	14103146	55000
chr15:14045113-14045779	14045000	14100000	5	ENSDARG00000040725	14102270	55000
chr15:14045113-14045779	14045000	14105000	2	ENSDARG00000105891	14109175	60000
chr15:14045113-14045779	14045000	14145000	2	ENSDARG00000033171	14147183, 14147156, 14147071	100000
chr15:14045113-14045779	14020000	14045000	2	ENSDARG00000099797	14021765	25000
chr15:14044899-14045055	14045000	14045000	47	ENSDARG00000103720	14048922	0
chr15:14044899-14045055	14040000	14045000	8	ENSDARG00000103720	14048922	5000
chr15:14044899-14045055	14045000	14100000	5	ENSDARG00000105902	14103146	55000
chr15:14044899-14045055	14045000	14100000	5	ENSDARG00000040725	14102270	55000
chr15:14044899-14045055	14045000	14105000	2	ENSDARG00000105891	14109175	60000
chr15:14044899-14045055	14045000	14145000	2	ENSDARG00000033171	14147183, 14147156, 14147071	100000
chr15:14044899-14045055	14020000	14045000	2	ENSDARG00000099797	14021765	25000
chr8:28329192-28331508	28320000	28325000	46	ENSDARG00000003098	28320016, 28320012, 28323329, 28323281	5000
chr8:28329192-28331508	28320000	28330000	28	ENSDARG00000003098	28320016, 28320012, 28323329, 28323281	10000
chr8:28329192-28331508	28330000	28330000	16	ENSDARG00000042708	28331582	0
chr8:28329192-28331508	28325000	28330000	15	ENSDARG00000042708	28331582	5000
chr8:28329192-28331508	28330000	28375000	10	ENSDARG00000100631	28377079	45000
chr8:28329192-28331508	28325000	28415000	7	ENSDARG00000042732	28419258	90000
chr8:28329192-28331508	28325000	28415000	7	ENSDARG00000042725	28415774	90000
chr8:28329192-28331508	28325000	28375000	5	ENSDARG00000100631	28377079	50000
chr8:28329192-28331508	28330000	28415000	5	ENSDARG00000042732	28419258	85000
chr8:28329192-28331508	28330000	28415000	5	ENSDARG00000042725	28415774	85000
chr8:28329192-28331508	28325000	28355000	4	ENSDARG00000007923	28359184	30000
chr8:28329192-28331508	28235000	28330000	3	ENSDARG00000061204	28236502, 28238726, 28237716	95000
chr8:28329192-28331508	28240000	28330000	3	ENSDARG00000073900	28240208	90000
chr8:28329192-28331508	28240000	28330000	3	ENSDARG00000061204	28240627, 28240640	90000
chr8:28329192-28331508	28285000	28330000	3	ENSDARG00000056111	28285395	45000
chr8:28329192-28331508	28330000	28355000	2	ENSDARG00000007923	28359184	25000
chr8:28329192-28331508	28255000	28330000	2	ENSDARG00000012553	28255112, 28255413	75000
chr21:28648-29725	25000	30000	46	ENSDARG00000101270	30655	5000
chr21:28648-29725	25000	25000	24	ENSDARG00000101270	29786	0
chr21:28648-29725	25000	45000	4	ENSDARG00000102907	49418	20000
chr21:28648-29725	10000	25000	4	ENSDARG00000103030	11192	15000
chr21:28648-29725	10000	25000	4	ENSDARG00000075301	13383, 13641	15000
chr9:21675108-21676156	21645000	21675000	9	ENSDARG00000027353	21649295, 21648205	30000
chr9:21675108-21676156	21675000	21695000	5	ENSDARG00000079575	21696214	20000
chr9:21675108-21676156	21675000	21725000	4	ENSDARG00000006299	21725016, 21729984, 21725054	50000
chr9:21675108-21676156	21675000	21745000	2	ENSDARG00000006299	21747090	70000
chr9:21675108-21676156	21675000	21760000	2	ENSDARG00000094382	21760564	85000
chr9:21675108-21676156	21595000	21675000	2	ENSDARG00000021889	21597118	80000
chr20:15656839-15657637	15650000	15655000	46	ENSDARG00000043531	15653154, 15653200, 15653204	5000
chr2:4473837-4476413	4460000	4470000	45	ENSDARG00000099395	4462176, 4461665	10000
chr2:4473837-4476413	4460000	4475000	16	ENSDARG00000099395	4462176, 4461665	15000
chr2:4470218-4472313	4460000	4470000	45	ENSDARG00000099395	4462176, 4461665	10000
chr2:27839310-27841305	27835000	27835000	45	ENSDARG00000055900	27835432	0
chr2:27839310-27841305	27835000	27840000	21	ENSDARG00000055900	27835432	5000
chr2:27839310-27841305	27825000	27835000	12	ENSDARG00000095164	27829675	10000
chr2:27839310-27841305	27835000	27920000	7	ENSDARG00000006818	27920169	85000
chr2:27839310-27841305	27735000	27835000	2	ENSDARG00000079727	27739164, 27739206, 27739222, 27739211	100000
chr14:30639808-30641212	30640000	30640000	45	ENSDARG00000015649	30642697	0
chr14:30639808-30641212	30630000	30640000	22	ENSDARG00000011026	30630950	10000
chr14:30639808-30641212	30630000	30640000	22	ENSDARG00000053702	30630606	10000
chr14:30639808-30641212	30635000	30640000	19	ENSDARG00000015649	30642697	5000
chr14:30639808-30641212	30620000	30640000	10	ENSDARG00000090981	30620156, 30620271	20000
chr14:30639808-30641212	30640000	30735000	9	ENSDARG00000016085	30739869	95000
chr14:30639808-30641212	30635000	30735000	6	ENSDARG00000016085	30739869	100000
chr14:30639808-30641212	30630000	30635000	3	ENSDARG00000011026	30630950	5000
chr14:30639808-30641212	30630000	30635000	3	ENSDARG00000053702	30630606	5000
chr14:30639808-30641212	30575000	30640000	3	ENSDARG00000105479	30578348	65000
chr14:30639808-30641212	30625000	30640000	3	ENSDARG00000011026	30627852	15000
chr14:30639808-30641212	30625000	30640000	3	ENSDARG00000053702	30626970	15000
chr14:30639808-30641212	30565000	30635000	2	ENSDARG00000055792	30569800	70000
chr14:30639808-30641212	30565000	30635000	2	ENSDARG00000105479	30565080	70000
chr14:30639808-30641212	30605000	30635000	2	ENSDARG00000102379	30605000	30000
chr14:30639808-30641212	30545000	30640000	2	ENSDARG00000061566	30545002	95000
chr14:30639808-30641212	30555000	30640000	2	ENSDARG00000061566	30556863	85000
chr14:30639808-30641212	30560000	30640000	2	ENSDARG00000105479	30562256, 30562233, 30561288, 30561996, 30562103, 30564974	80000
chr14:30639808-30641212	30565000	30640000	2	ENSDARG00000055792	30569800	75000
chr14:30639808-30641212	30565000	30640000	2	ENSDARG00000105479	30565080	75000
chr14:30639808-30641212	30605000	30640000	2	ENSDARG00000102379	30605000	35000
chr18:19661312-19662498	19655000	19660000	45	ENSDARG00000031763	19659209	5000
chr16:6301173-6302262	6300000	6300000	45	ENSDARG00000014571	6304825	0
chr16:6301173-6302262	6295000	6300000	28	ENSDARG00000014571	6297373	5000
chr16:6301173-6302262	6290000	6300000	9	ENSDARG00000014571	6291674	10000
chr16:6301173-6302262	6285000	6300000	4	ENSDARG00000014571	6287801	15000
chr8:29945576-29946497	29945000	29950000	45	ENSDARG00000016404	29953792	5000
chr8:29945576-29946497	29945000	29950000	45	ENSDARG00000095859	29953792	5000
chr20:43444918-43445807	43445000	43445000	45	ENSDARG00000029472	43448971	0
chr20:43444918-43445807	43445000	43455000	20	ENSDARG00000029472	43456066	10000
chr20:43444918-43445807	43440000	43445000	4	ENSDARG00000029472	43448971	5000
chr20:43444918-43445807	43445000	43495000	2	ENSDARG00000041550	43499240, 43499425	50000
chr20:43444918-43445807	43445000	43510000	2	ENSDARG00000096778	43513280	65000
chr20:43444918-43445807	43445000	43510000	2	ENSDARG00000094567	43510427	65000
chr2:27838430-27839200	27835000	27835000	45	ENSDARG00000055900	27835432	0
chr2:27838430-27839200	27825000	27835000	12	ENSDARG00000095164	27829675	10000
chr2:27838430-27839200	27835000	27920000	7	ENSDARG00000006818	27920169	85000
chr2:27838430-27839200	27735000	27835000	2	ENSDARG00000079727	27739164, 27739206, 27739222, 27739211	100000
chr25:36698514-36699251	36690000	36695000	45	ENSDARG00000087752	36691723, 36691661	5000
chr25:36698514-36699251	36695000	36695000	44	ENSDARG00000097790	36698341	0
chr25:36698514-36699251	36675000	36695000	17	ENSDARG00000061282	36678267, 36678336, 36678714	20000
chr25:36698514-36699251	36695000	36710000	12	ENSDARG00000070387	36713811	15000
chr25:36698514-36699251	36695000	36715000	10	ENSDARG00000088079	36715178, 36715229	20000
chr25:36698514-36699251	36695000	36715000	10	ENSDARG00000097228	36719647	20000
chr25:36698514-36699251	36685000	36695000	8	ENSDARG00000087752	36688380	10000
chr25:36698514-36699251	36695000	36760000	5	ENSDARG00000097721	36760569	65000
chr25:36698514-36699251	36695000	36760000	5	ENSDARG00000078600	36760954	65000
chr25:36698514-36699251	36695000	36760000	5	ENSDARG00000051761	36764254	65000
chr25:36698514-36699251	36695000	36765000	5	ENSDARG00000051761	36767489, 36767745	70000
chr25:36698514-36699251	36695000	36765000	5	ENSDARG00000093480	36769471	70000
chr25:36698514-36699251	36650000	36695000	5	ENSDARG00000061282	36653218	45000
chr25:36698514-36699251	36695000	36730000	4	ENSDARG00000097677	36731746	35000
chr25:36698514-36699251	36695000	36795000	2	ENSDARG00000102453	36796139, 36795938	100000
chr13:4276810-4277456	4275000	4275000	45	ENSDARG00000093768	4276786	0
chr13:4276810-4277456	4275000	4280000	17	ENSDARG00000094016	4280798	5000
chr13:4276810-4277456	4235000	4275000	13	ENSDARG00000089355	4238587	40000
chr13:4276810-4277456	4235000	4275000	13	ENSDARG00000007362	4239996	40000
chr13:4276810-4277456	4275000	4290000	6	ENSDARG00000094016	4294299	15000
chr13:4276810-4277456	4240000	4275000	4	ENSDARG00000007362	4240008	35000
chr13:4276810-4277456	4275000	4310000	3	ENSDARG00000039806	4312373	35000
chr13:4276810-4277456	4180000	4275000	3	ENSDARG00000090054	4180170	95000
chr13:4276810-4277456	4200000	4275000	3	ENSDARG00000099892	4204287	75000
chr13:4276810-4277456	4200000	4275000	3	ENSDARG00000090054	4204685, 4204766	75000
chr25:36695183-36695749	36690000	36695000	45	ENSDARG00000087752	36691723, 36691661	5000
chr25:36695183-36695749	36695000	36695000	44	ENSDARG00000097790	36698341	0
chr25:36695183-36695749	36675000	36695000	17	ENSDARG00000061282	36678267, 36678336, 36678714	20000
chr25:36695183-36695749	36695000	36710000	12	ENSDARG00000070387	36713811	15000
chr25:36695183-36695749	36695000	36715000	10	ENSDARG00000088079	36715178, 36715229	20000
chr25:36695183-36695749	36695000	36715000	10	ENSDARG00000097228	36719647	20000
chr25:36695183-36695749	36685000	36695000	8	ENSDARG00000087752	36688380	10000
chr25:36695183-36695749	36695000	36760000	5	ENSDARG00000097721	36760569	65000
chr25:36695183-36695749	36695000	36760000	5	ENSDARG00000078600	36760954	65000
chr25:36695183-36695749	36695000	36760000	5	ENSDARG00000051761	36764254	65000
chr25:36695183-36695749	36695000	36765000	5	ENSDARG00000051761	36767489, 36767745	70000
chr25:36695183-36695749	36695000	36765000	5	ENSDARG00000093480	36769471	70000
chr25:36695183-36695749	36650000	36695000	5	ENSDARG00000061282	36653218	45000
chr25:36695183-36695749	36695000	36730000	4	ENSDARG00000097677	36731746	35000
chr25:36695183-36695749	36695000	36795000	2	ENSDARG00000102453	36796139, 36795938	100000
chr17:52573267-52573810	52570000	52570000	45	ENSDARG00000041449	52572819	0
chr17:52573267-52573810	52570000	52580000	11	ENSDARG00000107695	52582730	10000
chr17:52573267-52573810	52550000	52570000	10	ENSDARG00000060068	52550637	20000
chr17:52573267-52573810	52505000	52570000	6	ENSDARG00000087625	52509632	65000
chr17:52573267-52573810	52535000	52570000	4	ENSDARG00000077567	52538547	35000
chr17:52573267-52573810	52490000	52570000	2	ENSDARG00000079024	52493409, 52493687	80000
chr17:52573267-52573810	52520000	52570000	2	ENSDARG00000060062	52523428	50000
chr17:52573267-52573810	52525000	52570000	2	ENSDARG00000077567	52526597	45000
chr3:1452745-1453239	1440000	1450000	45	ENSDARG00000099375	1440357, 1442593, 1442598	10000
chr3:1452745-1453239	1450000	1450000	24	ENSDARG00000098934	1450695	0
chr3:1452745-1453239	1450000	1460000	22	ENSDARG00000074266	1463735	10000
chr3:1452745-1453239	1435000	1450000	18	ENSDARG00000080745	1438601	15000
chr3:1452745-1453239	1435000	1450000	18	ENSDARG00000006758	1435692	15000
chr3:1452745-1453239	1450000	1455000	12	ENSDARG00000044852	1455175	5000
chr3:1452745-1453239	1395000	1450000	7	ENSDARG00000006385	1398377, 1398382	55000
chr3:1452745-1453239	1410000	1450000	7	ENSDARG00000038028	1413666	40000
chr3:1452745-1453239	1410000	1450000	7	ENSDARG00000006385	1410952	40000
chr3:1452745-1453239	1420000	1450000	7	ENSDARG00000095826	1421483	30000
chr3:1452745-1453239	1375000	1450000	6	ENSDARG00000095974	1377848	75000
chr3:1452745-1453239	1415000	1450000	3	ENSDARG00000095850	1418595	35000
chr3:1452745-1453239	1380000	1450000	2	ENSDARG00000038027	1381699, 1381737, 1381727	70000
chr2:27838084-27838146	27835000	27835000	45	ENSDARG00000055900	27835432	0
chr2:27838084-27838146	27825000	27835000	12	ENSDARG00000095164	27829675	10000
chr2:27838084-27838146	27835000	27920000	7	ENSDARG00000006818	27920169	85000
chr2:27838084-27838146	27735000	27835000	2	ENSDARG00000079727	27739164, 27739206, 27739222, 27739211	100000
chr16:102366-104384	65000	100000	44	ENSDARG00000098834	68069	35000
chr16:102366-104384	0	100000	2	ENSDARG00000104848	1364	100000
chr16:100135-102141	65000	100000	44	ENSDARG00000098834	68069	35000
chr16:100135-102141	0	100000	2	ENSDARG00000104848	1364	100000
chr3:40792783-40794750	40790000	40790000	44	ENSDARG00000037872	40791557	0
chr3:40792783-40794750	40790000	40800000	25	ENSDARG00000070021	40803852, 40803839	10000
chr3:40792783-40794750	40790000	40820000	11	ENSDARG00000037874	40823738, 40820974	30000
chr3:40792783-40794750	40700000	40790000	10	ENSDARG00000087446	40700039	90000
chr3:40792783-40794750	40790000	40810000	9	ENSDARG00000037873	40813922, 40813924	20000
chr3:40792783-40794750	40710000	40790000	3	ENSDARG00000087446	40714237	80000
chr3:40792783-40794750	40755000	40790000	3	ENSDARG00000078111	40755069	35000
chr13:51662167-51664101	51655000	51660000	44	ENSDARG00000062568	51659384	5000
chr13:51662167-51664101	51660000	51665000	6	ENSDARG00000106777	51668990	5000
chr13:51662167-51664101	51660000	51760000	6	ENSDARG00000103983	51764306	100000
chr13:51662167-51664101	51590000	51660000	3	ENSDARG00000102867	51591146	70000
chr13:51662167-51664101	51660000	51740000	2	ENSDARG00000100710	51744130	80000
chr13:51662167-51664101	51565000	51660000	2	ENSDARG00000106938	51569176	95000
chr1:35412305-35413405	35410000	35415000	44	ENSDARG00000076171	35419350	5000
chr2:48451858-48452905	48445000	48450000	44	ENSDARG00000019335	48448978, 48449030, 48449261	5000
chr2:48451858-48452905	48450000	48525000	2	ENSDARG00000107626	48526746	75000
chr3:40787592-40788613	40785000	40790000	44	ENSDARG00000037872	40791557	5000
chr3:40787592-40788613	40695000	40785000	5	ENSDARG00000087446	40699852	90000
chr3:40787592-40788613	40695000	40785000	5	ENSDARG00000037871	40695360	90000
chr20:20400015-20400934	20400000	20410000	44	ENSDARG00000079369	20413116	10000
chr22:22692083-22692968	22690000	22690000	44	ENSDARG00000100940	22694740, 22694332	0
chr22:22692083-22692968	22690000	22695000	26	ENSDARG00000103270	22696245	5000
chr16:25322564-25323345	25315000	25320000	44	ENSDARG00000108509	25318921	5000
chr16:25322564-25323345	25315000	25320000	44	ENSDARG00000040280	25318483	5000
chr16:25322564-25323345	25320000	25340000	4	ENSDARG00000040277	25344281	20000
chr10:32948265-32950914	32945000	32950000	43	ENSDARG00000061580	32946757	5000
chr10:32948265-32950914	32935000	32945000	17	ENSDARG00000014430	32936438, 32936440	10000
chr10:32948265-32950914	32945000	32945000	10	ENSDARG00000061580	32946757	0
chr10:32948265-32950914	32935000	32950000	5	ENSDARG00000014430	32936438, 32936440	15000
chr10:32948265-32950914	32950000	32975000	4	ENSDARG00000078459	32976830	25000
chr10:32948265-32950914	32945000	32975000	3	ENSDARG00000078459	32976830	30000
chr10:32948265-32950914	32930000	32945000	2	ENSDARG00000014430	32933490, 32933492, 32933486	15000
chr8:54162324-54163464	54160000	54170000	43	ENSDARG00000086057	54172121	10000
chr8:54162324-54163464	54145000	54160000	3	ENSDARG00000076747	54148793	15000
chr8:54162324-54163464	54075000	54160000	2	ENSDARG00000105863	54076138	85000
chr8:54162324-54163464	54110000	54160000	2	ENSDARG00000006868	54110465	50000
chr8:54163603-54163762	54160000	54170000	43	ENSDARG00000086057	54172121	10000
chr8:54163603-54163762	54145000	54160000	3	ENSDARG00000076747	54148793	15000
chr8:54163603-54163762	54075000	54160000	2	ENSDARG00000105863	54076138	85000
chr8:54163603-54163762	54110000	54160000	2	ENSDARG00000006868	54110465	50000
chr14:295671-297371	295000	300000	42	ENSDARG00000100664	300189	5000
chr14:295671-297371	200000	295000	11	ENSDARG00000021566	204764	95000
chr14:295671-297371	280000	295000	11	ENSDARG00000091321	282823	15000
chr14:295671-297371	220000	295000	10	ENSDARG00000098507	221783	75000
chr14:295671-297371	220000	295000	10	ENSDARG00000102111	223940	75000
chr14:295671-297371	270000	295000	10	ENSDARG00000012249	270424	25000
chr14:295671-297371	250000	295000	9	ENSDARG00000108797	254364	45000
chr14:295671-297371	215000	295000	5	ENSDARG00000059150	215210, 215580	80000
chr14:295671-297371	240000	295000	5	ENSDARG00000007641	241584	55000
chr14:295671-297371	230000	295000	3	ENSDARG00000035763	233990	65000
chr9:28583627-28585068	28585000	28585000	42	ENSDARG00000043821	28588325	0
chr9:28583627-28585068	28585000	28585000	42	ENSDARG00000097748	28588615	0
chr9:28583627-28585068	28580000	28585000	7	ENSDARG00000043821	28588325	5000
chr9:28583627-28585068	28580000	28585000	7	ENSDARG00000097748	28588615	5000
chr16:2971375-2972507	2970000	2970000	42	ENSDARG00000059409	2973065	0
chr16:2971375-2972507	2970000	2975000	41	ENSDARG00000106895	2978822	5000
chr16:2971375-2972507	2970000	3010000	4	ENSDARG00000087867	3014378	40000
chr19:165915-166492	165000	170000	42	ENSDARG00000036929	170615	5000
chr19:165915-166492	165000	175000	14	ENSDARG00000076393	177065	10000
chr19:165915-166492	140000	165000	7	ENSDARG00000098377	142180	25000
chr19:165915-166492	165000	200000	5	ENSDARG00000020176	204458	35000
chr19:165915-166492	165000	165000	4	ENSDARG00000036924	167007, 167522	0
chr19:165915-166492	80000	165000	4	ENSDARG00000014569	82426, 81761, 82414, 82399, 81387	85000
chr16:41007768-41008067	41000000	41005000	42	ENSDARG00000040059	41004449	5000
chr16:41007768-41008067	41005000	41060000	2	ENSDARG00000070092	41063292	55000
chr22:215864-217945	180000	215000	41	ENSDARG00000074332	182660, 182598	35000
chr22:215864-217945	215000	215000	19	ENSDARG00000087401	215073	0
chr22:215864-217945	215000	220000	10	ENSDARG00000098601	222601	5000
chr22:215864-217945	215000	220000	10	ENSDARG00000087545	220374	5000
chr22:215864-217945	160000	215000	8	ENSDARG00000074332	161567, 161310	55000
chr22:215864-217945	185000	215000	8	ENSDARG00000071558	187973	30000
chr22:215864-217945	130000	215000	5	ENSDARG00000040401	132317, 132355	85000
chr22:215864-217945	120000	215000	4	ENSDARG00000079475	121009	95000
chr8:22718871-22720761	22715000	22720000	41	ENSDARG00000102125	22718712	5000
chr8:22718871-22720761	22715000	22715000	16	ENSDARG00000102125	22718712	0
chr8:22718871-22720761	22720000	22760000	2	ENSDARG00000025108	22761983	40000
chr8:22718871-22720761	22720000	22765000	2	ENSDARG00000085083	22768292	45000
chr25:34073136-34074276	34070000	34070000	41	ENSDARG00000097879	34070583	0
chr25:34073136-34074276	34070000	34070000	41	ENSDARG00000061368	34071480	0
chr25:34073136-34074276	33980000	34070000	5	ENSDARG00000045556	33982588	90000
chr2:45283095-45284187	45280000	45280000	41	ENSDARG00000038585	45282612	0
chr2:45283095-45284187	45280000	45300000	10	ENSDARG00000076634	45301552, 45301624, 45301634	20000
chr2:45283095-45284187	45280000	45305000	3	ENSDARG00000038587	45306857	25000
chr2:45283095-45284187	45190000	45280000	3	ENSDARG00000053158	45191319	90000
chr2:45283095-45284187	45220000	45280000	2	ENSDARG00000106470	45220912	60000
chr9:9690377-9691278	9690000	9690000	41	ENSDARG00000017803	9693207	0
chr9:9690377-9691278	9690000	9725000	5	ENSDARG00000086215	9727475, 9729034	35000
chr21:18222838-18223620	18220000	18225000	41	ENSDARG00000044718	18225652, 18226545	5000
chr21:18222838-18223620	18220000	18235000	9	ENSDARG00000006527	18238701, 18238590, 18235633, 18235576	15000
chr21:18222838-18223620	18220000	18235000	9	ENSDARG00000016903	18239325, 18238199, 18238189	15000
chr21:18222838-18223620	18220000	18230000	2	ENSDARG00000006527	18234520	10000
chr21:18220357-18221072	18220000	18225000	41	ENSDARG00000044718	18225652, 18226545	5000
chr21:18220357-18221072	18220000	18235000	9	ENSDARG00000006527	18238701, 18238590, 18235633, 18235576	15000
chr21:18220357-18221072	18220000	18235000	9	ENSDARG00000016903	18239325, 18238199, 18238189	15000
chr21:18220357-18221072	18220000	18230000	2	ENSDARG00000006527	18234520	10000
chr9:9690145-9690203	9690000	9690000	41	ENSDARG00000017803	9693207	0
chr9:9690145-9690203	9690000	9725000	5	ENSDARG00000086215	9727475, 9729034	35000
chr4:18037-18062	15000	15000	41	ENSDARG00000100660	16257	0
chr4:18037-18062	15000	30000	16	ENSDARG00000098417	30383	15000
chr4:18037-18062	15000	90000	5	ENSDARG00000102128	90801, 90911, 90903	75000
chr4:18037-18062	15000	55000	3	ENSDARG00000100422	57288, 57509	40000
chr4:18037-18062	15000	75000	2	ENSDARG00000100422	77742	60000
chr22:215677-215682	180000	215000	41	ENSDARG00000074332	182660, 182598	35000
chr22:215677-215682	215000	215000	19	ENSDARG00000087401	215073	0
chr22:215677-215682	215000	220000	10	ENSDARG00000098601	222601	5000
chr22:215677-215682	215000	220000	10	ENSDARG00000087545	220374	5000
chr22:215677-215682	160000	215000	8	ENSDARG00000074332	161567, 161310	55000
chr22:215677-215682	185000	215000	8	ENSDARG00000071558	187973	30000
chr22:215677-215682	130000	215000	5	ENSDARG00000040401	132317, 132355	85000
chr22:215677-215682	120000	215000	4	ENSDARG00000079475	121009	95000
chr18:34627801-34629910	34620000	34625000	40	ENSDARG00000061841	34623298, 34624999, 34623291	5000
chr18:34627801-34629910	34625000	34690000	6	ENSDARG00000100141	34694475	65000
chr18:34627801-34629910	34570000	34625000	3	ENSDARG00000014165	34573697, 34573734	55000
chr20:23560712-23562367	23560000	23570000	40	ENSDARG00000032114	23573219	10000
chr20:23560712-23562367	23535000	23560000	4	ENSDARG00000009131	23539911	25000
chr20:23560712-23562367	23560000	23585000	3	ENSDARG00000032237	23589044	25000
chr20:23560712-23562367	23540000	23560000	3	ENSDARG00000029388	23541634	20000
chr20:23560712-23562367	23540000	23560000	3	ENSDARG00000009131	23541855	20000
chr11:30969618-30971244	30970000	30970000	40	ENSDARG00000010978	30972941, 30973751	0
chr11:30969618-30971244	30970000	30970000	40	ENSDARG00000078238	30971524	0
chr11:30969618-30971244	30960000	30970000	30	ENSDARG00000078238	30964004	10000
chr11:30969618-30971244	30965000	30970000	29	ENSDARG00000010978	30972941, 30973751	5000
chr11:30969618-30971244	30965000	30970000	29	ENSDARG00000078238	30971524	5000
chr11:30969618-30971244	30930000	30970000	9	ENSDARG00000086881	30931872	40000
chr11:30969618-30971244	30925000	30970000	8	ENSDARG00000075030	30927095	45000
chr11:30969618-30971244	30970000	31060000	6	ENSDARG00000061640	31061275	90000
chr11:30969618-30971244	30970000	31020000	5	ENSDARG00000101613	31022067	50000
chr11:30969618-30971244	30970000	31010000	4	ENSDARG00000001897	31013020, 31013004, 31012994, 31013013	40000
chr20:23562810-23564183	23560000	23570000	40	ENSDARG00000032114	23573219	10000
chr20:23562810-23564183	23535000	23560000	4	ENSDARG00000009131	23539911	25000
chr20:23562810-23564183	23560000	23585000	3	ENSDARG00000032237	23589044	25000
chr20:23562810-23564183	23540000	23560000	3	ENSDARG00000029388	23541634	20000
chr20:23562810-23564183	23540000	23560000	3	ENSDARG00000009131	23541855	20000
chr18:34626005-34627356	34620000	34625000	40	ENSDARG00000061841	34623298, 34624999, 34623291	5000
chr18:34626005-34627356	34625000	34690000	6	ENSDARG00000100141	34694475	65000
chr18:34626005-34627356	34570000	34625000	3	ENSDARG00000014165	34573697, 34573734	55000
chr19:25494988-25496105	25495000	25495000	40	ENSDARG00000039996	25497488	0
chr19:25494988-25496105	25490000	25495000	14	ENSDARG00000039996	25497488	5000
chr19:25494988-25496105	25495000	25560000	10	ENSDARG00000039997	25564811, 25564761, 25564854	65000
chr19:25494988-25496105	25495000	25570000	5	ENSDARG00000100012	25572968	75000
chr19:25494988-25496105	25475000	25495000	5	ENSDARG00000099660	25476654	20000
chr19:25494988-25496105	25490000	25525000	2	ENSDARG00000039997	25529437	35000
chr19:25494988-25496105	25495000	25525000	2	ENSDARG00000039997	25529437	30000
chr19:25494988-25496105	25495000	25530000	2	ENSDARG00000039997	25530478, 25530444, 25530463	35000
chr19:25494988-25496105	25475000	25490000	2	ENSDARG00000099660	25476654	15000
chr7:33082662-33083778	33075000	33080000	40	ENSDARG00000006487	33078932, 33077495	5000
chr7:33082662-33083778	33080000	33080000	17	ENSDARG00000006487	33080335, 33080382, 33080229	0
chr7:33082662-33083778	33080000	33100000	10	ENSDARG00000068981	33101532	20000
chr7:33082662-33083778	33005000	33080000	4	ENSDARG00000079440	33008468	75000
chr7:33082662-33083778	33080000	33135000	2	ENSDARG00000068981	33136067	55000
chr7:33082662-33083778	33040000	33080000	2	ENSDARG00000079440	33043775	40000
chr20:6145228-6146084	6145000	6150000	40	ENSDARG00000010301	6153141, 6153511	5000
chr5:29980087-29980827	29980000	29985000	40	ENSDARG00000061061	29988703	5000
chr5:29980087-29980827	29980000	29985000	40	ENSDARG00000061066	29988396, 29986278, 29988386	5000
chr5:29980087-29980827	29980000	29995000	4	ENSDARG00000004851	29996324, 29996479	15000
chr5:29980087-29980827	29980000	30020000	3	ENSDARG00000068088	30020472	40000
chr5:29980087-29980827	29980000	30020000	3	ENSDARG00000061047	30024030	40000
chr5:29980087-29980827	29915000	29980000	3	ENSDARG00000002792	29916493	65000
chr5:29980087-29980827	29915000	29980000	3	ENSDARG00000008840	29918288, 29918293	65000
chr22:10384020-10387837	10370000	10380000	39	ENSDARG00000088449	10372875	10000
chr22:10384020-10387837	10370000	10385000	17	ENSDARG00000088449	10372875	15000
chr22:10384020-10387837	10365000	10385000	11	ENSDARG00000043077	10367998	20000
chr22:10384020-10387837	10365000	10380000	9	ENSDARG00000043077	10367998	15000
chr22:10384020-10387837	10385000	10460000	4	ENSDARG00000044135	10464573	75000
chr22:10384020-10387837	10385000	10410000	3	ENSDARG00000044143	10411006	25000
chr22:10384020-10387837	10385000	10410000	3	ENSDARG00000044135	10411309	25000
chr7:39814761-39817368	39810000	39810000	39	ENSDARG00000059871	39811036	0
chr7:39814761-39817368	39810000	39810000	39	ENSDARG00000036489	39810613, 39812584	0
chr7:39814761-39817368	39810000	39815000	18	ENSDARG00000059871	39811036	5000
chr7:39814761-39817368	39810000	39815000	18	ENSDARG00000036489	39810613, 39812584	5000
chr7:39814761-39817368	39810000	39820000	16	ENSDARG00000036493	39822645	10000
chr7:39814761-39817368	39815000	39820000	15	ENSDARG00000036493	39822645	5000
chr7:39814761-39817368	39810000	39835000	10	ENSDARG00000102101	39839123	25000
chr7:39814761-39817368	39810000	39910000	6	ENSDARG00000078964	39912282	100000
chr7:39814761-39817368	39810000	39845000	3	ENSDARG00000102101	39849168	35000
chr7:39814761-39817368	39810000	39850000	3	ENSDARG00000102101	39851122	40000
chr7:39814761-39817368	39810000	39870000	3	ENSDARG00000076934	39874080, 39871425	60000
chr7:40731186-40732666	40730000	40730000	39	ENSDARG00000010658	40734700, 40733502, 40734564	0
chr7:40731186-40732666	40710000	40730000	15	ENSDARG00000026599	40713383	20000
chr7:40731186-40732666	40680000	40730000	10	ENSDARG00000102807	40683238, 40683274	50000
chr7:40731186-40732666	40675000	40730000	7	ENSDARG00000068562	40679794, 40679726	55000
chr7:40731186-40732666	40665000	40730000	3	ENSDARG00000105520	40669117	65000
chr7:40731186-40732666	40730000	40820000	2	ENSDARG00000068557	40822425	90000
chr7:40731186-40732666	40730000	40830000	2	ENSDARG00000105715	40832828	100000
chr17:11183265-11184731	11175000	11180000	39	ENSDARG00000004297	11175893	5000
chr24:26488488-26489915	26485000	26485000	39	ENSDARG00000009031	26487141, 26487130, 26487155	0
chr24:26488488-26489915	26385000	26485000	6	ENSDARG00000009031	26389613	100000
chr24:26488488-26489915	26485000	26500000	4	ENSDARG00000099179	26500369	15000
chr24:26488488-26489915	26485000	26570000	2	ENSDARG00000057125	26573087	85000
chr22:10380508-10381853	10370000	10380000	39	ENSDARG00000088449	10372875	10000
chr22:10380508-10381853	10365000	10380000	9	ENSDARG00000043077	10367998	15000
chr8:25828927-25830188	25825000	25880000	8	ENSDARG00000094673	25880910, 25880936, 25880961	55000
chr8:25828927-25830188	25825000	25870000	6	ENSDARG00000055763	25873440, 25873470, 25873932, 25873396	45000
chr8:25828927-25830188	25745000	25825000	6	ENSDARG00000042552	25748471	80000
chr8:25828927-25830188	25795000	25825000	5	ENSDARG00000068641	25795124, 25797967	30000
chr8:25828927-25830188	25825000	25855000	3	ENSDARG00000030867	25855287	30000
chr8:25828927-25830188	25735000	25825000	3	ENSDARG00000055753	25736159	90000
chr8:25828927-25830188	25740000	25825000	2	ENSDARG00000055753	25742405, 25741899	85000
chr8:25828927-25830188	25740000	25825000	2	ENSDARG00000055757	25742515, 25742568, 25742443	85000
chr8:25828927-25830188	25740000	25830000	2	ENSDARG00000055753	25742405, 25741899	90000
chr8:25828927-25830188	25740000	25830000	2	ENSDARG00000055757	25742515, 25742568, 25742443	90000
chr4:76559236-76560170	76545000	76555000	39	ENSDARG00000078014	76548382, 76548458	10000
chr4:76559236-76560170	76545000	76560000	21	ENSDARG00000078014	76548382, 76548458	15000
chr4:76559236-76560170	76560000	76570000	11	ENSDARG00000097583	76572909	10000
chr4:76559236-76560170	76555000	76580000	9	ENSDARG00000078520	76581353, 76581364, 76581365, 76581380, 76581397	25000
chr4:76559236-76560170	76535000	76555000	5	ENSDARG00000090778	76535285, 76535378, 76535964	20000
chr4:76559236-76560170	76555000	76555000	4	ENSDARG00000078014	76558483	0
chr4:76559236-76560170	76555000	76560000	3	ENSDARG00000078014	76560200, 76563815, 76564268	5000
chr4:76559236-76560170	76555000	76570000	3	ENSDARG00000097583	76572909	15000
chr4:76559236-76560170	76560000	76580000	3	ENSDARG00000078520	76581353, 76581364, 76581365, 76581380, 76581397	20000
chr4:76559236-76560170	76555000	76595000	3	ENSDARG00000039302	76596851, 76596927	40000
chr4:76559236-76560170	76555000	76560000	3	ENSDARG00000078014	76558483	5000
chr4:76559236-76560170	76555000	76590000	2	ENSDARG00000032405	76594730	35000
chr4:76559236-76560170	76520000	76560000	2	ENSDARG00000100669	76523374, 76520185	40000
chr4:76559236-76560170	76535000	76560000	2	ENSDARG00000090778	76535285, 76535378, 76535964	25000
chr9:29835192-29836103	29830000	29835000	39	ENSDARG00000010010	29832111, 29832290, 29832117	5000
chr9:29835192-29836103	29830000	29835000	39	ENSDARG00000069485	29832882	5000
chr9:29835192-29836103	29835000	29850000	14	ENSDARG00000097441	29851879, 29851164	15000
chr9:29835192-29836103	29765000	29835000	3	ENSDARG00000018121	29769162	70000
chr9:29835192-29836103	29835000	29860000	2	ENSDARG00000005128	29860807	25000
chr16:25311710-25312609	25310000	25315000	39	ENSDARG00000108509	25318921	5000
chr16:25311710-25312609	25310000	25315000	39	ENSDARG00000040280	25318483	5000
chr11:18543974-18544703	18540000	18540000	39	ENSDARG00000040764	18542961	0
chr11:18543974-18544703	18540000	18540000	39	ENSDARG00000096939	18540020	0
chr11:18543974-18544703	18540000	18625000	4	ENSDARG00000002037	18629492	85000
chr11:18543974-18544703	18540000	18635000	4	ENSDARG00000002037	18637957	95000
chr11:18543974-18544703	18510000	18540000	2	ENSDARG00000107785	18514100	30000
chr21:90130-92767	90000	95000	38	ENSDARG00000013430	99822	5000
chr21:90130-92767	90000	95000	38	ENSDARG00000025703	97366	5000
chr21:90130-92767	90000	105000	25	ENSDARG00000025703	105421	15000
chr21:90130-92767	90000	135000	9	ENSDARG00000102404	136927, 137832	45000
chr21:90130-92767	30000	90000	8	ENSDARG00000101270	30655	60000
chr21:90130-92767	90000	130000	6	ENSDARG00000108788	130282	40000
chr21:90130-92767	45000	90000	4	ENSDARG00000102907	49418	45000
chr21:90130-92767	90000	155000	3	ENSDARG00000105123	157096	65000
chr7:34649754-34652013	34650000	34655000	38	ENSDARG00000076297	34656484	5000
chr7:34649754-34652013	34645000	34655000	18	ENSDARG00000076297	34656484	10000
chr17:26788883-26790645	26785000	26785000	38	ENSDARG00000030237	26785079	0
chr17:26788883-26790645	26780000	26785000	26	ENSDARG00000097490	26783353	5000
chr17:26788883-26790645	26735000	26785000	25	ENSDARG00000061169	26735576, 26735596	50000
chr17:26788883-26790645	26785000	26790000	18	ENSDARG00000030237	26785079	5000
chr17:26788883-26790645	26785000	26805000	16	ENSDARG00000033707	26809636, 26809671	20000
chr17:26788883-26790645	26785000	26810000	16	ENSDARG00000033707	26814178	25000
chr17:26788883-26790645	26785000	26795000	15	ENSDARG00000070874	26796630, 26796545	10000
chr17:26788883-26790645	26765000	26785000	14	ENSDARG00000061169	26765437	20000
chr17:26788883-26790645	26700000	26785000	10	ENSDARG00000074726	26700257, 26704490	85000
chr17:26788883-26790645	26700000	26785000	10	ENSDARG00000021811	26702616, 26702603	85000
chr17:26788883-26790645	26735000	26790000	6	ENSDARG00000061169	26735576, 26735596	55000
chr17:26788883-26790645	26785000	26825000	5	ENSDARG00000033707	26825499	40000
chr17:26788883-26790645	26790000	26810000	4	ENSDARG00000033707	26814178	20000
chr17:26788883-26790645	26790000	26805000	2	ENSDARG00000033707	26809636, 26809671	15000
chr17:26788883-26790645	26790000	26825000	2	ENSDARG00000033707	26825499	35000
chr17:26788883-26790645	26785000	26845000	2	ENSDARG00000097934	26849334, 26849778	60000
chr17:26788883-26790645	26700000	26790000	2	ENSDARG00000074726	26700257, 26704490	90000
chr17:26788883-26790645	26700000	26790000	2	ENSDARG00000021811	26702616, 26702603	90000
chr17:26788883-26790645	26765000	26790000	2	ENSDARG00000061169	26765437	25000
chr5:15441969-15443406	15440000	15445000	38	ENSDARG00000035622	15448616, 15448703, 15448651	5000
chr5:15441969-15443406	15440000	15485000	2	ENSDARG00000108783	15485580	45000
chr21:44694292-44695727	44695000	44705000	38	ENSDARG00000012892	44707619	10000
chr21:44694292-44695727	44690000	44705000	17	ENSDARG00000012892	44707619	15000
chr21:44694292-44695727	44695000	44745000	3	ENSDARG00000005462	44748492	50000
chr21:44694292-44695727	44695000	44745000	3	ENSDARG00000060282	44748991	50000
chr21:44694292-44695727	44690000	44745000	2	ENSDARG00000005462	44748492	55000
chr21:44694292-44695727	44690000	44745000	2	ENSDARG00000060282	44748991	55000
chr7:34244930-34246236	34235000	34240000	38	ENSDARG00000077237	34235318, 34235460	5000
chr7:34244930-34246236	34235000	34245000	4	ENSDARG00000077237	34235318, 34235460	10000
chr12:48590114-48591313	48585000	48590000	38	ENSDARG00000053530	48588738	5000
chr12:48590114-48591313	48590000	48615000	8	ENSDARG00000077440	48615757	25000
chr12:48590114-48591313	48590000	48640000	7	ENSDARG00000107260	48643737	50000
chr12:48590114-48591313	48590000	48640000	7	ENSDARG00000104713	48643750	50000
chr12:48590114-48591313	48590000	48690000	7	ENSDARG00000108372	48691005	100000
chr12:48590114-48591313	48560000	48590000	4	ENSDARG00000053520	48563163	30000
chr12:48590114-48591313	48490000	48590000	3	ENSDARG00000010113	48493709, 48493711	100000
chr3:36716309-36717358	36715000	36715000	38	ENSDARG00000037894	36717843, 36717712	0
chr3:36716309-36717358	36715000	36720000	33	ENSDARG00000037894	36720332	5000
chr3:36716309-36717358	36695000	36715000	14	ENSDARG00000037895	36697257	20000
chr3:36716309-36717358	36700000	36715000	7	ENSDARG00000037895	36704638	15000
chr3:36716309-36717358	36715000	36750000	5	ENSDARG00000098006	36753607	35000
chr3:36716309-36717358	36680000	36715000	5	ENSDARG00000094901	36682332, 36680088	35000
chr3:36716309-36717358	36715000	36790000	3	ENSDARG00000074524	36792156	75000
chr3:36716309-36717358	36715000	36800000	3	ENSDARG00000074524	36802891	85000
chr12:48591321-48592260	48585000	48590000	38	ENSDARG00000053530	48588738	5000
chr12:48591321-48592260	48590000	48615000	8	ENSDARG00000077440	48615757	25000
chr12:48591321-48592260	48590000	48640000	7	ENSDARG00000107260	48643737	50000
chr12:48591321-48592260	48590000	48640000	7	ENSDARG00000104713	48643750	50000
chr12:48591321-48592260	48590000	48690000	7	ENSDARG00000108372	48691005	100000
chr12:48591321-48592260	48560000	48590000	4	ENSDARG00000053520	48563163	30000
chr12:48591321-48592260	48490000	48590000	3	ENSDARG00000010113	48493709, 48493711	100000
chr7:34240507-34241315	34235000	34240000	38	ENSDARG00000077237	34235318, 34235460	5000
chr5:15439542-15440220	15440000	15445000	38	ENSDARG00000035622	15448616, 15448703, 15448651	5000
chr5:15439542-15440220	15435000	15445000	17	ENSDARG00000035622	15448616, 15448703, 15448651	10000
chr5:15439542-15440220	15435000	15490000	4	ENSDARG00000062573	15492272	55000
chr5:15439542-15440220	15440000	15485000	2	ENSDARG00000108783	15485580	45000
chr7:34241498-34242128	34235000	34240000	38	ENSDARG00000077237	34235318, 34235460	5000
chr7:34240084-34240481	34235000	34240000	38	ENSDARG00000077237	34235318, 34235460	5000
chr9:18803752-18806338	18805000	18805000	37	ENSDARG00000038306	18807025, 18807341	0
chr9:18803752-18806338	18800000	18805000	14	ENSDARG00000038306	18807025, 18807341	5000
chr9:18803752-18806338	18725000	18805000	8	ENSDARG00000038306	18727544	80000
chr9:18803752-18806338	18730000	18805000	8	ENSDARG00000038306	18734992	75000
chr9:18803752-18806338	18735000	18805000	6	ENSDARG00000038306	18735300	70000
chr9:18803752-18806338	18805000	18865000	5	ENSDARG00000068691	18869885	60000
chr9:18803752-18806338	18705000	18805000	5	ENSDARG00000094003	18708773	100000
chr9:18803752-18806338	18805000	18820000	4	ENSDARG00000006816	18821648	15000
chr9:18803752-18806338	18805000	18900000	3	ENSDARG00000092033	18903986, 18903896	95000
chr9:18803752-18806338	18805000	18900000	3	ENSDARG00000092630	18903985	95000
chr4:22753859-22756089	22750000	22750000	37	ENSDARG00000007523	22751678	0
chr4:22753859-22756089	22750000	22755000	23	ENSDARG00000045490	22759194, 22759202	5000
chr4:22753859-22756089	22750000	22755000	23	ENSDARG00000007523	22751678	5000
chr4:22753859-22756089	22755000	22755000	9	ENSDARG00000045490	22759194, 22759202	0
chr4:22753859-22756089	22750000	22795000	6	ENSDARG00000018111	22798550	45000
chr4:22753859-22756089	22755000	22795000	3	ENSDARG00000018111	22798550	40000
chr23:27892709-27894930	27890000	27895000	37	ENSDARG00000018968	27896379, 27896237	5000
chr23:27892709-27894930	27830000	27890000	2	ENSDARG00000037060	27830443	60000
chr23:27892709-27894930	27860000	27890000	2	ENSDARG00000037060	27863254	30000
chr16:2267577-2269494	2265000	2265000	37	ENSDARG00000062310	2266708	0
chr16:2267577-2269494	2265000	2320000	15	ENSDARG00000077145	2320987	55000
chr16:2267577-2269494	2230000	2265000	5	ENSDARG00000087759	2231713	35000
chr16:2267577-2269494	2265000	2325000	2	ENSDARG00000101602	2327820	60000
chr10:36460038-36461372	36460000	36460000	37	ENSDARG00000099532	36462804, 36462586, 36462633	0
chr10:36460038-36461372	36400000	36460000	5	ENSDARG00000068660	36401418	60000
chr10:36460038-36461372	36375000	36460000	3	ENSDARG00000103418	36379136	85000
chr23:27889576-27890867	27890000	27895000	37	ENSDARG00000018968	27896379, 27896237	5000
chr23:27889576-27890867	27885000	27895000	9	ENSDARG00000018968	27896379, 27896237	10000
chr23:27889576-27890867	27885000	27985000	2	ENSDARG00000100606	27985254	100000
chr23:27889576-27890867	27830000	27885000	2	ENSDARG00000037060	27830443	55000
chr23:27889576-27890867	27830000	27890000	2	ENSDARG00000037060	27830443	60000
chr23:27889576-27890867	27860000	27890000	2	ENSDARG00000037060	27863254	30000
chr18:60280-61424	60000	60000	37	ENSDARG00000036237	62932	0
chr18:60280-61424	60000	90000	31	ENSDARG00000023659	92046	30000
chr18:60280-61424	10000	60000	26	ENSDARG00000103011	11926	50000
chr18:60280-61424	30000	60000	26	ENSDARG00000087941	33817	30000
chr18:60280-61424	60000	80000	17	ENSDARG00000075454	81280	20000
chr18:60280-61424	60000	65000	15	ENSDARG00000036237	69713	5000
chr18:60280-61424	50000	60000	13	ENSDARG00000067520	54354	10000
chr18:60280-61424	60000	75000	7	ENSDARG00000075454	79659	15000
chr18:60280-61424	40000	60000	7	ENSDARG00000036239	40317	20000
chr18:60280-61424	45000	60000	6	ENSDARG00000036239	46010, 45736, 45750	15000
chr18:60280-61424	60000	85000	4	ENSDARG00000023659	85294	25000
chr18:60280-61424	60000	125000	3	ENSDARG00000036232	127873, 127558	65000
chr18:60280-61424	60000	95000	2	ENSDARG00000063719	95770	35000
chr18:60280-61424	60000	145000	2	ENSDARG00000036239	146984	85000
chr18:60280-61424	0	60000	2	ENSDARG00000059349	1612, 1615	60000
chr5:34942104-34943180	34940000	34960000	37	ENSDARG00000067976	34961454	20000
chr5:34942104-34943180	34900000	34940000	5	ENSDARG00000093818	34902017	40000
chr2:35622507-35623486	35620000	35620000	37	ENSDARG00000038754	35621180	0
chr2:35622507-35623486	35620000	35630000	8	ENSDARG00000092137	35630164	10000
chr2:35622507-35623486	35620000	35630000	8	ENSDARG00000054882	35633630	10000
chr2:35622507-35623486	35620000	35630000	8	ENSDARG00000011326	35633090	10000
chr2:35622507-35623486	35620000	35635000	7	ENSDARG00000054882	35639410	15000
chr2:35622507-35623486	35610000	35620000	6	ENSDARG00000014731	35612997	10000
chr2:35622507-35623486	35605000	35620000	5	ENSDARG00000068305	35608966	15000
chr2:35622507-35623486	35595000	35620000	2	ENSDARG00000105881	35597123	25000
chr10:45408460-45409367	45400000	45405000	37	ENSDARG00000098683	45401714	5000
chr12:685328-685981	685000	685000	37	ENSDARG00000096662	689678, 689397	0
chr12:685328-685981	680000	685000	13	ENSDARG00000079791	681245	5000
chr12:685328-685981	675000	685000	8	ENSDARG00000079791	678259	10000
chr12:685328-685981	685000	755000	7	ENSDARG00000096662	757110	70000
chr12:685328-685981	685000	775000	4	ENSDARG00000096662	775058	90000
chr12:685328-685981	605000	685000	3	ENSDARG00000096562	605426	80000
chr12:685328-685981	620000	685000	2	ENSDARG00000096669	622219	65000
chr12:685328-685981	620000	685000	2	ENSDARG00000096562	622583	65000
chr12:685328-685981	630000	685000	2	ENSDARG00000033170	630577	55000
chr12:685328-685981	630000	685000	2	ENSDARG00000096522	632494	55000
chr12:685328-685981	640000	685000	2	ENSDARG00000033170	640031	45000
chr12:685328-685981	650000	685000	2	ENSDARG00000103785	650599	35000
chr23:44471888-44472530	44465000	44470000	37	ENSDARG00000060597	44467484, 44467486	5000
chr23:44471888-44472530	44470000	44470000	28	ENSDARG00000035771	44470357, 44470931, 44471496	0
chr23:44471888-44472530	44460000	44470000	17	ENSDARG00000060597	44460632	10000
chr23:44471888-44472530	44470000	44495000	4	ENSDARG00000095809	44498062	25000
chr4:239663-239896	235000	240000	37	ENSDARG00000102123	241528, 240969, 240933	5000
chr4:239663-239896	190000	235000	11	ENSDARG00000100143	194804	45000
chr4:239663-239896	205000	235000	9	ENSDARG00000098311	207365, 207369	30000
chr4:239663-239896	205000	235000	9	ENSDARG00000104373	205503	30000
chr4:239663-239896	235000	235000	8	ENSDARG00000102123	238178, 239284, 239286	0
chr4:239663-239896	230000	235000	6	ENSDARG00000102123	231334	5000
chr4:239663-239896	195000	235000	5	ENSDARG00000100143	195214	40000
chr4:239663-239896	215000	235000	5	ENSDARG00000102121	216043	20000
chr4:239663-239896	145000	235000	4	ENSDARG00000102474	149700	90000
chr4:239663-239896	145000	235000	4	ENSDARG00000104049	147740, 147627	90000
chr4:239663-239896	200000	235000	4	ENSDARG00000104839	200252, 200026, 202858, 200051, 200256	35000
chr4:239663-239896	235000	250000	3	ENSDARG00000102141	251201	15000
chr4:239663-239896	175000	235000	3	ENSDARG00000100143	179356	60000
chr4:239663-239896	225000	235000	3	ENSDARG00000102123	225060, 229043, 229020	10000
chr4:239663-239896	235000	315000	2	ENSDARG00000045911	317903, 319261	80000
chr4:239663-239896	235000	315000	2	ENSDARG00000045913	317300, 317265	80000
chr4:239663-239896	150000	235000	2	ENSDARG00000102474	154409, 154272	85000
chr7:37611536-37615175	37615000	37620000	36	ENSDARG00000060071	37624513, 37623771	5000
chr7:37611536-37615175	37610000	37620000	15	ENSDARG00000060071	37624513, 37623771	10000
chr2:4465355-4468953	4460000	4465000	36	ENSDARG00000099395	4462176, 4461665	5000
chr2:4465355-4468953	4365000	4465000	2	ENSDARG00000103589	4366260, 4366340, 4367374, 4367422	100000
chr13:5434127-5436918	5435000	5440000	36	ENSDARG00000012078	5440976	5000
chr13:5434127-5436918	5435000	5440000	36	ENSDARG00000093874	5442366	5000
chr13:5434127-5436918	5435000	5435000	18	ENSDARG00000012078	5437232	0
chr13:5434127-5436918	5430000	5435000	9	ENSDARG00000012078	5437232	5000
chr13:5434127-5436918	5430000	5440000	6	ENSDARG00000012078	5440976	10000
chr13:5434127-5436918	5430000	5440000	6	ENSDARG00000093874	5442366	10000
chr5:24373659-24375989	24365000	24370000	36	ENSDARG00000078803	24365413, 24365610	5000
chr5:24373659-24375989	24365000	24375000	25	ENSDARG00000078803	24365413, 24365610	10000
chr5:24373659-24375989	24375000	24375000	13	ENSDARG00000020465	24378557, 24378560, 24377138, 24378547, 24378762	0
chr5:24373659-24375989	24375000	24375000	13	ENSDARG00000079816	24378833	0
chr5:24373659-24375989	24370000	24375000	12	ENSDARG00000020465	24378557, 24378560, 24377138, 24378547, 24378762	5000
chr5:24373659-24375989	24370000	24375000	12	ENSDARG00000079816	24378833	5000
chr5:24373659-24375989	24370000	24375000	12	ENSDARG00000020465	24372270	5000
chr5:24373659-24375989	24305000	24370000	2	ENSDARG00000020621	24308975, 24308915	65000
chr6:277354-279324	275000	295000	36	ENSDARG00000052182	299081	20000
chr6:277354-279324	275000	330000	17	ENSDARG00000102558	332147	55000
chr6:277354-279324	245000	275000	16	ENSDARG00000091124	247022	30000
chr6:277354-279324	250000	275000	15	ENSDARG00000039515	250924	25000
chr6:277354-279324	180000	275000	6	ENSDARG00000036619	184322, 184316, 184257	95000
chr6:277354-279324	200000	275000	6	ENSDARG00000006544	200850	75000
chr6:277354-279324	215000	275000	6	ENSDARG00000102260	218622	60000
chr6:277354-279324	275000	325000	5	ENSDARG00000102558	328153	50000
chr6:277354-279324	275000	355000	3	ENSDARG00000103662	356541	80000
chr8:30994197-30996049	30995000	30995000	36	ENSDARG00000068415	30999055	0
chr8:30994197-30996049	30995000	31000000	21	ENSDARG00000068415	31001408, 31001681	5000
chr8:30994197-30996049	30995000	31005000	10	ENSDARG00000020702	31006948, 31006951, 31006941	10000
chr8:30994197-30996049	30990000	30995000	7	ENSDARG00000068415	30999055	5000
chr8:30994197-30996049	30990000	31000000	5	ENSDARG00000068415	31001408, 31001681	10000
chr8:30994197-30996049	30990000	31005000	4	ENSDARG00000020702	31006948, 31006951, 31006941	15000
chr8:30994197-30996049	30995000	31030000	2	ENSDARG00000077536	31032646	35000
chr8:30994197-30996049	30995000	31060000	2	ENSDARG00000020114	31060400	65000
chr8:30994197-30996049	30995000	31065000	2	ENSDARG00000020114	31065783, 31065744	70000
chr8:30994197-30996049	30970000	30990000	2	ENSDARG00000042409	30970262, 30970334	20000
chr17:32418910-32420636	32415000	32415000	36	ENSDARG00000013794	32417536, 32416276	0
chr17:32418910-32420636	32410000	32415000	26	ENSDARG00000097538	32412745	5000
chr17:32418910-32420636	32405000	32415000	9	ENSDARG00000097372	32408162	10000
chr17:32418910-32420636	32415000	32455000	7	ENSDARG00000061391	32455888	40000
chr17:32418910-32420636	32390000	32415000	7	ENSDARG00000079029	32390610	25000
chr17:32418910-32420636	32415000	32420000	6	ENSDARG00000013794	32417536, 32416276	5000
chr17:32418910-32420636	32415000	32445000	5	ENSDARG00000061391	32449177	30000
chr17:32418910-32420636	32415000	32460000	3	ENSDARG00000061391	32460636	45000
chr17:32418910-32420636	32410000	32420000	3	ENSDARG00000097538	32412745	10000
chr17:32418910-32420636	32415000	32470000	2	ENSDARG00000061391	32473881, 32473593, 32473979	55000
chr17:32418910-32420636	32405000	32420000	2	ENSDARG00000097372	32408162	15000
chr7:33068414-33070057	33070000	33075000	36	ENSDARG00000006487	33078932, 33077495	5000
chr7:33068414-33070057	33065000	33075000	9	ENSDARG00000006487	33078932, 33077495	10000
chr7:33068414-33070057	33070000	33080000	2	ENSDARG00000006487	33080335, 33080382, 33080229	10000
chr22:527340-528873	520000	525000	36	ENSDARG00000001057	520242	5000
chr22:527340-528873	520000	525000	36	ENSDARG00000046006	523053, 520338	5000
chr22:527340-528873	525000	530000	26	ENSDARG00000000229	531842, 530011	5000
chr22:527340-528873	510000	525000	19	ENSDARG00000027391	510037, 510025	15000
chr22:527340-528873	525000	565000	7	ENSDARG00000076554	568344	40000
chr22:527340-528873	525000	575000	5	ENSDARG00000059360	578886	50000
chr22:527340-528873	525000	560000	4	ENSDARG00000046007	562293	35000
chr22:527340-528873	470000	525000	4	ENSDARG00000063661	470567	55000
chr22:527340-528873	525000	595000	3	ENSDARG00000106914	598075	70000
chr22:527340-528873	525000	580000	2	ENSDARG00000059360	584165, 583886, 583901, 583903	55000
chr22:527340-528873	525000	610000	2	ENSDARG00000018881	613996	85000
chr22:527340-528873	425000	525000	2	ENSDARG00000094388	427546	100000
chr22:527340-528873	465000	525000	2	ENSDARG00000000853	468799	60000
chr2:38134095-38135627	38130000	38130000	36	ENSDARG00000075543	38132042, 38133405	0
chr2:38134095-38135627	38130000	38135000	22	ENSDARG00000075543	38132042, 38133405	5000
chr2:38134095-38135627	38130000	38165000	14	ENSDARG00000075116	38165433	35000
chr2:38134095-38135627	38095000	38130000	11	ENSDARG00000002031	38098331	35000
chr2:38134095-38135627	38130000	38140000	7	ENSDARG00000068232	38143329	10000
chr2:38134095-38135627	38130000	38220000	7	ENSDARG00000054290	38224003, 38223706, 38222517, 38223813, 38222465	90000
chr2:38134095-38135627	38070000	38130000	6	ENSDARG00000053792	38073163, 38074602	60000
chr2:38134095-38135627	38095000	38135000	4	ENSDARG00000002031	38098331	40000
chr2:38134095-38135627	38135000	38165000	3	ENSDARG00000075116	38165433	30000
chr2:38134095-38135627	38130000	38175000	3	ENSDARG00000008388	38178990, 38178797	45000
chr2:38134095-38135627	38130000	38155000	2	ENSDARG00000068240	38159669, 38159649, 38159846	25000
chr2:38134095-38135627	38050000	38130000	2	ENSDARG00000053802	38052946, 38052907	80000
chr7:33070106-33071532	33070000	33075000	36	ENSDARG00000006487	33078932, 33077495	5000
chr7:33070106-33071532	33070000	33080000	2	ENSDARG00000006487	33080335, 33080382, 33080229	10000
chr15:36066434-36067848	36065000	36070000	36	ENSDARG00000054087	36072101	5000
chr15:36066434-36067848	36065000	36075000	2	ENSDARG00000021046	36075125	10000
chr10:3841-5137	0	5000	36	ENSDARG00000107579	7916	5000
chr10:3841-5137	0	35000	24	ENSDARG00000036359	37571, 37735	35000
chr10:3841-5137	5000	75000	21	ENSDARG00000063570	76367, 76191	70000
chr10:3841-5137	5000	75000	21	ENSDARG00000075650	76864	70000
chr10:3841-5137	5000	35000	19	ENSDARG00000036359	37571, 37735	30000
chr10:3841-5137	5000	55000	18	ENSDARG00000039934	57270, 59125	50000
chr10:3841-5137	0	30000	17	ENSDARG00000032353	30830	30000
chr10:3841-5137	0	55000	17	ENSDARG00000039934	57270, 59125	55000
chr10:3841-5137	5000	5000	13	ENSDARG00000107579	7916	0
chr10:3841-5137	0	75000	9	ENSDARG00000063570	76367, 76191	75000
chr10:3841-5137	0	75000	9	ENSDARG00000075650	76864	75000
chr10:3841-5137	0	10000	8	ENSDARG00000109012	14547	10000
chr10:3841-5137	5000	10000	8	ENSDARG00000109012	14547	5000
chr10:3841-5137	5000	30000	5	ENSDARG00000032353	30830	25000
chr10:3841-5137	0	70000	4	ENSDARG00000063570	74424, 74390	70000
chr10:3841-5137	0	85000	3	ENSDARG00000086075	86348	85000
chr10:3841-5137	5000	90000	3	ENSDARG00000086075	94184	85000
chr10:3841-5137	5000	105000	3	ENSDARG00000086075	105100, 108953	100000
chr10:3841-5137	5000	70000	2	ENSDARG00000063570	74424, 74390	65000
chr10:3841-5137	5000	85000	2	ENSDARG00000086075	86348	80000
chr10:3841-5137	0	90000	2	ENSDARG00000086075	94184	90000
chr12:41010017-41011313	41010000	41015000	36	ENSDARG00000103394	41016164	5000
chr12:41010017-41011313	40925000	41010000	3	ENSDARG00000101579	40925462	85000
chr12:41010017-41011313	40915000	41010000	2	ENSDARG00000108020	40918951	95000
chr6:279912-281110	275000	295000	36	ENSDARG00000052182	299081	20000
chr6:279912-281110	275000	330000	17	ENSDARG00000102558	332147	55000
chr6:279912-281110	245000	275000	16	ENSDARG00000091124	247022	30000
chr6:279912-281110	250000	275000	15	ENSDARG00000039515	250924	25000
chr6:279912-281110	180000	275000	6	ENSDARG00000036619	184322, 184316, 184257	95000
chr6:279912-281110	200000	275000	6	ENSDARG00000006544	200850	75000
chr6:279912-281110	215000	275000	6	ENSDARG00000102260	218622	60000
chr6:279912-281110	275000	325000	5	ENSDARG00000102558	328153	50000
chr6:279912-281110	250000	280000	5	ENSDARG00000039515	250924	30000
chr6:279912-281110	280000	295000	4	ENSDARG00000052182	299081	15000
chr6:279912-281110	275000	355000	3	ENSDARG00000103662	356541	80000
chr6:279912-281110	215000	280000	2	ENSDARG00000102260	218622	65000
chr15:36067902-36068980	36065000	36070000	36	ENSDARG00000054087	36072101	5000
chr15:36067902-36068980	36065000	36075000	2	ENSDARG00000021046	36075125	10000
chr13:5444889-5445946	5435000	5440000	36	ENSDARG00000012078	5437232	5000
chr13:5444889-5445946	5440000	5440000	16	ENSDARG00000012078	5440976	0
chr13:5444889-5445946	5440000	5440000	16	ENSDARG00000093874	5442366	0
chr13:5444889-5445946	5440000	5445000	10	ENSDARG00000012078	5440976	5000
chr13:5444889-5445946	5440000	5445000	10	ENSDARG00000093874	5442366	5000
chr13:5444889-5445946	5440000	5465000	5	ENSDARG00000095303	5465419	25000
chr13:5444889-5445946	5435000	5445000	5	ENSDARG00000012078	5437232	10000
chr7:37617317-37618300	37615000	37620000	36	ENSDARG00000060071	37624513, 37623771	5000
chr5:23545259-23546237	23540000	23545000	36	ENSDARG00000016519	23543492, 23543397	5000
chr5:23545259-23546237	23540000	23545000	36	ENSDARG00000012387	23540924, 23540865	5000
chr5:23545259-23546237	23545000	23625000	4	ENSDARG00000028542	23625108, 23628501, 23629680	80000
chr5:23545259-23546237	23545000	23555000	2	ENSDARG00000035557	23555798, 23555969	10000
chr5:23545259-23546237	23545000	23555000	2	ENSDARG00000035558	23559246, 23559295	10000
chr7:37615379-37616310	37615000	37620000	36	ENSDARG00000060071	37624513, 37623771	5000
chr18:50705526-50706421	50705000	50710000	36	ENSDARG00000103032	50710614	5000
chr18:50705526-50706421	50705000	50710000	36	ENSDARG00000105740	50710722	5000
chr18:50705526-50706421	50615000	50705000	2	ENSDARG00000100766	50617684, 50617459, 50617655	90000
chr7:33073412-33074187	33070000	33075000	36	ENSDARG00000006487	33078932, 33077495	5000
chr7:33073412-33074187	33070000	33080000	2	ENSDARG00000006487	33080335, 33080382, 33080229	10000
chr8:20595892-20596631	20590000	20595000	36	ENSDARG00000043210	20592425, 20592120	5000
chr7:73372812-73373481	73370000	73370000	36	ENSDARG00000079738	73371701	0
chr18:50706761-50707077	50705000	50710000	36	ENSDARG00000103032	50710614	5000
chr18:50706761-50707077	50705000	50710000	36	ENSDARG00000105740	50710722	5000
chr18:50706761-50707077	50615000	50705000	2	ENSDARG00000100766	50617684, 50617459, 50617655	90000
chr19:24907810-24913058	24900000	24905000	35	ENSDARG00000036109	24900535, 24900622	5000
chr19:24907810-24913058	24900000	24905000	35	ENSDARG00000036107	24904180	5000
chr19:24907810-24913058	24910000	25010000	2	ENSDARG00000036105	25012101	100000
chr18:50719646-50722826	50710000	50715000	35	ENSDARG00000103032	50710614	5000
chr18:50719646-50722826	50710000	50715000	35	ENSDARG00000105740	50710722	5000
chr18:50719646-50722826	50710000	50720000	29	ENSDARG00000103032	50710614	10000
chr18:50719646-50722826	50710000	50720000	29	ENSDARG00000105740	50710722	10000
chr18:50719646-50722826	50690000	50715000	2	ENSDARG00000105281	50691068	25000
chr19:48338402-48341129	48340000	48345000	35	ENSDARG00000023472	48346964	5000
chr19:48338402-48341129	48335000	48345000	32	ENSDARG00000023472	48346964	10000
chr19:48338402-48341129	48340000	48355000	10	ENSDARG00000103362	48355651	15000
chr19:48338402-48341129	48340000	48355000	10	ENSDARG00000099556	48357729	15000
chr19:48338402-48341129	48340000	48355000	10	ENSDARG00000101521	48358187, 48358565, 48358529, 48358793, 48358525, 48358192, 48358552, 48358466	15000
chr19:48338402-48341129	48340000	48355000	10	ENSDARG00000098064	48359089	15000
chr19:48338402-48341129	48335000	48360000	10	ENSDARG00000104889	48364180	25000
chr19:48338402-48341129	48335000	48355000	9	ENSDARG00000103362	48355651	20000
chr19:48338402-48341129	48335000	48355000	9	ENSDARG00000099556	48357729	20000
chr19:48338402-48341129	48335000	48355000	9	ENSDARG00000101521	48358187, 48358565, 48358529, 48358793, 48358525, 48358192, 48358552, 48358466	20000
chr19:48338402-48341129	48335000	48355000	9	ENSDARG00000098064	48359089	20000
chr19:48338402-48341129	48340000	48360000	6	ENSDARG00000104889	48364180	20000
chr19:48338402-48341129	48340000	48375000	4	ENSDARG00000098752	48379229, 48379123	35000
chr19:48338402-48341129	48335000	48375000	3	ENSDARG00000098752	48379229, 48379123	40000
chr19:48338402-48341129	48340000	48400000	2	ENSDARG00000087529	48400187, 48400322	60000
chr19:48338402-48341129	48335000	48430000	2	ENSDARG00000099581	48434288	95000
chr19:48338402-48341129	48340000	48430000	2	ENSDARG00000099581	48434288	90000
chr19:48338402-48341129	48320000	48335000	2	ENSDARG00000102591	48322065	15000
chr19:48338402-48341129	48320000	48340000	2	ENSDARG00000102591	48322065	20000
chr7:40884568-40886703	40880000	40880000	35	ENSDARG00000000861	40880152	0
chr7:40884568-40886703	40865000	40880000	17	ENSDARG00000001241	40866487, 40866537, 40866548, 40866555, 40866556, 40866576, 40866608, 40869783	15000
chr7:40884568-40886703	40880000	40885000	14	ENSDARG00000000861	40880152	5000
chr7:40884568-40886703	40880000	40960000	4	ENSDARG00000000861	40961249	80000
chr7:40884568-40886703	40880000	40970000	4	ENSDARG00000000861	40972620, 40972624	90000
chr7:40884568-40886703	40880000	40970000	4	ENSDARG00000105823	40974548	90000
chr7:40884568-40886703	40880000	40965000	2	ENSDARG00000000861	40968097	85000
chr7:40884568-40886703	40880000	40975000	2	ENSDARG00000000861	40976434	95000
chr7:40884568-40886703	40865000	40885000	2	ENSDARG00000001241	40866487, 40866537, 40866548, 40866555, 40866556, 40866576, 40866608, 40869783	20000
chr24:10273283-10275206	10270000	10275000	35	ENSDARG00000093108	10276979	5000
chr24:10273283-10275206	10270000	10275000	35	ENSDARG00000045695	10273098	5000
chr24:10273283-10275206	10270000	10270000	33	ENSDARG00000045695	10273098	0
chr24:10273283-10275206	10270000	10290000	10	ENSDARG00000095733	10290140	20000
chr24:10273283-10275206	10170000	10270000	7	ENSDARG00000073931	10170191	100000
chr24:10273283-10275206	10235000	10270000	5	ENSDARG00000071724	10236615	35000
chr24:10273283-10275206	10255000	10270000	5	ENSDARG00000098036	10257479	15000
chr24:10273283-10275206	10275000	10275000	3	ENSDARG00000093108	10276979	0
chr24:10273283-10275206	10250000	10270000	3	ENSDARG00000071724	10253891	20000
chr24:10273283-10275206	10255000	10275000	2	ENSDARG00000098036	10257479	20000
chr20:144805-146566	125000	140000	35	ENSDARG00000098046	128337	15000
chr20:144805-146566	125000	140000	35	ENSDARG00000088929	128364, 127585	15000
chr20:144805-146566	145000	155000	19	ENSDARG00000020984	158943, 158939	10000
chr20:144805-146566	140000	165000	19	ENSDARG00000043960	166354	25000
chr20:144805-146566	145000	165000	17	ENSDARG00000043960	166354	20000
chr20:144805-146566	140000	155000	11	ENSDARG00000020984	158943, 158939	15000
chr20:144805-146566	140000	220000	9	ENSDARG00000043973	223285	80000
chr20:144805-146566	145000	195000	8	ENSDARG00000071040	199826	50000
chr20:144805-146566	125000	145000	8	ENSDARG00000098046	128337	20000
chr20:144805-146566	125000	145000	8	ENSDARG00000088929	128364, 127585	20000
chr20:144805-146566	115000	140000	7	ENSDARG00000095802	117846	25000
chr20:144805-146566	145000	175000	5	ENSDARG00000043963	177183	30000
chr20:144805-146566	145000	180000	4	ENSDARG00000102660	183527	35000
chr20:144805-146566	140000	175000	3	ENSDARG00000043963	177183	35000
chr20:144805-146566	140000	180000	2	ENSDARG00000102660	183527	40000
chr20:144805-146566	140000	190000	2	ENSDARG00000043963	194206	50000
chr20:144805-146566	145000	220000	2	ENSDARG00000043973	223285	75000
chr20:144805-146566	140000	230000	2	ENSDARG00000020785	230251	90000
chr20:144805-146566	145000	230000	2	ENSDARG00000020785	230251	85000
chr22:223167-224850	220000	220000	35	ENSDARG00000098601	222601	0
chr22:223167-224850	220000	220000	35	ENSDARG00000087545	220374	0
chr22:223167-224850	120000	220000	21	ENSDARG00000079475	121009	100000
chr22:223167-224850	220000	250000	15	ENSDARG00000095217	250084	30000
chr22:223167-224850	180000	220000	14	ENSDARG00000074332	182660, 182598	40000
chr22:223167-224850	130000	220000	11	ENSDARG00000040401	132317, 132355	90000
chr22:223167-224850	215000	220000	10	ENSDARG00000087401	215073	5000
chr22:223167-224850	160000	220000	7	ENSDARG00000074332	161567, 161310	60000
chr22:223167-224850	135000	220000	5	ENSDARG00000009477	137128	85000
chr22:223167-224850	185000	220000	3	ENSDARG00000071558	187973	35000
chr18:50715405-50717047	50710000	50715000	35	ENSDARG00000103032	50710614	5000
chr18:50715405-50717047	50710000	50715000	35	ENSDARG00000105740	50710722	5000
chr18:50715405-50717047	50690000	50715000	2	ENSDARG00000105281	50691068	25000
chr1:28411253-28412887	28405000	28410000	35	ENSDARG00000037099	28407609	5000
chr1:28411253-28412887	28410000	28475000	2	ENSDARG00000075858	28477833	65000
chr20:140792-142364	125000	140000	35	ENSDARG00000098046	128337	15000
chr20:140792-142364	125000	140000	35	ENSDARG00000088929	128364, 127585	15000
chr20:140792-142364	140000	165000	19	ENSDARG00000043960	166354	25000
chr20:140792-142364	140000	155000	11	ENSDARG00000020984	158943, 158939	15000
chr20:140792-142364	140000	220000	9	ENSDARG00000043973	223285	80000
chr20:140792-142364	115000	140000	7	ENSDARG00000095802	117846	25000
chr20:140792-142364	140000	175000	3	ENSDARG00000043963	177183	35000
chr20:140792-142364	140000	180000	2	ENSDARG00000102660	183527	40000
chr20:140792-142364	140000	190000	2	ENSDARG00000043963	194206	50000
chr20:140792-142364	140000	230000	2	ENSDARG00000020785	230251	90000
chr7:40881918-40883409	40880000	40880000	35	ENSDARG00000000861	40880152	0
chr7:40881918-40883409	40865000	40880000	17	ENSDARG00000001241	40866487, 40866537, 40866548, 40866555, 40866556, 40866576, 40866608, 40869783	15000
chr7:40881918-40883409	40880000	40960000	4	ENSDARG00000000861	40961249	80000
chr7:40881918-40883409	40880000	40970000	4	ENSDARG00000000861	40972620, 40972624	90000
chr7:40881918-40883409	40880000	40970000	4	ENSDARG00000105823	40974548	90000
chr7:40881918-40883409	40880000	40965000	2	ENSDARG00000000861	40968097	85000
chr7:40881918-40883409	40880000	40975000	2	ENSDARG00000000861	40976434	95000
chr20:17842837-17844242	17840000	17840000	35	ENSDARG00000018693	17840340	0
chr20:17842837-17844242	17840000	17880000	4	ENSDARG00000103916	17884985	40000
chr17:16559001-16560350	16555000	16555000	35	ENSDARG00000012833	16556988, 16557252	0
chr17:16559001-16560350	16555000	16560000	19	ENSDARG00000012833	16556988, 16557252	5000
chr21:225002-226341	225000	225000	35	ENSDARG00000104808	228518, 229738	0
chr21:225002-226341	210000	225000	31	ENSDARG00000098935	211830, 211744	15000
chr21:225002-226341	210000	225000	31	ENSDARG00000101873	211779	15000
chr21:225002-226341	220000	225000	31	ENSDARG00000102477	223051, 223066, 224128	5000
chr21:225002-226341	225000	235000	26	ENSDARG00000104808	239998	10000
chr21:225002-226341	225000	240000	18	ENSDARG00000104808	240036, 243919	15000
chr21:225002-226341	225000	250000	15	ENSDARG00000103762	253925	25000
chr21:225002-226341	200000	225000	10	ENSDARG00000103296	204634	25000
chr21:225002-226341	135000	225000	9	ENSDARG00000102404	136927, 137832	90000
chr21:225002-226341	205000	225000	7	ENSDARG00000098935	205632, 207132	20000
chr21:225002-226341	225000	270000	4	ENSDARG00000100789	271713, 271694	45000
chr21:225002-226341	130000	225000	2	ENSDARG00000108788	130282	95000
chr13:37391157-37392293	37390000	37390000	35	ENSDARG00000060534	37393884	0
chr13:37391157-37392293	37390000	37405000	21	ENSDARG00000092456	37409484, 37409437	15000
chr13:37391157-37392293	37390000	37415000	12	ENSDARG00000030761	37419597	25000
chr13:37391157-37392293	37390000	37470000	11	ENSDARG00000003827	37474710, 37473355, 37474649	80000
chr13:37391157-37392293	37335000	37390000	10	ENSDARG00000069118	37339379, 37339634, 37339652	55000
chr13:37391157-37392293	37390000	37455000	9	ENSDARG00000030761	37459827	65000
chr13:37391157-37392293	37390000	37485000	9	ENSDARG00000074217	37489139, 37487141, 37489089	95000
chr13:37391157-37392293	37330000	37390000	8	ENSDARG00000069118	37330573	60000
chr13:37391157-37392293	37345000	37390000	8	ENSDARG00000077265	37349099	45000
chr13:37391157-37392293	37390000	37490000	6	ENSDARG00000039243	37494400, 37494304	100000
chr8:4641869-4642664	4640000	4640000	35	ENSDARG00000043716	4641497	0
chr8:4641869-4642664	4635000	4640000	20	ENSDARG00000017140	4638191, 4638327	5000
chr8:4641869-4642664	4640000	4645000	18	ENSDARG00000080448	4649398	5000
chr8:4641869-4642664	4640000	4740000	2	ENSDARG00000055723	4741891	100000
chr4:152914-153665	145000	150000	35	ENSDARG00000102474	149700	5000
chr4:152914-153665	145000	150000	35	ENSDARG00000104049	147740, 147627	5000
chr4:152914-153665	135000	150000	27	ENSDARG00000102226	135880	15000
chr4:152914-153665	150000	190000	16	ENSDARG00000100143	194804	40000
chr4:152914-153665	120000	150000	12	ENSDARG00000103095	120072, 120079	30000
chr4:152914-153665	150000	195000	11	ENSDARG00000100143	195214	45000
chr4:152914-153665	150000	150000	9	ENSDARG00000102474	154409, 154272	0
chr4:152914-153665	150000	200000	7	ENSDARG00000104839	200252, 200026, 202858, 200051, 200256	50000
chr4:152914-153665	150000	175000	6	ENSDARG00000100143	179356	25000
chr4:152914-153665	150000	215000	6	ENSDARG00000102121	216043	65000
chr4:152914-153665	90000	150000	6	ENSDARG00000102128	90801, 90911, 90903	60000
chr4:152914-153665	130000	150000	6	ENSDARG00000103095	131656	20000
chr4:152914-153665	150000	205000	3	ENSDARG00000098311	207365, 207369	55000
chr4:152914-153665	150000	205000	3	ENSDARG00000104373	205503	55000
chr4:152914-153665	75000	150000	3	ENSDARG00000100422	77742	75000
chr4:152914-153665	150000	235000	2	ENSDARG00000102123	238178, 239284, 239286	85000
chr4:152914-153665	150000	240000	2	ENSDARG00000102123	241528, 240969, 240933	90000
chr18:50718267-50718738	50710000	50715000	35	ENSDARG00000103032	50710614	5000
chr18:50718267-50718738	50710000	50715000	35	ENSDARG00000105740	50710722	5000
chr18:50718267-50718738	50690000	50715000	2	ENSDARG00000105281	50691068	25000
chr25:12535284-12535604	12535000	12535000	35	ENSDARG00000101242	12538866, 12538118, 12537920	0
chr25:12535284-12535604	12535000	12540000	25	ENSDARG00000102204	12543706	5000
chr20:28457657-28457868	28450000	28455000	35	ENSDARG00000070432	28453262	5000
chr20:28457657-28457868	28455000	28460000	18	ENSDARG00000070433	28462484	5000
chr20:28457657-28457868	28455000	28505000	7	ENSDARG00000038348	28505438	50000
chr20:28457657-28457868	28455000	28505000	7	ENSDARG00000078652	28506483	50000
chr20:28457657-28457868	28455000	28505000	7	ENSDARG00000081566	28509969	50000
chr20:28457657-28457868	28365000	28455000	7	ENSDARG00000070426	28367802, 28367855	90000
chr20:28457657-28457868	28455000	28465000	4	ENSDARG00000070434	28465652	10000
chr19:48342968-48343060	48340000	48345000	35	ENSDARG00000023472	48346964	5000
chr19:48342968-48343060	48340000	48355000	10	ENSDARG00000103362	48355651	15000
chr19:48342968-48343060	48340000	48355000	10	ENSDARG00000099556	48357729	15000
chr19:48342968-48343060	48340000	48355000	10	ENSDARG00000101521	48358187, 48358565, 48358529, 48358793, 48358525, 48358192, 48358552, 48358466	15000
chr19:48342968-48343060	48340000	48355000	10	ENSDARG00000098064	48359089	15000
chr19:48342968-48343060	48340000	48360000	6	ENSDARG00000104889	48364180	20000
chr19:48342968-48343060	48340000	48375000	4	ENSDARG00000098752	48379229, 48379123	35000
chr19:48342968-48343060	48340000	48400000	2	ENSDARG00000087529	48400187, 48400322	60000
chr19:48342968-48343060	48340000	48430000	2	ENSDARG00000099581	48434288	90000
chr19:48342968-48343060	48320000	48340000	2	ENSDARG00000102591	48322065	20000
chr15:25274852-25276594	25270000	25270000	34	ENSDARG00000101859	25274043, 25273797	0
chr15:25274852-25276594	25270000	25275000	15	ENSDARG00000101859	25274043, 25273797	5000
chr15:25274852-25276594	25220000	25270000	6	ENSDARG00000090686	25222839, 25220856	50000
chr15:25274852-25276594	25215000	25270000	2	ENSDARG00000069324	25218138, 25218081	55000
chr7:23838264-23839969	23835000	23840000	34	ENSDARG00000090568	23843537, 23843719	5000
chr7:23838264-23839969	23835000	23840000	34	ENSDARG00000077842	23841327	5000
chr7:23838264-23839969	23795000	23835000	8	ENSDARG00000105601	23798739	40000
chr7:23838264-23839969	23795000	23835000	8	ENSDARG00000026842	23798264	40000
chr7:23838264-23839969	23835000	23920000	4	ENSDARG00000027907	23921923, 23921927	85000
chr7:23838264-23839969	23835000	23875000	2	ENSDARG00000002235	23878513	40000
chr7:23838264-23839969	23800000	23835000	2	ENSDARG00000083434	23803704	35000
chr7:23838264-23839969	23800000	23835000	2	ENSDARG00000081623	23801224	35000
chr7:23838264-23839969	23815000	23835000	2	ENSDARG00000026842	23816096	20000
chr14:27700840-27702417	27700000	27700000	34	ENSDARG00000075666	27703881	0
[truncated: 23,406 more rows]

## Sheet: B) PsE
HiChIP results: number of interactions (col D) between a 5kb bin (chunk, col B or C) containing a putative active enhancer (col A) in adult specific pancreas (PsE, sheet name) and a 5kb bin (chunk, col B or C) containing the TSS of the indicated gene (cols E and F)
enhancer coordinates	Interaction bin(5kb) A	Interaction bin(5kb) B	Nr interactions	ENSID	TSS	distance (bp between interacting bins)
chr19:48362203-48362925	48355000	48360000	226	ENSDARG00000103362	48355651	5000
chr19:48362203-48362925	48355000	48360000	226	ENSDARG00000099556	48357729	5000
chr19:48362203-48362925	48355000	48360000	226	ENSDARG00000101521	48358187, 48358565, 48358529, 48358793, 48358525, 48358192, 48358552, 48358466	5000
chr19:48362203-48362925	48355000	48360000	226	ENSDARG00000098064	48359089	5000
chr19:48362203-48362925	48360000	48360000	129	ENSDARG00000104889	48364180	0
chr19:48362203-48362925	48360000	48370000	91	ENSDARG00000104420	48373022	10000
chr19:48362203-48362925	48360000	48375000	56	ENSDARG00000098752	48379229, 48379123	15000
chr19:48362203-48362925	48360000	48450000	31	ENSDARG00000099420	48451507, 48452386	90000
chr19:48362203-48362925	48360000	48385000	28	ENSDARG00000018124	48388925, 48388970	25000
chr19:48362203-48362925	48360000	48455000	27	ENSDARG00000103791	48457584, 48457558, 48457619, 48457556	95000
chr19:48362203-48362925	48360000	48400000	24	ENSDARG00000087529	48400187, 48400322	40000
chr19:48362203-48362925	48360000	48425000	15	ENSDARG00000099581	48428639	65000
chr19:48362203-48362925	48345000	48360000	14	ENSDARG00000023472	48346964	15000
chr19:48362203-48362925	48360000	48445000	12	ENSDARG00000102618	48446893, 48445763, 48446741	85000
chr19:48362203-48362925	48360000	48430000	11	ENSDARG00000099581	48434288	70000
chr19:48362203-48362925	48360000	48460000	7	ENSDARG00000101824	48464690	100000
chr19:48362203-48362925	48360000	48440000	5	ENSDARG00000102618	48440442, 48440378	80000
chr19:48362203-48362925	48320000	48360000	5	ENSDARG00000102591	48322065	40000
chr24:4416401-4417288	4415000	4415000	185	ENSDARG00000045444	4418451	0
chr24:4416401-4417288	4400000	4415000	11	ENSDARG00000045438	4402486	15000
chr24:4416401-4417288	4340000	4415000	7	ENSDARG00000063677	4341568, 4341246, 4341215, 4341253	75000
chr16:65034-65043	65000	65000	182	ENSDARG00000098834	68069	0
chr16:65034-65043	0	65000	22	ENSDARG00000104848	1364	65000
chr16:65034-65043	50000	65000	19	ENSDARG00000107602	50968	15000
chr16:65034-65043	65000	150000	2	ENSDARG00000088689	152594	85000
chr13:49149667-49150219	49150000	49150000	176	ENSDARG00000004702	49153958	0
chr13:49149667-49150219	49145000	49150000	20	ENSDARG00000004702	49153958	5000
chr18:599825-600370	600000	605000	164	ENSDARG00000103607	605388	5000
chr18:599825-600370	600000	615000	33	ENSDARG00000098838	616864	15000
chr18:599825-600370	600000	615000	33	ENSDARG00000099843	618400	15000
chr18:599825-600370	595000	605000	18	ENSDARG00000103607	605388	10000
chr18:599825-600370	550000	600000	8	ENSDARG00000103607	554950	50000
chr18:599825-600370	510000	600000	5	ENSDARG00000105288	510253	90000
chr18:599825-600370	510000	600000	5	ENSDARG00000103826	512876, 512830	90000
chr18:599825-600370	515000	600000	3	ENSDARG00000108843	519916	85000
chr20:15650811-15651624	15650000	15650000	159	ENSDARG00000043531	15653154, 15653200, 15653204	0
chr20:15650811-15651624	15650000	15660000	21	ENSDARG00000092758	15660638	10000
chr20:15650811-15651624	15650000	15665000	9	ENSDARG00000043536	15666423	15000
chr20:15650811-15651624	15650000	15700000	8	ENSDARG00000098913	15700710	50000
chr24:42051980-42052446	42050000	42050000	149	ENSDARG00000098273	42053763, 42054026	0
chr24:42051980-42052446	42050000	42060000	52	ENSDARG00000002255	42064501, 42064858	10000
chr24:42051980-42052446	42035000	42050000	30	ENSDARG00000104809	42038264	15000
chr24:42051980-42052446	42050000	42070000	26	ENSDARG00000002255	42073179	20000
chr24:42051980-42052446	42050000	42130000	21	ENSDARG00000027824	42133360	80000
chr24:42051980-42052446	42050000	42135000	21	ENSDARG00000027824	42135414	85000
chr24:42051980-42052446	42050000	42065000	14	ENSDARG00000002255	42066151	15000
chr24:42051980-42052446	42050000	42085000	13	ENSDARG00000002255	42085409, 42089265	35000
chr24:42051980-42052446	42010000	42050000	10	ENSDARG00000101172	42012898	40000
chr24:42051980-42052446	42050000	42120000	8	ENSDARG00000101627	42120840	70000
chr24:42051980-42052446	42050000	42100000	7	ENSDARG00000002255	42102897	50000
chr24:42051980-42052446	41980000	42050000	3	ENSDARG00000106393	41980041	70000
chr24:42051980-42052446	41980000	42050000	3	ENSDARG00000094780	41982190	70000
chr14:2007186-2008459	2005000	2005000	133	ENSDARG00000098788	2008768	0
chr14:2007186-2008459	2005000	2035000	10	ENSDARG00000102943	2036906	30000
chr14:2007186-2008459	2005000	2040000	3	ENSDARG00000098705	2040643	35000
chr14:2007186-2008459	2005000	2080000	3	ENSDARG00000104438	2083035	75000
chr14:2007186-2008459	2005000	2085000	3	ENSDARG00000098788	2085940, 2085914	80000
chr8:14876901-14878367	14875000	14920000	16	ENSDARG00000013841	14921882, 14921891	45000
chr8:14876901-14878367	14875000	14945000	6	ENSDARG00000020131	14949301, 14949307	70000
chr8:14876901-14878367	14845000	14875000	6	ENSDARG00000062297	14848747	30000
chr8:2533388-2533466	2530000	2530000	124	ENSDARG00000031495	2533111, 2532253, 2530486	0
chr8:2533388-2533466	2530000	2540000	18	ENSDARG00000076632	2544029	10000
chr8:2533388-2533466	2530000	2555000	15	ENSDARG00000010572	2557783, 2557481	25000
chr8:2533388-2533466	2505000	2530000	11	ENSDARG00000043559	2509246	25000
chr8:2533388-2533466	2515000	2530000	11	ENSDARG00000074720	2517450	15000
chr8:2533388-2533466	2530000	2550000	9	ENSDARG00000010572	2551747, 2551822	20000
chr8:2533388-2533466	2530000	2580000	4	ENSDARG00000062753	2583841	50000
chr8:2533388-2533466	2530000	2595000	2	ENSDARG00000102566	2597688, 2597651	65000
chr8:17477196-17478132	17475000	17480000	117	ENSDARG00000042151	17480736	5000
chr8:17477196-17478132	17475000	17490000	9	ENSDARG00000075915	17493439	15000
chr4:1830400-1830971	1830000	1835000	114	ENSDARG00000007413	1835022, 1835034	5000
chr4:1830400-1830971	1830000	1835000	114	ENSDARG00000097341	1835708	5000
chr4:1830400-1830971	1830000	1915000	9	ENSDARG00000016979	1916188	85000
chr4:1830400-1830971	1765000	1830000	9	ENSDARG00000045885	1769988	65000
chr4:1830400-1830971	1830000	1870000	7	ENSDARG00000045880	1871335	40000
chr4:1830400-1830971	1830000	1870000	7	ENSDARG00000009657	1873586, 1873590	40000
chr4:1830400-1830971	1830000	1905000	6	ENSDARG00000093658	1908147	75000
chr4:1830400-1830971	1830000	1905000	6	ENSDARG00000026839	1908149	75000
chr4:1830400-1830971	1830000	1925000	6	ENSDARG00000070477	1927039	95000
chr4:1830400-1830971	1750000	1830000	6	ENSDARG00000045886	1750721	80000
chr4:1830400-1830971	1770000	1830000	4	ENSDARG00000045885	1770271	60000
chr4:1830400-1830971	1830000	1910000	3	ENSDARG00000016979	1911716, 1914738	80000
chr4:1830400-1830971	1755000	1830000	3	ENSDARG00000045886	1756353	75000
chr4:1830400-1830971	1760000	1830000	3	ENSDARG00000045886	1764304	70000
chr24:42225397-42225596	42225000	42225000	114	ENSDARG00000074507	42228383, 42227453, 42226606	0
chr24:42225397-42225596	42225000	42225000	114	ENSDARG00000014556	42226407, 42227720, 42227563	0
chr24:42225397-42225596	42200000	42225000	74	ENSDARG00000097537	42201514, 42202289	25000
chr24:42225397-42225596	42215000	42225000	51	ENSDARG00000097537	42216618	10000
chr24:42225397-42225596	42175000	42225000	11	ENSDARG00000099702	42176809	50000
chr24:42225397-42225596	42185000	42225000	11	ENSDARG00000024277	42187198	40000
chr24:42225397-42225596	42210000	42225000	9	ENSDARG00000097537	42212029	15000
chr24:42225397-42225596	42130000	42225000	6	ENSDARG00000027824	42133360	95000
chr7:50969645-50972562	50970000	50970000	110	ENSDARG00000105693	50974465, 50974162	0
chr7:50969645-50972562	50965000	50970000	12	ENSDARG00000105693	50974465, 50974162	5000
chr7:50969645-50972562	50970000	51030000	8	ENSDARG00000018329	51033498	60000
chr7:50969645-50972562	50970000	51045000	5	ENSDARG00000046013	51046056, 51045847	75000
chr7:50969645-50972562	50970000	51045000	5	ENSDARG00000074367	51049764	75000
chr7:50969645-50972562	50970000	51025000	4	ENSDARG00000018329	51025207	55000
chr7:50969645-50972562	50970000	51040000	4	ENSDARG00000046013	51044921	70000
chr10:4923905-4924755	4920000	4920000	105	ENSDARG00000108272	4921747	0
chr10:4923905-4924755	4920000	4920000	105	ENSDARG00000075229	4923885	0
chr10:4923905-4924755	4885000	4920000	11	ENSDARG00000069608	4887501	35000
chr10:4923905-4924755	4920000	4975000	6	ENSDARG00000063665	4979846	55000
chr10:4923905-4924755	4920000	4960000	5	ENSDARG00000069601	4961625, 4961619	40000
chr10:4923905-4924755	4920000	4960000	5	ENSDARG00000093688	4962427	40000
chr10:4923905-4924755	4920000	4960000	5	ENSDARG00000079815	4964159, 4964206	40000
chr10:4923905-4924755	4920000	4985000	2	ENSDARG00000092880	4985746	65000
chr10:4923905-4924755	4920000	4985000	2	ENSDARG00000086996	4987462	65000
chr10:4923905-4924755	4920000	5015000	2	ENSDARG00000059246	5016693	95000
chr10:4923905-4924755	4920000	5020000	2	ENSDARG00000003429	5024216, 5021872, 5020196, 5022110, 5023981	100000
chr14:31279650-31279690	31275000	31275000	102	ENSDARG00000009209	31278668	0
chr14:31279650-31279690	31275000	31275000	102	ENSDARG00000010553	31277929, 31276420, 31279094	0
chr14:31279650-31279690	31275000	31290000	13	ENSDARG00000009209	31294007	15000
chr14:31279650-31279690	31275000	31315000	12	ENSDARG00000071498	31317098	40000
chr14:31279650-31279690	31225000	31275000	12	ENSDARG00000017931	31226203, 31226281	50000
chr14:31279650-31279690	31275000	31295000	9	ENSDARG00000102499	31295119	20000
chr14:31279650-31279690	31215000	31275000	9	ENSDARG00000028614	31218831	60000
chr14:31279650-31279690	31220000	31275000	8	ENSDARG00000028614	31222481	55000
chr14:31279650-31279690	31185000	31275000	7	ENSDARG00000036500	31189644	90000
chr14:31279650-31279690	31275000	31310000	6	ENSDARG00000071498	31311219, 31311236	35000
chr14:31279650-31279690	31275000	31350000	3	ENSDARG00000060771	31352834, 31353960	75000
chr14:31279650-31279690	31190000	31275000	3	ENSDARG00000084548	31192769	85000
chr14:31279650-31279690	31195000	31275000	3	ENSDARG00000036500	31198131	80000
chr14:31279650-31279690	31200000	31275000	3	ENSDARG00000084543	31200129	75000
chr14:31279650-31279690	31275000	31375000	2	ENSDARG00000060771	31375098, 31375075, 31375061, 31375079, 31375159	100000
chr14:31279650-31279690	31180000	31275000	2	ENSDARG00000081375	31181693	95000
chr17:11168606-11170693	11170000	11175000	100	ENSDARG00000004297	11175893	5000
chr17:11168606-11170693	11165000	11175000	32	ENSDARG00000004297	11175893	10000
chr17:11168606-11170693	11170000	11230000	5	ENSDARG00000087223	11232874	60000
chr17:11168606-11170693	11170000	11195000	2	ENSDARG00000097772	11199247	25000
chr17:11168606-11170693	11170000	11215000	2	ENSDARG00000043865	11218465, 11218478	45000
chr17:11168606-11170693	11170000	11220000	2	ENSDARG00000083966	11220708	50000
chr17:11168606-11170693	11170000	11260000	2	ENSDARG00000043873	11264487, 11264447, 11263838, 11263458	90000
chr5:36012398-36013926	36010000	36010000	100	ENSDARG00000020178	36010975, 36014043	0
chr5:36012398-36013926	35995000	36010000	24	ENSDARG00000028401	35997483, 35997459	15000
chr5:36012398-36013926	35995000	36010000	24	ENSDARG00000009939	35998954, 35998993, 35998996	15000
chr5:36012398-36013926	36010000	36045000	20	ENSDARG00000077253	36049911, 36049943	35000
chr5:36012398-36013926	36010000	36065000	10	ENSDARG00000053716	36066562	55000
chr5:36012398-36013926	35990000	36010000	10	ENSDARG00000035330	35992241, 35992154, 35992162	20000
chr5:36012398-36013926	36010000	36060000	8	ENSDARG00000035329	36060905, 36060962	50000
chr5:36012398-36013926	36010000	36050000	7	ENSDARG00000035329	36054664, 36054750, 36054756	40000
chr5:36012398-36013926	36010000	36090000	6	ENSDARG00000004232	36093706, 36093835, 36093736	80000
chr5:36012398-36013926	36010000	36055000	5	ENSDARG00000035329	36055369	45000
chr5:36012398-36013926	35930000	36010000	4	ENSDARG00000002184	35930683, 35930903, 35930728	80000
chr9:8469487-8472510	8470000	8475000	97	ENSDARG00000075282	8475730	5000
chr9:8469487-8472510	8465000	8475000	8	ENSDARG00000075282	8475730	10000
chr9:8469487-8472510	8400000	8470000	7	ENSDARG00000094478	8402398, 8402400	70000
chr9:8469487-8472510	8425000	8470000	7	ENSDARG00000070166	8429724, 8429768, 8429563	45000
chr9:8469487-8472510	8385000	8470000	4	ENSDARG00000086529	8387068, 8387071	85000
chr9:8469487-8472510	8410000	8470000	3	ENSDARG00000094616	8412495, 8412710, 8412496, 8412407	60000
chr9:8469487-8472510	8420000	8470000	2	ENSDARG00000095741	8423565	50000
chr18:50708479-50710197	50710000	50710000	96	ENSDARG00000103032	50710614	0
chr18:50708479-50710197	50710000	50710000	96	ENSDARG00000105740	50710722	0
chr18:50708479-50710197	50705000	50710000	36	ENSDARG00000103032	50710614	5000
chr18:50708479-50710197	50705000	50710000	36	ENSDARG00000105740	50710722	5000
chr18:50708479-50710197	50650000	50710000	14	ENSDARG00000104016	50653947	60000
chr18:50708479-50710197	50680000	50710000	14	ENSDARG00000100766	50680002	30000
chr18:50708479-50710197	50690000	50710000	13	ENSDARG00000105281	50691068	20000
chr18:50708479-50710197	50615000	50710000	9	ENSDARG00000100766	50617684, 50617459, 50617655	95000
chr18:50708479-50710197	50665000	50710000	9	ENSDARG00000104016	50668407	45000
chr18:50708479-50710197	50685000	50710000	8	ENSDARG00000105281	50687494	25000
chr18:50708479-50710197	50630000	50710000	7	ENSDARG00000101677	50630520	80000
chr18:50708479-50710197	50640000	50710000	4	ENSDARG00000100991	50641441, 50642258	70000
chr18:50708479-50710197	50670000	50710000	3	ENSDARG00000104016	50672891	40000
chr18:50708479-50710197	50710000	50800000	2	ENSDARG00000074431	50803251	90000
chr18:50708479-50710197	50615000	50705000	2	ENSDARG00000100766	50617684, 50617459, 50617655	90000
chr17:34854115-34857301	34855000	34855000	94	ENSDARG00000055283	34857951, 34857974	0
chr17:34854115-34857301	34855000	34855000	94	ENSDARG00000097163	34857812	0
chr17:34854115-34857301	34850000	34855000	13	ENSDARG00000055283	34857951, 34857974	5000
chr17:34854115-34857301	34850000	34855000	13	ENSDARG00000097163	34857812	5000
chr17:34854115-34857301	34855000	34905000	4	ENSDARG00000031240	34905283	50000
chr14:1080401-1081689	1080000	1080000	92	ENSDARG00000108528	1083521	0
chr14:1080401-1081689	1080000	1080000	92	ENSDARG00000098694	1080343	0
chr14:1080401-1081689	1080000	1105000	21	ENSDARG00000071906	1106160, 1106425, 1109602, 1106145	25000
chr14:1080401-1081689	1080000	1090000	13	ENSDARG00000088247	1093068	10000
chr14:1080401-1081689	1080000	1100000	10	ENSDARG00000088247	1100761	20000
chr14:1080401-1081689	1080000	1150000	4	ENSDARG00000089368	1152704, 1152802	70000
chr14:1080401-1081689	985000	1080000	3	ENSDARG00000106270	985134	95000
chr14:1080401-1081689	985000	1080000	3	ENSDARG00000101385	988905	95000
chr24:1308210-1309201	1305000	1305000	91	ENSDARG00000102153	1307891, 1307960, 1307962, 1307767	0
chr8:26850527-26851566	26845000	26850000	90	ENSDARG00000016830	26848966	5000
chr8:26850527-26851566	26840000	26850000	8	ENSDARG00000090721	26840500, 26841246	10000
chr8:26850527-26851566	26850000	26860000	6	ENSDARG00000016830	26860219	10000
chr8:26850527-26851566	26850000	26855000	5	ENSDARG00000016830	26855785	5000
chr8:26850527-26851566	26770000	26850000	2	ENSDARG00000076923	26773773	80000
chr8:26852745-26853601	26845000	26850000	90	ENSDARG00000016830	26848966	5000
chr8:26852745-26853601	26840000	26850000	8	ENSDARG00000090721	26840500, 26841246	10000
chr8:26852745-26853601	26850000	26860000	6	ENSDARG00000016830	26860219	10000
chr8:26852745-26853601	26850000	26855000	5	ENSDARG00000016830	26855785	5000
chr8:26852745-26853601	26770000	26850000	2	ENSDARG00000076923	26773773	80000
chr2:4368931-4370272	4365000	4365000	86	ENSDARG00000103589	4366260, 4366340, 4367374, 4367422	0
chr2:4368931-4370272	4365000	4370000	29	ENSDARG00000103589	4366260, 4366340, 4367374, 4367422	5000
chr2:4368931-4370272	4365000	4460000	14	ENSDARG00000099395	4462176, 4461665	95000
chr2:4368931-4370272	4365000	4440000	5	ENSDARG00000099604	4440733	75000
chr2:4368931-4370272	4370000	4460000	3	ENSDARG00000099395	4462176, 4461665	90000
chr2:4368931-4370272	4370000	4440000	2	ENSDARG00000099604	4440733	70000
chr2:58741677-58742659	58740000	58740000	86	ENSDARG00000067966	58744714	0
chr2:58741677-58742659	58740000	58750000	29	ENSDARG00000090544	58750839	10000
chr2:58741677-58742659	58740000	58820000	9	ENSDARG00000075936	58822674	80000
chr2:58741677-58742659	58740000	58760000	3	ENSDARG00000067817	58761136	20000
chr2:48101206-48102707	48100000	48100000	85	ENSDARG00000038569	48103509	0
chr2:48101206-48102707	48090000	48100000	13	ENSDARG00000094131	48090803, 48090789	10000
chr2:48101206-48102707	48085000	48100000	8	ENSDARG00000038570	48088027	15000
chr2:48101206-48102707	48100000	48130000	6	ENSDARG00000095362	48134378, 48134304	30000
chr2:48101206-48102707	48100000	48125000	5	ENSDARG00000094120	48129830	25000
chr2:48101206-48102707	48045000	48100000	5	ENSDARG00000076969	48049926, 48049884	55000
chr2:48101206-48102707	48070000	48100000	3	ENSDARG00000093651	48072862, 48072636	30000
chr2:48101206-48102707	48080000	48100000	3	ENSDARG00000092961	48081312, 48081286	20000
chr2:48101206-48102707	48015000	48100000	2	ENSDARG00000078065	48018860, 48016577	85000
chr2:48101206-48102707	48020000	48100000	2	ENSDARG00000052971	48023894	80000
chr15:30279717-30281721	30250000	30275000	21	ENSDARG00000069066	30253037	25000
chr15:30279717-30281721	30245000	30275000	10	ENSDARG00000097908	30249024, 30247096	30000
chr15:30279717-30281721	30245000	30275000	10	ENSDARG00000069066	30246230	30000
chr15:30279717-30281721	30245000	30280000	2	ENSDARG00000097908	30249024, 30247096	35000
chr15:30279717-30281721	30245000	30280000	2	ENSDARG00000069066	30246230	35000
chr5:53855868-53856425	53850000	53855000	83	ENSDARG00000104996	53850885, 53851137, 53850882, 53850893	5000
chr5:53855868-53856425	53850000	53855000	83	ENSDARG00000100372	53850726, 53850496, 53850446	5000
chr5:53855868-53856425	53850000	53855000	83	ENSDARG00000101102	53854512	5000
chr5:53855868-53856425	53855000	53905000	9	ENSDARG00000105035	53908974, 53908970	50000
chr5:53855868-53856425	53855000	53905000	9	ENSDARG00000101300	53908012, 53907990	50000
chr5:53855868-53856425	53855000	53935000	2	ENSDARG00000104393	53938900	80000
chr5:53855868-53856425	53835000	53855000	2	ENSDARG00000099139	53835099, 53835652	20000
chr5:53855608-53855723	53850000	53855000	83	ENSDARG00000104996	53850885, 53851137, 53850882, 53850893	5000
chr5:53855608-53855723	53850000	53855000	83	ENSDARG00000100372	53850726, 53850496, 53850446	5000
chr5:53855608-53855723	53850000	53855000	83	ENSDARG00000101102	53854512	5000
chr5:53855608-53855723	53855000	53905000	9	ENSDARG00000105035	53908974, 53908970	50000
chr5:53855608-53855723	53855000	53905000	9	ENSDARG00000101300	53908012, 53907990	50000
chr5:53855608-53855723	53855000	53935000	2	ENSDARG00000104393	53938900	80000
chr5:53855608-53855723	53835000	53855000	2	ENSDARG00000099139	53835099, 53835652	20000
chr13:128284-129074	125000	125000	82	ENSDARG00000103144	127754, 127720	0
chr13:128284-129074	80000	125000	53	ENSDARG00000104596	82101	45000
chr13:128284-129074	125000	135000	45	ENSDARG00000104347	139991, 139707	10000
chr13:128284-129074	120000	125000	43	ENSDARG00000100028	122582, 122585, 124711	5000
chr13:128284-129074	75000	125000	28	ENSDARG00000063670	75621	50000
chr13:128284-129074	25000	125000	18	ENSDARG00000037079	25567	100000
chr13:128284-129074	125000	140000	8	ENSDARG00000101636	141433, 140850	15000
chr13:128284-129074	125000	150000	7	ENSDARG00000077368	150626, 150628	25000
chr13:128284-129074	125000	150000	7	ENSDARG00000093448	151013, 151049	25000
chr13:128284-129074	125000	195000	7	ENSDARG00000063626	199748, 199790	70000
chr13:128284-129074	125000	155000	3	ENSDARG00000068515	157706	30000
chr13:128284-129074	125000	165000	3	ENSDARG00000068515	168253	40000
chr13:128284-129074	125000	185000	2	ENSDARG00000063626	189795	60000
chr13:128284-129074	125000	215000	2	ENSDARG00000074869	219734, 219817, 219674, 219656, 219661, 218797	90000
chr13:128284-129074	45000	125000	2	ENSDARG00000070053	47154	80000
chr5:15445729-15447475	15445000	15445000	78	ENSDARG00000035622	15448616, 15448703, 15448651	0
chr5:15445729-15447475	15445000	15490000	4	ENSDARG00000062573	15492272	45000
chr5:15445729-15447475	15445000	15485000	2	ENSDARG00000108783	15485580	40000
chr20:13996509-13997621	13995000	13995000	78	ENSDARG00000005463	13998143	0
chr20:13996509-13997621	13995000	14000000	35	ENSDARG00000096617	14000692	5000
chr20:13996509-13997621	13985000	13995000	22	ENSDARG00000005619	13987151, 13987211	10000
chr20:13996509-13997621	13995000	14070000	11	ENSDARG00000031600	14073434	75000
chr20:13996509-13997621	13920000	13995000	9	ENSDARG00000107164	13922530	75000
chr20:13996509-13997621	13995000	14060000	8	ENSDARG00000096663	14060126	65000
chr6:28004297-28005326	28000000	28000000	78	ENSDARG00000061923	28001382, 28001440, 28001444, 28002259	0
chr6:28004297-28005326	28000000	28005000	33	ENSDARG00000061923	28001382, 28001440, 28001444, 28002259	5000
chr6:28004297-28005326	28000000	28025000	16	ENSDARG00000056924	28027829, 28027834	25000
chr6:28004297-28005326	27930000	28000000	9	ENSDARG00000056862	27932493, 27932503	70000
chr6:28004297-28005326	28005000	28025000	5	ENSDARG00000056924	28027829, 28027834	20000
chr6:28004297-28005326	27960000	28000000	5	ENSDARG00000098603	27964032	40000
chr6:28004297-28005326	27905000	28000000	4	ENSDARG00000056862	27906096, 27906752, 27906028	95000
chr6:28004297-28005326	27900000	28000000	2	ENSDARG00000097082	27901400	100000
chr17:52735059-52735864	52735000	52735000	78	ENSDARG00000098240	52736268, 52736861, 52737522	0
chr17:52735059-52735864	52735000	52755000	19	ENSDARG00000098711	52755676	20000
chr17:52735059-52735864	52680000	52735000	3	ENSDARG00000106296	52681072	55000
chr6:28003445-28004107	28000000	28000000	78	ENSDARG00000061923	28001382, 28001440, 28001444, 28002259	0
chr6:28003445-28004107	28000000	28025000	16	ENSDARG00000056924	28027829, 28027834	25000
chr6:28003445-28004107	27930000	28000000	9	ENSDARG00000056862	27932493, 27932503	70000
chr6:28003445-28004107	27960000	28000000	5	ENSDARG00000098603	27964032	40000
chr6:28003445-28004107	27905000	28000000	4	ENSDARG00000056862	27906096, 27906752, 27906028	95000
chr6:28003445-28004107	27900000	28000000	2	ENSDARG00000097082	27901400	100000
chr22:26842392-26842499	26840000	26840000	77	ENSDARG00000104609	26840574, 26841007	0
chr22:26842392-26842499	26840000	26925000	18	ENSDARG00000093878	26928854	85000
chr22:26842392-26842499	26840000	26940000	8	ENSDARG00000092927	26941745	100000
chr22:26842392-26842499	26840000	26915000	7	ENSDARG00000084004	26919079	75000
chr22:26842392-26842499	26840000	26935000	5	ENSDARG00000061414	26936448	95000
chr22:26842392-26842499	26800000	26840000	4	ENSDARG00000100869	26802970	40000
chr22:26842392-26842499	26800000	26840000	4	ENSDARG00000100073	26804488	40000
chr22:26842392-26842499	26780000	26840000	3	ENSDARG00000098467	26782516	60000
chr22:26842392-26842499	26785000	26840000	2	ENSDARG00000100176	26787692	55000
chr5:24368766-24369491	24365000	24365000	74	ENSDARG00000078803	24365413, 24365610	0
chr5:24368766-24369491	24365000	24370000	36	ENSDARG00000020465	24372270	5000
chr5:24368766-24369491	24365000	24375000	25	ENSDARG00000020465	24378557, 24378560, 24377138, 24378547, 24378762	10000
chr5:24368766-24369491	24365000	24375000	25	ENSDARG00000079816	24378833	10000
chr5:24368766-24369491	24305000	24365000	8	ENSDARG00000020621	24308975, 24308915	60000
chr20:28364813-28366399	28365000	28365000	73	ENSDARG00000070426	28367802, 28367855	0
chr20:28364813-28366399	28360000	28365000	13	ENSDARG00000070426	28367802, 28367855	5000
chr20:28364813-28366399	28365000	28395000	7	ENSDARG00000070432	28396014	30000
chr20:28364813-28366399	28365000	28450000	7	ENSDARG00000070432	28453262	85000
chr20:28364813-28366399	28365000	28460000	4	ENSDARG00000070433	28462484	95000
chr20:28364813-28366399	28345000	28360000	4	ENSDARG00000070425	28346074	15000
chr20:28364813-28366399	28345000	28365000	4	ENSDARG00000070425	28346074	20000
chr18:23884132-23885136	23885000	23885000	72	ENSDARG00000040926	23888838, 23888397, 23888851	0
chr18:23884132-23885136	23885000	23890000	27	ENSDARG00000092402	23891092	5000
chr18:23884132-23885136	23880000	23885000	21	ENSDARG00000040926	23888838, 23888397, 23888851	5000
chr18:23884132-23885136	23845000	23885000	3	ENSDARG00000097764	23847376	40000
chr9:56877712-56878521	56875000	56880000	71	ENSDARG00000100510	56882048	5000
chr9:56877712-56878521	56865000	56875000	40	ENSDARG00000100275	56868193	10000
chr9:56877712-56878521	56875000	56875000	23	ENSDARG00000102888	56877232, 56877026	0
chr9:56877712-56878521	56855000	56875000	9	ENSDARG00000098398	56856733	20000
chr9:56877712-56878521	56840000	56875000	5	ENSDARG00000100597	56840489	35000
chr5:45725566-45726316	45725000	45725000	71	ENSDARG00000098013	45729727	0
chr5:45725566-45726316	45670000	45725000	4	ENSDARG00000057395	45673785	55000
chr5:45725566-45726316	45675000	45725000	4	ENSDARG00000095136	45677251	50000
chr5:45725566-45726316	45675000	45725000	4	ENSDARG00000053159	45677440	50000
chr5:45725566-45726316	45690000	45725000	2	ENSDARG00000095136	45693697	35000
chr5:45727273-45727470	45725000	45725000	71	ENSDARG00000098013	45729727	0
chr5:45727273-45727470	45670000	45725000	4	ENSDARG00000057395	45673785	55000
chr5:45727273-45727470	45675000	45725000	4	ENSDARG00000095136	45677251	50000
chr5:45727273-45727470	45675000	45725000	4	ENSDARG00000053159	45677440	50000
chr5:45727273-45727470	45690000	45725000	2	ENSDARG00000095136	45693697	35000
chr6:35065324-35066419	35065000	35065000	70	ENSDARG00000052170	35068762, 35068288, 35068805	0
chr6:35065324-35066419	35065000	35065000	70	ENSDARG00000059575	35069457	0
chr6:35065324-35066419	35055000	35065000	18	ENSDARG00000052170	35055662	10000
chr6:35065324-35066419	35060000	35065000	8	ENSDARG00000052170	35063352	5000
chr6:35065324-35066419	35045000	35065000	7	ENSDARG00000100693	35049409, 35049466	20000
chr6:35065324-35066419	34970000	35065000	6	ENSDARG00000088140	34974891, 34974093, 34970962	95000
chr6:35065324-35066419	35065000	35120000	4	ENSDARG00000078725	35123042	55000
chr8:54178483-54179665	54170000	54175000	69	ENSDARG00000086057	54172121	5000
chr19:32452563-32453497	32450000	32450000	68	ENSDARG00000061718	32454792	0
chr19:32452563-32453497	32450000	32470000	20	ENSDARG00000103948	32471164	20000
chr8:22268439-22269284	22265000	22265000	68	ENSDARG00000069009	22267022, 22266765, 22265972, 22266134, 22267019, 22266787	0
chr8:22268439-22269284	22265000	22265000	68	ENSDARG00000053133	22268081	0
chr8:22268439-22269284	22265000	22305000	31	ENSDARG00000053138	22306012	40000
chr8:22268439-22269284	22265000	22305000	31	ENSDARG00000060361	22305505, 22305464, 22305457, 22305724	40000
chr8:22268439-22269284	22255000	22265000	25	ENSDARG00000009748	22255959	10000
chr8:22268439-22269284	22250000	22265000	17	ENSDARG00000069014	22252983, 22252580, 22253258	15000
chr8:22268439-22269284	22265000	22340000	8	ENSDARG00000068993	22342648	75000
chr8:22268439-22269284	22265000	22355000	5	ENSDARG00000092892	22356531, 22356525	90000
chr8:22268439-22269284	22265000	22320000	4	ENSDARG00000075500	22321964, 22321983	55000
chr8:22268439-22269284	22265000	22320000	4	ENSDARG00000042456	22324998, 22324043	55000
chr8:22268439-22269284	22265000	22330000	3	ENSDARG00000068993	22334670	65000
chr8:22268439-22269284	22265000	22335000	3	ENSDARG00000068993	22336769	70000
chr13:11306404-11306944	11300000	11305000	67	ENSDARG00000028228	11303655	5000
chr13:11306404-11306944	11305000	11305000	9	ENSDARG00000028228	11307011	0
chr13:11306404-11306944	11305000	11310000	3	ENSDARG00000101339	11312925	5000
chr1:54532226-54533449	54530000	54560000	8	ENSDARG00000036281	54561689	30000
chr1:54532226-54533449	54530000	54560000	8	ENSDARG00000096514	54561509, 54562035	30000
chr1:54532226-54533449	54530000	54565000	8	ENSDARG00000096514	54568681	35000
chr1:54532226-54533449	54505000	54530000	7	ENSDARG00000019765	54505437	25000
chr1:54532226-54533449	54435000	54530000	5	ENSDARG00000093412	54438802	95000
chr1:54532226-54533449	54450000	54530000	4	ENSDARG00000052263	54453788	80000
chr1:54532226-54533449	54530000	54570000	3	ENSDARG00000068255	54570845	40000
chr1:54532226-54533449	54530000	54595000	3	ENSDARG00000096576	54596279	65000
chr1:54532226-54533449	54440000	54530000	3	ENSDARG00000093412	54441094	90000
chr1:54532226-54533449	54530000	54590000	2	ENSDARG00000096661	54593315, 54593313	60000
chr16:89641-92263	65000	85000	63	ENSDARG00000098834	68069	20000
chr16:89641-92263	65000	90000	42	ENSDARG00000098834	68069	25000
chr16:89641-92263	50000	90000	3	ENSDARG00000107602	50968	40000
chr18:28852-30951	30000	30000	63	ENSDARG00000087941	33817	0
chr18:28852-30951	10000	30000	44	ENSDARG00000103011	11926	20000
chr18:28852-30951	30000	40000	39	ENSDARG00000036239	40317	10000
chr18:28852-30951	25000	30000	31	ENSDARG00000087941	33817	5000
chr18:28852-30951	30000	80000	27	ENSDARG00000075454	81280	50000
chr18:28852-30951	30000	60000	26	ENSDARG00000036237	62932	30000
chr18:28852-30951	30000	50000	25	ENSDARG00000067520	54354	20000
chr18:28852-30951	10000	25000	21	ENSDARG00000103011	11926	15000
chr18:28852-30951	30000	45000	19	ENSDARG00000036239	46010, 45736, 45750	15000
chr18:28852-30951	30000	65000	17	ENSDARG00000036237	69713	35000
chr18:28852-30951	30000	75000	16	ENSDARG00000075454	79659	45000
chr18:28852-30951	30000	90000	11	ENSDARG00000023659	92046	60000
chr18:28852-30951	0	30000	11	ENSDARG00000059349	1612, 1615	30000
chr18:28852-30951	30000	85000	9	ENSDARG00000023659	85294	55000
chr18:28852-30951	30000	120000	8	ENSDARG00000036232	124060	90000
chr18:28852-30951	30000	95000	6	ENSDARG00000063719	95770	65000
chr18:28852-30951	25000	60000	5	ENSDARG00000036237	62932	35000
chr18:28852-30951	25000	40000	4	ENSDARG00000036239	40317	15000
chr18:28852-30951	25000	90000	4	ENSDARG00000023659	92046	65000
chr18:28852-30951	25000	75000	2	ENSDARG00000075454	79659	50000
chr18:28852-30951	25000	80000	2	ENSDARG00000075454	81280	55000
chr6:39010070-39011561	39005000	39010000	62	ENSDARG00000070721	39008913, 39007597	5000
chr6:39011968-39013096	39005000	39010000	62	ENSDARG00000070721	39008913, 39007597	5000
chr14:30736770-30737707	30735000	30735000	62	ENSDARG00000016085	30739869	0
chr14:30736770-30737707	30735000	30745000	36	ENSDARG00000012025	30747516	10000
chr14:30736770-30737707	30715000	30735000	19	ENSDARG00000016085	30718904, 30719768, 30719766	20000
chr14:30736770-30737707	30640000	30735000	9	ENSDARG00000015649	30642697	95000
chr5:32193659-32195258	32190000	32190000	61	ENSDARG00000054906	32191092	0
chr5:32193659-32195258	32190000	32195000	19	ENSDARG00000054906	32191092	5000
chr5:32193659-32195258	32190000	32210000	9	ENSDARG00000031985	32213803, 32213839	20000
chr5:32193659-32195258	32190000	32250000	4	ENSDARG00000095142	32250686	60000
chr5:32193659-32195258	32190000	32215000	3	ENSDARG00000040248	32217535, 32215950	25000
chr5:32193659-32195258	32190000	32280000	3	ENSDARG00000060683	32282009, 32282445	90000
chr5:32193659-32195258	32190000	32280000	3	ENSDARG00000006691	32282535, 32282547, 32282554, 32283440	90000
chr5:32193659-32195258	32190000	32255000	2	ENSDARG00000095142	32258275	65000
chr5:32193659-32195258	32195000	32280000	2	ENSDARG00000060683	32282009, 32282445	85000
chr5:32193659-32195258	32195000	32280000	2	ENSDARG00000006691	32282535, 32282547, 32282554, 32283440	85000
chr5:32193659-32195258	32135000	32190000	2	ENSDARG00000106448	32136934	55000
chr20:6823360-6824349	6820000	6820000	61	ENSDARG00000099351	6822741, 6822733	0
chr20:6823360-6824349	6765000	6820000	5	ENSDARG00000099144	6766300	55000
chr20:6823360-6824349	6780000	6820000	5	ENSDARG00000099144	6783843	40000
chr10:33211323-33211519	33210000	33210000	60	ENSDARG00000078459	33213083	0
chr10:33211323-33211519	33210000	33225000	10	ENSDARG00000062592	33227954, 33228002	15000
chr8:24766826-24767840	24765000	24770000	59	ENSDARG00000073847	24772108	5000
chr8:24766826-24767840	24725000	24765000	6	ENSDARG00000042807	24725902, 24725903	40000
chr9:690682-691524	690000	695000	59	ENSDARG00000078058	695564	5000
chr9:690682-691524	690000	710000	6	ENSDARG00000075709	711306	20000
chr9:690682-691524	690000	710000	6	ENSDARG00000011999	712147	20000
chr9:690682-691524	690000	745000	5	ENSDARG00000037203	748316	55000
chr9:690682-691524	690000	745000	5	ENSDARG00000040990	746553, 746486	55000
chr4:18598936-18599773	18595000	18605000	59	ENSDARG00000029018	18606549, 18606164	10000
chr4:18598936-18599773	18595000	18615000	6	ENSDARG00000095705	18617548, 18617562, 18617555, 18617591, 18617597	20000
chr4:18598936-18599773	18595000	18690000	2	ENSDARG00000106063	18690716	95000
chr5:21632152-21633929	21625000	21630000	58	ENSDARG00000062457	21627137	5000
chr5:21632152-21633929	21625000	21630000	58	ENSDARG00000058128	21629353	5000
chr5:21632152-21633929	21575000	21630000	3	ENSDARG00000015314	21579118, 21579007	55000
chr8:28409299-28410934	28410000	28415000	58	ENSDARG00000042732	28419258	5000
chr8:28409299-28410934	28410000	28415000	58	ENSDARG00000042725	28415774	5000
chr8:28409299-28410934	28405000	28415000	30	ENSDARG00000042732	28419258	10000
chr8:28409299-28410934	28405000	28415000	30	ENSDARG00000042725	28415774	10000
chr8:28409299-28410934	28320000	28410000	5	ENSDARG00000003098	28320016, 28320012, 28323329, 28323281	90000
chr8:28409299-28410934	28320000	28405000	2	ENSDARG00000003098	28320016, 28320012, 28323329, 28323281	85000
chr5:21630647-21631685	21625000	21630000	58	ENSDARG00000062457	21627137	5000
chr5:21630647-21631685	21625000	21630000	58	ENSDARG00000058128	21629353	5000
chr5:21630647-21631685	21575000	21630000	3	ENSDARG00000015314	21579118, 21579007	55000
chr11:44454625-44455534	44455000	44460000	58	ENSDARG00000098635	44460987	5000
chr11:44454625-44455534	44450000	44460000	26	ENSDARG00000098635	44460987	10000
chr11:44454625-44455534	44450000	44540000	7	ENSDARG00000100011	44543693	90000
chr11:44454625-44455534	44455000	44540000	7	ENSDARG00000100011	44543693	85000
chr11:44454625-44455534	44385000	44455000	2	ENSDARG00000103566	44385254, 44385283	70000
chr13:18868-20384	15000	15000	57	ENSDARG00000107538	18808	0
chr13:18868-20384	15000	20000	29	ENSDARG00000107634	20646	5000
chr13:18868-20384	15000	20000	29	ENSDARG00000107538	18808	5000
chr13:18868-20384	5000	15000	23	ENSDARG00000103415	8836	10000
chr13:18868-20384	15000	25000	18	ENSDARG00000037079	25567	10000
chr13:18868-20384	15000	75000	13	ENSDARG00000063670	75621	60000
chr13:18868-20384	15000	35000	6	ENSDARG00000106892	39438	20000
chr13:18868-20384	15000	80000	6	ENSDARG00000104596	82101	65000
chr13:18868-20384	20000	25000	5	ENSDARG00000037079	25567	5000
chr13:18868-20384	15000	45000	4	ENSDARG00000070053	47154	30000
chr13:18868-20384	20000	20000	2	ENSDARG00000107634	20646	0
chr13:18868-20384	15000	65000	2	ENSDARG00000106783	69561	50000
chr11:139623-140848	130000	135000	57	ENSDARG00000101413	132684, 132690	5000
chr11:139623-140848	130000	140000	34	ENSDARG00000101413	132684, 132690	10000
chr11:139623-140848	135000	175000	4	ENSDARG00000075748	179047, 179069	40000
chr11:139623-140848	135000	175000	4	ENSDARG00000087937	177234, 179157	40000
chr11:139623-140848	135000	185000	4	ENSDARG00000075748	189041	50000
chr11:139623-140848	140000	220000	2	ENSDARG00000059342	221058, 220890, 220893	80000
chr3:40259399-40260496	40260000	40265000	57	ENSDARG00000077052	40265494, 40265570, 40267117	5000
chr3:40259399-40260496	40260000	40260000	23	ENSDARG00000097119	40263295	0
chr3:40259399-40260496	40255000	40265000	18	ENSDARG00000077052	40265494, 40265570, 40267117	10000
chr3:40259399-40260496	40255000	40260000	10	ENSDARG00000097119	40263295	5000
chr3:40259399-40260496	40205000	40260000	2	ENSDARG00000106239	40209815	55000
chr20:2944158-2945193	2935000	2940000	57	ENSDARG00000043858	2936188, 2936382	5000
chr20:2944158-2945193	2935000	2940000	57	ENSDARG00000043856	2937165	5000
chr20:2944158-2945193	2935000	2945000	7	ENSDARG00000043858	2936188, 2936382	10000
chr20:2944158-2945193	2935000	2945000	7	ENSDARG00000043856	2937165	10000
chr3:40260990-40261964	40260000	40265000	57	ENSDARG00000077052	40265494, 40265570, 40267117	5000
chr3:40260990-40261964	40260000	40260000	23	ENSDARG00000097119	40263295	0
chr3:40260990-40261964	40205000	40260000	2	ENSDARG00000106239	40209815	55000
chr19:42494298-42495573	42490000	42490000	55	ENSDARG00000070151	42492011	0
chr19:42494298-42495573	42485000	42490000	34	ENSDARG00000070151	42486675, 42486349	5000
chr19:42494298-42495573	42490000	42495000	28	ENSDARG00000070151	42492011	5000
chr19:42494298-42495573	42485000	42495000	2	ENSDARG00000070151	42486675, 42486349	10000
chr16:25319093-25319992	25315000	25315000	55	ENSDARG00000108509	25318921	0
chr16:25319093-25319992	25315000	25315000	55	ENSDARG00000040280	25318483	0
chr16:25319093-25319992	25315000	25340000	19	ENSDARG00000040277	25344281	25000
chr16:25319093-25319992	25315000	25350000	12	ENSDARG00000040277	25350767	35000
chr16:25319093-25319992	25255000	25315000	12	ENSDARG00000087530	25256800	60000
chr16:25319093-25319992	25315000	25330000	7	ENSDARG00000040278	25330825	15000
chr16:25319093-25319992	25315000	25380000	6	ENSDARG00000074623	25381357	65000
chr16:25319093-25319992	25215000	25315000	4	ENSDARG00000090267	25218639	100000
chr16:25319093-25319992	25265000	25315000	3	ENSDARG00000092074	25269175	50000
chr16:25319093-25319992	25280000	25315000	3	ENSDARG00000094894	25281540	35000
chr16:25319093-25319992	25315000	25410000	2	ENSDARG00000105869	25413615	95000
chr16:25319093-25319992	25220000	25315000	2	ENSDARG00000097819	25222451, 25222426	95000
chr9:13146668-13147661	13145000	13145000	54	ENSDARG00000009839	13149216	0
chr9:13146668-13147661	13105000	13145000	2	ENSDARG00000020057	13105649	40000
chr13:49158375-49159057	49150000	49155000	54	ENSDARG00000004702	49153958	5000
chr22:69897-70468	60000	65000	54	ENSDARG00000075768	62693	5000
chr22:69897-70468	60000	65000	54	ENSDARG00000090462	62124	5000
chr22:69897-70468	60000	70000	21	ENSDARG00000075768	62693	10000
chr22:69897-70468	60000	70000	21	ENSDARG00000090462	62124	10000
chr22:69897-70468	55000	65000	18	ENSDARG00000086848	58432	10000
chr22:69897-70468	65000	70000	15	ENSDARG00000059367	71558	5000
chr22:69897-70468	55000	70000	11	ENSDARG00000086848	58432	15000
chr22:69897-70468	65000	130000	5	ENSDARG00000040401	132317, 132355	65000
chr22:69897-70468	70000	160000	5	ENSDARG00000074332	161567, 161310	90000
chr22:69897-70468	70000	70000	3	ENSDARG00000059367	71558	0
chr22:69897-70468	65000	120000	3	ENSDARG00000079475	121009	55000
chr22:69897-70468	65000	85000	2	ENSDARG00000108737	87414	20000
chr22:69897-70468	65000	160000	2	ENSDARG00000074332	161567, 161310	95000
chr22:69897-70468	25000	70000	2	ENSDARG00000102687	29531, 28964	45000
chr5:25477805-25477816	25475000	25475000	54	ENSDARG00000068194	25475077	0
chr5:25477805-25477816	25475000	25475000	54	ENSDARG00000094696	25479025	0
chr5:25477805-25477816	25475000	25490000	12	ENSDARG00000013813	25493792, 25493823	15000
chr5:25477805-25477816	25475000	25505000	7	ENSDARG00000094488	25509210	30000
chr5:25477805-25477816	25475000	25510000	7	ENSDARG00000027620	25513775	35000
chr5:25477805-25477816	25475000	25530000	7	ENSDARG00000092556	25531629, 25532174	55000
chr5:25477805-25477816	25475000	25520000	6	ENSDARG00000027620	25521240	45000
chr5:25477805-25477816	25475000	25555000	4	ENSDARG00000061641	25555926	80000
chr5:25477805-25477816	25475000	25570000	4	ENSDARG00000020024	25570100, 25570072, 25570096	95000
chr5:25477805-25477816	25475000	25515000	2	ENSDARG00000007276	25518702, 25518629	40000
chr5:25477805-25477816	25475000	25535000	2	ENSDARG00000004251	25538160	60000
chr19:43244169-43245093	43235000	43240000	53	ENSDARG00000018000	43237375, 43237377	5000
chr19:43244169-43245093	43235000	43245000	22	ENSDARG00000018000	43237375, 43237377	10000
chr19:43244169-43245093	43240000	43275000	5	ENSDARG00000025269	43277869, 43277770, 43277868	35000
chr19:43244169-43245093	43245000	43275000	4	ENSDARG00000025269	43277869, 43277770, 43277868	30000
chr19:43244169-43245093	43220000	43240000	2	ENSDARG00000020345	43223928	20000
chr19:43241422-43242055	43235000	43240000	53	ENSDARG00000018000	43237375, 43237377	5000
chr19:43241422-43242055	43240000	43275000	5	ENSDARG00000025269	43277869, 43277770, 43277868	35000
chr19:43241422-43242055	43220000	43240000	2	ENSDARG00000020345	43223928	20000
chr21:45800812-45801129	45800000	45800000	53	ENSDARG00000023820	45802099	0
chr21:45800812-45801129	45800000	45800000	53	ENSDARG00000043249	45800677	0
chr21:45800812-45801129	45800000	45830000	24	ENSDARG00000101722	45833739	30000
chr21:45800812-45801129	45800000	45850000	14	ENSDARG00000103825	45852915	50000
chr21:45800812-45801129	45800000	45855000	2	ENSDARG00000005335	45859467, 45859662, 45859726	55000
chr18:44634775-44636723	44635000	44635000	52	ENSDARG00000061159	44638335, 44636963	0
chr18:44634775-44636723	44630000	44635000	13	ENSDARG00000061159	44638335, 44636963	5000
chr18:44634775-44636723	44630000	44635000	13	ENSDARG00000020454	44630221, 44630141	5000
chr18:44634775-44636723	44615000	44635000	8	ENSDARG00000040358	44617798, 44617538	20000
chr18:44634775-44636723	44635000	44655000	4	ENSDARG00000020454	44655070	20000
chr18:44634775-44636723	44635000	44655000	4	ENSDARG00000040362	44656350	20000
chr18:44634775-44636723	44570000	44635000	4	ENSDARG00000061168	44573737, 44573409	65000
chr18:44634775-44636723	44635000	44710000	3	ENSDARG00000068219	44714135	75000
chr18:44634775-44636723	44630000	44655000	2	ENSDARG00000020454	44655070	25000
chr18:44634775-44636723	44630000	44655000	2	ENSDARG00000040362	44656350	25000
chr18:44634775-44636723	44630000	44680000	2	ENSDARG00000020405	44680536	50000
chr18:44634775-44636723	44635000	44705000	2	ENSDARG00000068219	44709889	70000
chr18:44634775-44636723	44615000	44630000	2	ENSDARG00000040358	44617798, 44617538	15000
chr19:21785059-21786891	21780000	21785000	52	ENSDARG00000096417	21783009, 21782113, 21782495	5000
chr19:21785059-21786891	21780000	21785000	52	ENSDARG00000005026	21783530	5000
chr15:27429830-27430747	27430000	27430000	52	ENSDARG00000097072	27431192, 27431261	0
chr15:27429830-27430747	27430000	27430000	52	ENSDARG00000006120	27431518, 27431961	0
chr15:27429830-27430747	27425000	27430000	24	ENSDARG00000097072	27431192, 27431261	5000
chr15:27429830-27430747	27425000	27430000	24	ENSDARG00000006120	27431518, 27431961	5000
chr15:27429830-27430747	27430000	27480000	7	ENSDARG00000108415	27480963	50000
chr15:27429830-27430747	27430000	27450000	6	ENSDARG00000030058	27454679	20000
chr14:15455364-15456060	15455000	15455000	52	ENSDARG00000100515	15458085, 15457400, 15457356	0
chr14:15455364-15456060	15455000	15460000	13	ENSDARG00000100047	15463379, 15463403	5000
chr14:15455364-15456060	15430000	15455000	10	ENSDARG00000099694	15434406	25000
chr14:15455364-15456060	15430000	15455000	10	ENSDARG00000102174	15434589	25000
chr14:15455364-15456060	15390000	15455000	8	ENSDARG00000099694	15393965	65000
chr17:37849479-37851952	37845000	37845000	51	ENSDARG00000016154	37848280	0
chr17:37849479-37851952	37845000	37850000	9	ENSDARG00000016154	37848280	5000
chr8:20593691-20594966	20590000	20590000	51	ENSDARG00000043210	20592425, 20592120	0
chr8:20593691-20594966	20585000	20590000	24	ENSDARG00000043210	20589341	5000
chr8:20593691-20594966	20530000	20590000	8	ENSDARG00000032077	20532536	60000
chr8:20593691-20594966	20550000	20590000	3	ENSDARG00000108745	20553906	40000
chr11:17884077-17885286	17880000	17880000	51	ENSDARG00000019797	17883283, 17882652	0
chr11:17884077-17885286	17865000	17880000	16	ENSDARG00000019797	17867644	15000
chr11:17884077-17885286	17880000	17885000	15	ENSDARG00000019797	17885623	5000
chr11:17884077-17885286	17880000	17885000	15	ENSDARG00000097323	17888830	5000
chr11:17884077-17885286	17845000	17880000	15	ENSDARG00000009727	17846786, 17846792	35000
chr11:17884077-17885286	17845000	17880000	15	ENSDARG00000012674	17849532	35000
chr11:17884077-17885286	17880000	17885000	15	ENSDARG00000019797	17883283, 17882652	5000
chr11:17884077-17885286	17830000	17880000	11	ENSDARG00000012674	17830054	50000
chr11:17884077-17885286	17840000	17880000	6	ENSDARG00000009727	17842430	40000
chr11:17884077-17885286	17795000	17880000	3	ENSDARG00000106278	17795638	85000
chr11:17884077-17885286	17825000	17880000	3	ENSDARG00000016773	17829890	55000
chr11:17884077-17885286	17830000	17885000	2	ENSDARG00000012674	17830054	55000
chr18:409195-410234	405000	410000	51	ENSDARG00000107698	410417	5000
chr18:409195-410234	405000	410000	51	ENSDARG00000100553	413603, 413614	5000
chr18:409195-410234	405000	425000	15	ENSDARG00000100553	429488	20000
chr18:409195-410234	410000	410000	10	ENSDARG00000107698	410417	0
chr18:409195-410234	410000	410000	10	ENSDARG00000100553	413603, 413614	0
chr18:409195-410234	405000	435000	9	ENSDARG00000101085	439471, 439518	30000
chr18:409195-410234	410000	425000	4	ENSDARG00000100553	429488	15000
chr18:409195-410234	405000	480000	4	ENSDARG00000105288	481068	75000
chr18:409195-410234	410000	435000	3	ENSDARG00000101085	439471, 439518	25000
chr18:409195-410234	410000	450000	2	ENSDARG00000102796	452271	40000
chr18:409195-410234	410000	480000	2	ENSDARG00000105288	481068	70000
chr18:409195-410234	410000	510000	2	ENSDARG00000105288	510253	100000
chr18:409195-410234	410000	510000	2	ENSDARG00000103826	512876, 512830	100000
chr13:42284868-42285904	42280000	42280000	51	ENSDARG00000060103	42280823, 42280745	0
chr13:42284868-42285904	42280000	42285000	27	ENSDARG00000060103	42280823, 42280745	5000
chr13:42284868-42285904	42270000	42280000	16	ENSDARG00000032552	42274587	10000
chr13:42284868-42285904	42280000	42365000	6	ENSDARG00000060089	42365235	85000
chr13:42284868-42285904	42270000	42285000	5	ENSDARG00000032552	42274587	15000
chr13:42284868-42285904	42280000	42360000	2	ENSDARG00000060089	42361178	80000
chr7:28779126-28779660	28770000	28775000	51	ENSDARG00000061145	28773738	5000
chr7:28779126-28779660	28770000	28775000	51	ENSDARG00000036055	28771925	5000
chr7:28779126-28779660	28775000	28780000	13	ENSDARG00000095007	28782067, 28782089	5000
chr7:28779126-28779660	28775000	28805000	3	ENSDARG00000078055	28809534, 28809602	30000
chr7:28779126-28779660	28750000	28775000	3	ENSDARG00000061149	28750607	25000
chr7:28779126-28779660	28750000	28775000	3	ENSDARG00000054264	28753132	25000
chr7:28779126-28779660	28775000	28825000	2	ENSDARG00000036061	28825044	50000
chr7:28779126-28779660	28775000	28875000	2	ENSDARG00000102051	28877564	100000
chr5:43892288-43894133	43890000	43895000	50	ENSDARG00000077298	43896400, 43896936	5000
chr12:15522801-15524421	15520000	15520000	50	ENSDARG00000036482	15524797	0
chr12:15522801-15524421	15520000	15575000	8	ENSDARG00000027070	15577776, 15577783	55000
chr12:15522801-15524421	15520000	15580000	4	ENSDARG00000079572	15580314	60000
chr12:15522801-15524421	15520000	15540000	3	ENSDARG00000027070	15542172, 15542225	20000
chr12:15522801-15524421	15520000	15620000	2	ENSDARG00000057206	15624642	100000
chr19:353406-357507	345000	350000	49	ENSDARG00000009779	348522	5000
chr19:353406-357507	345000	355000	9	ENSDARG00000009779	348522	10000
chr19:353406-357507	355000	365000	6	ENSDARG00000063718	365827	10000
chr19:353406-357507	355000	375000	5	ENSDARG00000075592	379543	20000
chr19:353406-357507	305000	355000	3	ENSDARG00000094908	307039	50000
chr19:353406-357507	350000	365000	2	ENSDARG00000063718	365827	15000
chr19:353406-357507	350000	375000	2	ENSDARG00000075592	379543	25000
chr19:353406-357507	350000	420000	2	ENSDARG00000099528	424938	70000
chr19:353406-357507	355000	430000	2	ENSDARG00000099528	431790	75000
chr9:13381327-13383854	13380000	13380000	49	ENSDARG00000060004	13383868	0
chr9:13381327-13383854	13380000	13475000	2	ENSDARG00000085941	13477326	95000
chr16:35579218-35580595	35580000	35580000	49	ENSDARG00000101009	35582296, 35582500	0
chr16:35579218-35580595	35575000	35580000	21	ENSDARG00000101009	35582296, 35582500	5000
chr16:35579218-35580595	35580000	35640000	4	ENSDARG00000104760	35641795, 35641749	60000
chr16:35579218-35580595	35580000	35630000	3	ENSDARG00000104311	35633526, 35633536, 35634437	50000
chr20:30131128-30132406	30130000	30130000	49	ENSDARG00000095743	30132447	0
chr20:30131128-30132406	30130000	30130000	49	ENSDARG00000024870	30132431	0
chr20:30131128-30132406	30125000	30130000	32	ENSDARG00000096489	30128699	5000
chr20:30131128-30132406	30130000	30195000	4	ENSDARG00000107440	30196140	65000
chr16:26071242-26072514	26070000	26080000	32	ENSDARG00000103940	26083790	10000
chr20:32424205-32425319	32425000	32425000	49	ENSDARG00000042904	32429857, 32428446	0
chr20:32424205-32425319	32420000	32425000	17	ENSDARG00000042904	32429857, 32428446	5000
chr20:32424205-32425319	32365000	32425000	10	ENSDARG00000096677	32368028	60000
chr20:32424205-32425319	32365000	32425000	10	ENSDARG00000022660	32367987	60000
chr20:32424205-32425319	32425000	32505000	3	ENSDARG00000008678	32506008	80000
chr20:32424205-32425319	32320000	32420000	3	ENSDARG00000020693	32321526, 32321527	100000
chr20:32424205-32425319	32425000	32500000	2	ENSDARG00000008678	32503132, 32503206, 32503138	75000
chr20:32424205-32425319	32425000	32500000	2	ENSDARG00000042902	32502561, 32502572	75000
chr18:50832018-50832733	50830000	50835000	49	ENSDARG00000103369	50836038, 50836049	5000
chr18:50832018-50832733	50830000	50830000	16	ENSDARG00000089354	50834291	0
chr18:50832018-50832733	50830000	50875000	5	ENSDARG00000098674	50876414	45000
chr18:50832018-50832733	50800000	50830000	2	ENSDARG00000074431	50803251	30000
chr1:60279-60831	40000	60000	49	ENSDARG00000102746	44484, 44565, 44534, 42838, 44546, 44314, 43782, 44525	20000
chr1:60279-60831	60000	65000	42	ENSDARG00000101073	65017	5000
chr1:60279-60831	60000	65000	42	ENSDARG00000100223	69444	5000
chr1:60279-60831	60000	70000	17	ENSDARG00000100223	72103, 71492, 71523, 71494, 71472, 71470	10000
chr1:60279-60831	35000	60000	17	ENSDARG00000104071	36552, 36727	25000
chr1:60279-60831	45000	60000	15	ENSDARG00000103929	49842, 49835, 49695, 48933, 48077	15000
chr1:60279-60831	10000	60000	13	ENSDARG00000102407	11822, 11992, 12129, 14167, 14343, 11967	50000
chr1:60279-60831	10000	60000	13	ENSDARG00000099104	12027, 11725	50000
chr1:60279-60831	25000	60000	10	ENSDARG00000099319	25585	35000
chr1:60279-60831	25000	60000	10	ENSDARG00000099640	27690, 27814, 27849	35000
chr1:60279-60831	30000	60000	8	ENSDARG00000099640	31787	30000
chr1:60279-60831	5000	60000	7	ENSDARG00000099104	9919, 7335	55000
chr1:60279-60831	15000	60000	6	ENSDARG00000102407	15062	45000
chr1:60279-60831	15000	60000	6	ENSDARG00000102097	18716, 18747, 18786	45000
chr1:60279-60831	50000	60000	4	ENSDARG00000103929	50247	10000
chr19:48345364-48345419	48345000	48345000	49	ENSDARG00000023472	48346964	0
chr19:48345364-48345419	48345000	48355000	18	ENSDARG00000103362	48355651	10000
chr19:48345364-48345419	48345000	48355000	18	ENSDARG00000099556	48357729	10000
chr19:48345364-48345419	48345000	48355000	18	ENSDARG00000101521	48358187, 48358565, 48358529, 48358793, 48358525, 48358192, 48358552, 48358466	10000
chr19:48345364-48345419	48345000	48355000	18	ENSDARG00000098064	48359089	10000
chr19:48345364-48345419	48345000	48360000	14	ENSDARG00000104889	48364180	15000
chr19:48345364-48345419	48320000	48345000	14	ENSDARG00000102591	48322065	25000
chr19:48345364-48345419	48345000	48375000	9	ENSDARG00000098752	48379229, 48379123	30000
chr19:48345364-48345419	48345000	48370000	8	ENSDARG00000104420	48373022	25000
chr19:48345364-48345419	48345000	48385000	8	ENSDARG00000018124	48388925, 48388970	40000
chr19:48345364-48345419	48345000	48400000	7	ENSDARG00000087529	48400187, 48400322	55000
chr19:48345364-48345419	48345000	48425000	5	ENSDARG00000099581	48428639	80000
chr19:48345364-48345419	48345000	48445000	5	ENSDARG00000102618	48446893, 48445763, 48446741	100000
chr19:48345364-48345419	48345000	48430000	4	ENSDARG00000099581	48434288	85000
chr19:48345364-48345419	48345000	48440000	3	ENSDARG00000102618	48440442, 48440378	95000
chr7:50603620-50605498	50605000	50605000	47	ENSDARG00000052059	50608363, 50607183, 50607201	0
chr7:50603620-50605498	50605000	50620000	15	ENSDARG00000105780	50623961	15000
chr7:50603620-50605498	50600000	50605000	9	ENSDARG00000052059	50608363, 50607183, 50607201	5000
chr7:50603620-50605498	50545000	50605000	7	ENSDARG00000012499	50547395	60000
chr7:50603620-50605498	50605000	50635000	4	ENSDARG00000015780	50639456	30000
chr7:50603620-50605498	50525000	50605000	2	ENSDARG00000086452	50527038	80000
chr7:50603620-50605498	50540000	50605000	2	ENSDARG00000105807	50543426	65000
chr15:14045854-14046543	14045000	14045000	47	ENSDARG00000103720	14048922	0
chr15:14045854-14046543	14045000	14100000	5	ENSDARG00000105902	14103146	55000
chr15:14045854-14046543	14045000	14100000	5	ENSDARG00000040725	14102270	55000
chr15:14045854-14046543	14045000	14105000	2	ENSDARG00000105891	14109175	60000
chr15:14045854-14046543	14045000	14145000	2	ENSDARG00000033171	14147183, 14147156, 14147071	100000
chr15:14045854-14046543	14020000	14045000	2	ENSDARG00000099797	14021765	25000
chr15:14045113-14045779	14045000	14045000	47	ENSDARG00000103720	14048922	0
chr15:14045113-14045779	14045000	14100000	5	ENSDARG00000105902	14103146	55000
chr15:14045113-14045779	14045000	14100000	5	ENSDARG00000040725	14102270	55000
chr15:14045113-14045779	14045000	14105000	2	ENSDARG00000105891	14109175	60000
chr15:14045113-14045779	14045000	14145000	2	ENSDARG00000033171	14147183, 14147156, 14147071	100000
chr15:14045113-14045779	14020000	14045000	2	ENSDARG00000099797	14021765	25000
chr15:14044899-14045055	14045000	14045000	47	ENSDARG00000103720	14048922	0
chr15:14044899-14045055	14040000	14045000	8	ENSDARG00000103720	14048922	5000
chr15:14044899-14045055	14045000	14100000	5	ENSDARG00000105902	14103146	55000
chr15:14044899-14045055	14045000	14100000	5	ENSDARG00000040725	14102270	55000
chr15:14044899-14045055	14045000	14105000	2	ENSDARG00000105891	14109175	60000
chr15:14044899-14045055	14045000	14145000	2	ENSDARG00000033171	14147183, 14147156, 14147071	100000
chr15:14044899-14045055	14020000	14045000	2	ENSDARG00000099797	14021765	25000
chr8:28329192-28331508	28320000	28325000	46	ENSDARG00000003098	28320016, 28320012, 28323329, 28323281	5000
chr8:28329192-28331508	28320000	28330000	28	ENSDARG00000003098	28320016, 28320012, 28323329, 28323281	10000
chr8:28329192-28331508	28330000	28330000	16	ENSDARG00000042708	28331582	0
chr8:28329192-28331508	28325000	28330000	15	ENSDARG00000042708	28331582	5000
chr8:28329192-28331508	28330000	28375000	10	ENSDARG00000100631	28377079	45000
chr8:28329192-28331508	28325000	28415000	7	ENSDARG00000042732	28419258	90000
chr8:28329192-28331508	28325000	28415000	7	ENSDARG00000042725	28415774	90000
chr8:28329192-28331508	28325000	28375000	5	ENSDARG00000100631	28377079	50000
chr8:28329192-28331508	28330000	28415000	5	ENSDARG00000042732	28419258	85000
chr8:28329192-28331508	28330000	28415000	5	ENSDARG00000042725	28415774	85000
chr8:28329192-28331508	28325000	28355000	4	ENSDARG00000007923	28359184	30000
chr8:28329192-28331508	28235000	28330000	3	ENSDARG00000061204	28236502, 28238726, 28237716	95000
chr8:28329192-28331508	28240000	28330000	3	ENSDARG00000073900	28240208	90000
chr8:28329192-28331508	28240000	28330000	3	ENSDARG00000061204	28240627, 28240640	90000
chr8:28329192-28331508	28285000	28330000	3	ENSDARG00000056111	28285395	45000
chr8:28329192-28331508	28330000	28355000	2	ENSDARG00000007923	28359184	25000
chr8:28329192-28331508	28255000	28330000	2	ENSDARG00000012553	28255112, 28255413	75000
chr2:4473837-4476413	4460000	4470000	45	ENSDARG00000099395	4462176, 4461665	10000
chr2:4473837-4476413	4460000	4475000	16	ENSDARG00000099395	4462176, 4461665	15000
chr2:4470218-4472313	4460000	4470000	45	ENSDARG00000099395	4462176, 4461665	10000
chr2:27839310-27841305	27835000	27835000	45	ENSDARG00000055900	27835432	0
chr2:27839310-27841305	27835000	27840000	21	ENSDARG00000055900	27835432	5000
chr2:27839310-27841305	27825000	27835000	12	ENSDARG00000095164	27829675	10000
chr2:27839310-27841305	27835000	27920000	7	ENSDARG00000006818	27920169	85000
chr2:27839310-27841305	27735000	27835000	2	ENSDARG00000079727	27739164, 27739206, 27739222, 27739211	100000
chr18:19661312-19662498	19655000	19660000	45	ENSDARG00000031763	19659209	5000
chr16:6301173-6302262	6300000	6300000	45	ENSDARG00000014571	6304825	0
chr16:6301173-6302262	6295000	6300000	28	ENSDARG00000014571	6297373	5000
chr16:6301173-6302262	6290000	6300000	9	ENSDARG00000014571	6291674	10000
chr16:6301173-6302262	6285000	6300000	4	ENSDARG00000014571	6287801	15000
chr8:29945576-29946497	29945000	29950000	45	ENSDARG00000016404	29953792	5000
chr8:29945576-29946497	29945000	29950000	45	ENSDARG00000095859	29953792	5000
chr20:43444918-43445807	43445000	43445000	45	ENSDARG00000029472	43448971	0
chr20:43444918-43445807	43445000	43455000	20	ENSDARG00000029472	43456066	10000
chr20:43444918-43445807	43440000	43445000	4	ENSDARG00000029472	43448971	5000
chr20:43444918-43445807	43445000	43495000	2	ENSDARG00000041550	43499240, 43499425	50000
chr20:43444918-43445807	43445000	43510000	2	ENSDARG00000096778	43513280	65000
chr20:43444918-43445807	43445000	43510000	2	ENSDARG00000094567	43510427	65000
chr2:27838430-27839200	27835000	27835000	45	ENSDARG00000055900	27835432	0
chr2:27838430-27839200	27825000	27835000	12	ENSDARG00000095164	27829675	10000
chr2:27838430-27839200	27835000	27920000	7	ENSDARG00000006818	27920169	85000
chr2:27838430-27839200	27735000	27835000	2	ENSDARG00000079727	27739164, 27739206, 27739222, 27739211	100000
chr25:36698514-36699251	36690000	36695000	45	ENSDARG00000087752	36691723, 36691661	5000
chr25:36698514-36699251	36695000	36695000	44	ENSDARG00000097790	36698341	0
chr25:36698514-36699251	36675000	36695000	17	ENSDARG00000061282	36678267, 36678336, 36678714	20000
chr25:36698514-36699251	36695000	36710000	12	ENSDARG00000070387	36713811	15000
chr25:36698514-36699251	36695000	36715000	10	ENSDARG00000088079	36715178, 36715229	20000
chr25:36698514-36699251	36695000	36715000	10	ENSDARG00000097228	36719647	20000
chr25:36698514-36699251	36685000	36695000	8	ENSDARG00000087752	36688380	10000
chr25:36698514-36699251	36695000	36760000	5	ENSDARG00000097721	36760569	65000
chr25:36698514-36699251	36695000	36760000	5	ENSDARG00000078600	36760954	65000
chr25:36698514-36699251	36695000	36760000	5	ENSDARG00000051761	36764254	65000
chr25:36698514-36699251	36695000	36765000	5	ENSDARG00000051761	36767489, 36767745	70000
chr25:36698514-36699251	36695000	36765000	5	ENSDARG00000093480	36769471	70000
chr25:36698514-36699251	36650000	36695000	5	ENSDARG00000061282	36653218	45000
chr25:36698514-36699251	36695000	36730000	4	ENSDARG00000097677	36731746	35000
chr25:36698514-36699251	36695000	36795000	2	ENSDARG00000102453	36796139, 36795938	100000
chr13:4276810-4277456	4275000	4275000	45	ENSDARG00000093768	4276786	0
chr13:4276810-4277456	4275000	4280000	17	ENSDARG00000094016	4280798	5000
chr13:4276810-4277456	4235000	4275000	13	ENSDARG00000089355	4238587	40000
chr13:4276810-4277456	4235000	4275000	13	ENSDARG00000007362	4239996	40000
chr13:4276810-4277456	4275000	4290000	6	ENSDARG00000094016	4294299	15000
chr13:4276810-4277456	4240000	4275000	4	ENSDARG00000007362	4240008	35000
chr13:4276810-4277456	4275000	4310000	3	ENSDARG00000039806	4312373	35000
chr13:4276810-4277456	4180000	4275000	3	ENSDARG00000090054	4180170	95000
chr13:4276810-4277456	4200000	4275000	3	ENSDARG00000099892	4204287	75000
chr13:4276810-4277456	4200000	4275000	3	ENSDARG00000090054	4204685, 4204766	75000
chr25:36695183-36695749	36690000	36695000	45	ENSDARG00000087752	36691723, 36691661	5000
chr25:36695183-36695749	36695000	36695000	44	ENSDARG00000097790	36698341	0
chr25:36695183-36695749	36675000	36695000	17	ENSDARG00000061282	36678267, 36678336, 36678714	20000
chr25:36695183-36695749	36695000	36710000	12	ENSDARG00000070387	36713811	15000
chr25:36695183-36695749	36695000	36715000	10	ENSDARG00000088079	36715178, 36715229	20000
chr25:36695183-36695749	36695000	36715000	10	ENSDARG00000097228	36719647	20000
chr25:36695183-36695749	36685000	36695000	8	ENSDARG00000087752	36688380	10000
chr25:36695183-36695749	36695000	36760000	5	ENSDARG00000097721	36760569	65000
chr25:36695183-36695749	36695000	36760000	5	ENSDARG00000078600	36760954	65000
chr25:36695183-36695749	36695000	36760000	5	ENSDARG00000051761	36764254	65000
chr25:36695183-36695749	36695000	36765000	5	ENSDARG00000051761	36767489, 36767745	70000
chr25:36695183-36695749	36695000	36765000	5	ENSDARG00000093480	36769471	70000
chr25:36695183-36695749	36650000	36695000	5	ENSDARG00000061282	36653218	45000
chr25:36695183-36695749	36695000	36730000	4	ENSDARG00000097677	36731746	35000
chr25:36695183-36695749	36695000	36795000	2	ENSDARG00000102453	36796139, 36795938	100000
chr17:52573267-52573810	52570000	52570000	45	ENSDARG00000041449	52572819	0
chr17:52573267-52573810	52570000	52580000	11	ENSDARG00000107695	52582730	10000
chr17:52573267-52573810	52550000	52570000	10	ENSDARG00000060068	52550637	20000
chr17:52573267-52573810	52505000	52570000	6	ENSDARG00000087625	52509632	65000
chr17:52573267-52573810	52535000	52570000	4	ENSDARG00000077567	52538547	35000
chr17:52573267-52573810	52490000	52570000	2	ENSDARG00000079024	52493409, 52493687	80000
chr17:52573267-52573810	52520000	52570000	2	ENSDARG00000060062	52523428	50000
chr17:52573267-52573810	52525000	52570000	2	ENSDARG00000077567	52526597	45000
chr3:1452745-1453239	1440000	1450000	45	ENSDARG00000099375	1440357, 1442593, 1442598	10000
chr3:1452745-1453239	1450000	1450000	24	ENSDARG00000098934	1450695	0
chr3:1452745-1453239	1450000	1460000	22	ENSDARG00000074266	1463735	10000
chr3:1452745-1453239	1435000	1450000	18	ENSDARG00000080745	1438601	15000
chr3:1452745-1453239	1435000	1450000	18	ENSDARG00000006758	1435692	15000
chr3:1452745-1453239	1450000	1455000	12	ENSDARG00000044852	1455175	5000
chr3:1452745-1453239	1395000	1450000	7	ENSDARG00000006385	1398377, 1398382	55000
chr3:1452745-1453239	1410000	1450000	7	ENSDARG00000038028	1413666	40000
chr3:1452745-1453239	1410000	1450000	7	ENSDARG00000006385	1410952	40000
chr3:1452745-1453239	1420000	1450000	7	ENSDARG00000095826	1421483	30000
chr3:1452745-1453239	1375000	1450000	6	ENSDARG00000095974	1377848	75000
chr3:1452745-1453239	1415000	1450000	3	ENSDARG00000095850	1418595	35000
chr3:1452745-1453239	1380000	1450000	2	ENSDARG00000038027	1381699, 1381737, 1381727	70000
chr2:27838084-27838146	27835000	27835000	45	ENSDARG00000055900	27835432	0
chr2:27838084-27838146	27825000	27835000	12	ENSDARG00000095164	27829675	10000
chr2:27838084-27838146	27835000	27920000	7	ENSDARG00000006818	27920169	85000
chr2:27838084-27838146	27735000	27835000	2	ENSDARG00000079727	27739164, 27739206, 27739222, 27739211	100000
chr3:40792783-40794750	40790000	40790000	44	ENSDARG00000037872	40791557	0
chr3:40792783-40794750	40790000	40800000	25	ENSDARG00000070021	40803852, 40803839	10000
chr3:40792783-40794750	40790000	40820000	11	ENSDARG00000037874	40823738, 40820974	30000
chr3:40792783-40794750	40700000	40790000	10	ENSDARG00000087446	40700039	90000
chr3:40792783-40794750	40790000	40810000	9	ENSDARG00000037873	40813922, 40813924	20000
chr3:40792783-40794750	40710000	40790000	3	ENSDARG00000087446	40714237	80000
chr3:40792783-40794750	40755000	40790000	3	ENSDARG00000078111	40755069	35000
chr3:40787592-40788613	40785000	40790000	44	ENSDARG00000037872	40791557	5000
chr3:40787592-40788613	40695000	40785000	5	ENSDARG00000087446	40699852	90000
chr3:40787592-40788613	40695000	40785000	5	ENSDARG00000037871	40695360	90000
chr20:20400015-20400934	20400000	20410000	44	ENSDARG00000079369	20413116	10000
chr16:25322564-25323345	25315000	25320000	44	ENSDARG00000108509	25318921	5000
chr16:25322564-25323345	25315000	25320000	44	ENSDARG00000040280	25318483	5000
chr16:25322564-25323345	25320000	25340000	4	ENSDARG00000040277	25344281	20000
chr8:54163603-54163762	54160000	54170000	43	ENSDARG00000086057	54172121	10000
chr8:54163603-54163762	54145000	54160000	3	ENSDARG00000076747	54148793	15000
chr8:54163603-54163762	54075000	54160000	2	ENSDARG00000105863	54076138	85000
chr8:54163603-54163762	54110000	54160000	2	ENSDARG00000006868	54110465	50000
chr16:2971375-2972507	2970000	2970000	42	ENSDARG00000059409	2973065	0
chr16:2971375-2972507	2970000	2975000	41	ENSDARG00000106895	2978822	5000
chr16:2971375-2972507	2970000	3010000	4	ENSDARG00000087867	3014378	40000
chr19:165915-166492	165000	170000	42	ENSDARG00000036929	170615	5000
chr19:165915-166492	165000	175000	14	ENSDARG00000076393	177065	10000
chr19:165915-166492	140000	165000	7	ENSDARG00000098377	142180	25000
chr19:165915-166492	165000	200000	5	ENSDARG00000020176	204458	35000
chr19:165915-166492	165000	165000	4	ENSDARG00000036924	167007, 167522	0
chr19:165915-166492	80000	165000	4	ENSDARG00000014569	82426, 81761, 82414, 82399, 81387	85000
chr16:41007768-41008067	41000000	41005000	42	ENSDARG00000040059	41004449	5000
chr16:41007768-41008067	41005000	41060000	2	ENSDARG00000070092	41063292	55000
chr2:45283095-45284187	45280000	45280000	41	ENSDARG00000038585	45282612	0
chr2:45283095-45284187	45280000	45300000	10	ENSDARG00000076634	45301552, 45301624, 45301634	20000
chr2:45283095-45284187	45280000	45305000	3	ENSDARG00000038587	45306857	25000
chr2:45283095-45284187	45190000	45280000	3	ENSDARG00000053158	45191319	90000
chr2:45283095-45284187	45220000	45280000	2	ENSDARG00000106470	45220912	60000
chr21:18222838-18223620	18220000	18225000	41	ENSDARG00000044718	18225652, 18226545	5000
chr21:18222838-18223620	18220000	18235000	9	ENSDARG00000006527	18238701, 18238590, 18235633, 18235576	15000
chr21:18222838-18223620	18220000	18235000	9	ENSDARG00000016903	18239325, 18238199, 18238189	15000
chr21:18222838-18223620	18220000	18230000	2	ENSDARG00000006527	18234520	10000
chr21:18220357-18221072	18220000	18225000	41	ENSDARG00000044718	18225652, 18226545	5000
chr21:18220357-18221072	18220000	18235000	9	ENSDARG00000006527	18238701, 18238590, 18235633, 18235576	15000
chr21:18220357-18221072	18220000	18235000	9	ENSDARG00000016903	18239325, 18238199, 18238189	15000
chr21:18220357-18221072	18220000	18230000	2	ENSDARG00000006527	18234520	10000
chr4:18037-18062	15000	15000	41	ENSDARG00000100660	16257	0
chr4:18037-18062	15000	30000	16	ENSDARG00000098417	30383	15000
chr4:18037-18062	15000	90000	5	ENSDARG00000102128	90801, 90911, 90903	75000
chr4:18037-18062	15000	55000	3	ENSDARG00000100422	57288, 57509	40000
chr4:18037-18062	15000	75000	2	ENSDARG00000100422	77742	60000
chr22:215677-215682	180000	215000	41	ENSDARG00000074332	182660, 182598	35000
chr22:215677-215682	215000	215000	19	ENSDARG00000087401	215073	0
chr22:215677-215682	215000	220000	10	ENSDARG00000098601	222601	5000
chr22:215677-215682	215000	220000	10	ENSDARG00000087545	220374	5000
chr22:215677-215682	160000	215000	8	ENSDARG00000074332	161567, 161310	55000
chr22:215677-215682	185000	215000	8	ENSDARG00000071558	187973	30000
chr22:215677-215682	130000	215000	5	ENSDARG00000040401	132317, 132355	85000
chr22:215677-215682	120000	215000	4	ENSDARG00000079475	121009	95000
chr18:34627801-34629910	34620000	34625000	40	ENSDARG00000061841	34623298, 34624999, 34623291	5000
chr18:34627801-34629910	34625000	34690000	6	ENSDARG00000100141	34694475	65000
chr18:34627801-34629910	34570000	34625000	3	ENSDARG00000014165	34573697, 34573734	55000
chr11:30969618-30971244	30970000	30970000	40	ENSDARG00000010978	30972941, 30973751	0
chr11:30969618-30971244	30970000	30970000	40	ENSDARG00000078238	30971524	0
chr11:30969618-30971244	30960000	30970000	30	ENSDARG00000078238	30964004	10000
chr11:30969618-30971244	30965000	30970000	29	ENSDARG00000010978	30972941, 30973751	5000
chr11:30969618-30971244	30965000	30970000	29	ENSDARG00000078238	30971524	5000
chr11:30969618-30971244	30930000	30970000	9	ENSDARG00000086881	30931872	40000
chr11:30969618-30971244	30925000	30970000	8	ENSDARG00000075030	30927095	45000
chr11:30969618-30971244	30970000	31060000	6	ENSDARG00000061640	31061275	90000
chr11:30969618-30971244	30970000	31020000	5	ENSDARG00000101613	31022067	50000
chr11:30969618-30971244	30970000	31010000	4	ENSDARG00000001897	31013020, 31013004, 31012994, 31013013	40000
chr18:34626005-34627356	34620000	34625000	40	ENSDARG00000061841	34623298, 34624999, 34623291	5000
chr18:34626005-34627356	34625000	34690000	6	ENSDARG00000100141	34694475	65000
chr18:34626005-34627356	34570000	34625000	3	ENSDARG00000014165	34573697, 34573734	55000
chr19:25494988-25496105	25495000	25495000	40	ENSDARG00000039996	25497488	0
chr19:25494988-25496105	25490000	25495000	14	ENSDARG00000039996	25497488	5000
chr19:25494988-25496105	25495000	25560000	10	ENSDARG00000039997	25564811, 25564761, 25564854	65000
chr19:25494988-25496105	25495000	25570000	5	ENSDARG00000100012	25572968	75000
chr19:25494988-25496105	25475000	25495000	5	ENSDARG00000099660	25476654	20000
chr19:25494988-25496105	25490000	25525000	2	ENSDARG00000039997	25529437	35000
chr19:25494988-25496105	25495000	25525000	2	ENSDARG00000039997	25529437	30000
chr19:25494988-25496105	25495000	25530000	2	ENSDARG00000039997	25530478, 25530444, 25530463	35000
chr19:25494988-25496105	25475000	25490000	2	ENSDARG00000099660	25476654	15000
chr7:33082662-33083778	33075000	33080000	40	ENSDARG00000006487	33078932, 33077495	5000
chr7:33082662-33083778	33080000	33080000	17	ENSDARG00000006487	33080335, 33080382, 33080229	0
chr7:33082662-33083778	33080000	33100000	10	ENSDARG00000068981	33101532	20000
chr7:33082662-33083778	33005000	33080000	4	ENSDARG00000079440	33008468	75000
chr7:33082662-33083778	33080000	33135000	2	ENSDARG00000068981	33136067	55000
chr7:33082662-33083778	33040000	33080000	2	ENSDARG00000079440	33043775	40000
chr20:6145228-6146084	6145000	6150000	40	ENSDARG00000010301	6153141, 6153511	5000
chr7:40731186-40732666	40730000	40730000	39	ENSDARG00000010658	40734700, 40733502, 40734564	0
chr7:40731186-40732666	40710000	40730000	15	ENSDARG00000026599	40713383	20000
chr7:40731186-40732666	40680000	40730000	10	ENSDARG00000102807	40683238, 40683274	50000
chr7:40731186-40732666	40675000	40730000	7	ENSDARG00000068562	40679794, 40679726	55000
chr7:40731186-40732666	40665000	40730000	3	ENSDARG00000105520	40669117	65000
chr7:40731186-40732666	40730000	40820000	2	ENSDARG00000068557	40822425	90000
chr7:40731186-40732666	40730000	40830000	2	ENSDARG00000105715	40832828	100000
chr24:26488488-26489915	26485000	26485000	39	ENSDARG00000009031	26487141, 26487130, 26487155	0
chr24:26488488-26489915	26385000	26485000	6	ENSDARG00000009031	26389613	100000
chr24:26488488-26489915	26485000	26500000	4	ENSDARG00000099179	26500369	15000
chr24:26488488-26489915	26485000	26570000	2	ENSDARG00000057125	26573087	85000
chr4:76559236-76560170	76545000	76555000	39	ENSDARG00000078014	76548382, 76548458	10000
chr4:76559236-76560170	76545000	76560000	21	ENSDARG00000078014	76548382, 76548458	15000
chr4:76559236-76560170	76560000	76570000	11	ENSDARG00000097583	76572909	10000
chr4:76559236-76560170	76555000	76580000	9	ENSDARG00000078520	76581353, 76581364, 76581365, 76581380, 76581397	25000
chr4:76559236-76560170	76535000	76555000	5	ENSDARG00000090778	76535285, 76535378, 76535964	20000
chr4:76559236-76560170	76555000	76555000	4	ENSDARG00000078014	76558483	0
chr4:76559236-76560170	76555000	76560000	3	ENSDARG00000078014	76560200, 76563815, 76564268	5000
chr4:76559236-76560170	76555000	76570000	3	ENSDARG00000097583	76572909	15000
chr4:76559236-76560170	76560000	76580000	3	ENSDARG00000078520	76581353, 76581364, 76581365, 76581380, 76581397	20000
chr4:76559236-76560170	76555000	76595000	3	ENSDARG00000039302	76596851, 76596927	40000
chr4:76559236-76560170	76555000	76560000	3	ENSDARG00000078014	76558483	5000
chr4:76559236-76560170	76555000	76590000	2	ENSDARG00000032405	76594730	35000
chr4:76559236-76560170	76520000	76560000	2	ENSDARG00000100669	76523374, 76520185	40000
chr4:76559236-76560170	76535000	76560000	2	ENSDARG00000090778	76535285, 76535378, 76535964	25000
chr9:29835192-29836103	29830000	29835000	39	ENSDARG00000010010	29832111, 29832290, 29832117	5000
chr9:29835192-29836103	29830000	29835000	39	ENSDARG00000069485	29832882	5000
chr9:29835192-29836103	29835000	29850000	14	ENSDARG00000097441	29851879, 29851164	15000
chr9:29835192-29836103	29765000	29835000	3	ENSDARG00000018121	29769162	70000
chr9:29835192-29836103	29835000	29860000	2	ENSDARG00000005128	29860807	25000
chr16:25311710-25312609	25310000	25315000	39	ENSDARG00000108509	25318921	5000
chr16:25311710-25312609	25310000	25315000	39	ENSDARG00000040280	25318483	5000
chr11:18543974-18544703	18540000	18540000	39	ENSDARG00000040764	18542961	0
chr11:18543974-18544703	18540000	18540000	39	ENSDARG00000096939	18540020	0
chr11:18543974-18544703	18540000	18625000	4	ENSDARG00000002037	18629492	85000
chr11:18543974-18544703	18540000	18635000	4	ENSDARG00000002037	18637957	95000
chr11:18543974-18544703	18510000	18540000	2	ENSDARG00000107785	18514100	30000
chr21:44694292-44695727	44695000	44705000	38	ENSDARG00000012892	44707619	10000
chr21:44694292-44695727	44690000	44705000	17	ENSDARG00000012892	44707619	15000
chr21:44694292-44695727	44695000	44745000	3	ENSDARG00000005462	44748492	50000
chr21:44694292-44695727	44695000	44745000	3	ENSDARG00000060282	44748991	50000
chr21:44694292-44695727	44690000	44745000	2	ENSDARG00000005462	44748492	55000
chr21:44694292-44695727	44690000	44745000	2	ENSDARG00000060282	44748991	55000
chr3:36716309-36717358	36715000	36715000	38	ENSDARG00000037894	36717843, 36717712	0
chr3:36716309-36717358	36715000	36720000	33	ENSDARG00000037894	36720332	5000
chr3:36716309-36717358	36695000	36715000	14	ENSDARG00000037895	36697257	20000
chr3:36716309-36717358	36700000	36715000	7	ENSDARG00000037895	36704638	15000
chr3:36716309-36717358	36715000	36750000	5	ENSDARG00000098006	36753607	35000
chr3:36716309-36717358	36680000	36715000	5	ENSDARG00000094901	36682332, 36680088	35000
chr3:36716309-36717358	36715000	36790000	3	ENSDARG00000074524	36792156	75000
chr3:36716309-36717358	36715000	36800000	3	ENSDARG00000074524	36802891	85000
chr9:18803752-18806338	18805000	18805000	37	ENSDARG00000038306	18807025, 18807341	0
chr9:18803752-18806338	18800000	18805000	14	ENSDARG00000038306	18807025, 18807341	5000
chr9:18803752-18806338	18725000	18805000	8	ENSDARG00000038306	18727544	80000
chr9:18803752-18806338	18730000	18805000	8	ENSDARG00000038306	18734992	75000
chr9:18803752-18806338	18735000	18805000	6	ENSDARG00000038306	18735300	70000
chr9:18803752-18806338	18805000	18865000	5	ENSDARG00000068691	18869885	60000
chr9:18803752-18806338	18705000	18805000	5	ENSDARG00000094003	18708773	100000
chr9:18803752-18806338	18805000	18820000	4	ENSDARG00000006816	18821648	15000
chr9:18803752-18806338	18805000	18900000	3	ENSDARG00000092033	18903986, 18903896	95000
chr9:18803752-18806338	18805000	18900000	3	ENSDARG00000092630	18903985	95000
chr4:22753859-22756089	22750000	22750000	37	ENSDARG00000007523	22751678	0
chr4:22753859-22756089	22750000	22755000	23	ENSDARG00000045490	22759194, 22759202	5000
chr4:22753859-22756089	22750000	22755000	23	ENSDARG00000007523	22751678	5000
chr4:22753859-22756089	22755000	22755000	9	ENSDARG00000045490	22759194, 22759202	0
chr4:22753859-22756089	22750000	22795000	6	ENSDARG00000018111	22798550	45000
chr4:22753859-22756089	22755000	22795000	3	ENSDARG00000018111	22798550	40000
chr23:27892709-27894930	27890000	27895000	37	ENSDARG00000018968	27896379, 27896237	5000
chr23:27892709-27894930	27830000	27890000	2	ENSDARG00000037060	27830443	60000
chr23:27892709-27894930	27860000	27890000	2	ENSDARG00000037060	27863254	30000
chr10:36460038-36461372	36460000	36460000	37	ENSDARG00000099532	36462804, 36462586, 36462633	0
chr10:36460038-36461372	36400000	36460000	5	ENSDARG00000068660	36401418	60000
chr10:36460038-36461372	36375000	36460000	3	ENSDARG00000103418	36379136	85000
chr23:27889576-27890867	27890000	27895000	37	ENSDARG00000018968	27896379, 27896237	5000
chr23:27889576-27890867	27885000	27895000	9	ENSDARG00000018968	27896379, 27896237	10000
chr23:27889576-27890867	27885000	27985000	2	ENSDARG00000100606	27985254	100000
chr23:27889576-27890867	27830000	27885000	2	ENSDARG00000037060	27830443	55000
chr23:27889576-27890867	27830000	27890000	2	ENSDARG00000037060	27830443	60000
chr23:27889576-27890867	27860000	27890000	2	ENSDARG00000037060	27863254	30000
chr5:34942104-34943180	34940000	34960000	37	ENSDARG00000067976	34961454	20000
chr5:34942104-34943180	34900000	34940000	5	ENSDARG00000093818	34902017	40000
chr2:35622507-35623486	35620000	35620000	37	ENSDARG00000038754	35621180	0
chr2:35622507-35623486	35620000	35630000	8	ENSDARG00000092137	35630164	10000
chr2:35622507-35623486	35620000	35630000	8	ENSDARG00000054882	35633630	10000
chr2:35622507-35623486	35620000	35630000	8	ENSDARG00000011326	35633090	10000
chr2:35622507-35623486	35620000	35635000	7	ENSDARG00000054882	35639410	15000
chr2:35622507-35623486	35610000	35620000	6	ENSDARG00000014731	35612997	10000
chr2:35622507-35623486	35605000	35620000	5	ENSDARG00000068305	35608966	15000
chr2:35622507-35623486	35595000	35620000	2	ENSDARG00000105881	35597123	25000
chr10:45408460-45409367	45400000	45405000	37	ENSDARG00000098683	45401714	5000
chr12:685328-685981	685000	685000	37	ENSDARG00000096662	689678, 689397	0
chr12:685328-685981	680000	685000	13	ENSDARG00000079791	681245	5000
chr12:685328-685981	675000	685000	8	ENSDARG00000079791	678259	10000
chr12:685328-685981	685000	755000	7	ENSDARG00000096662	757110	70000
chr12:685328-685981	685000	775000	4	ENSDARG00000096662	775058	90000
chr12:685328-685981	605000	685000	3	ENSDARG00000096562	605426	80000
chr12:685328-685981	620000	685000	2	ENSDARG00000096669	622219	65000
chr12:685328-685981	620000	685000	2	ENSDARG00000096562	622583	65000
chr12:685328-685981	630000	685000	2	ENSDARG00000033170	630577	55000
chr12:685328-685981	630000	685000	2	ENSDARG00000096522	632494	55000
chr12:685328-685981	640000	685000	2	ENSDARG00000033170	640031	45000
chr12:685328-685981	650000	685000	2	ENSDARG00000103785	650599	35000
chr23:44471888-44472530	44465000	44470000	37	ENSDARG00000060597	44467484, 44467486	5000
chr23:44471888-44472530	44470000	44470000	28	ENSDARG00000035771	44470357, 44470931, 44471496	0
chr23:44471888-44472530	44460000	44470000	17	ENSDARG00000060597	44460632	10000
chr23:44471888-44472530	44470000	44495000	4	ENSDARG00000095809	44498062	25000
chr4:239663-239896	235000	240000	37	ENSDARG00000102123	241528, 240969, 240933	5000
chr4:239663-239896	190000	235000	11	ENSDARG00000100143	194804	45000
chr4:239663-239896	205000	235000	9	ENSDARG00000098311	207365, 207369	30000
chr4:239663-239896	205000	235000	9	ENSDARG00000104373	205503	30000
chr4:239663-239896	235000	235000	8	ENSDARG00000102123	238178, 239284, 239286	0
chr4:239663-239896	230000	235000	6	ENSDARG00000102123	231334	5000
chr4:239663-239896	195000	235000	5	ENSDARG00000100143	195214	40000
chr4:239663-239896	215000	235000	5	ENSDARG00000102121	216043	20000
chr4:239663-239896	145000	235000	4	ENSDARG00000102474	149700	90000
chr4:239663-239896	145000	235000	4	ENSDARG00000104049	147740, 147627	90000
chr4:239663-239896	200000	235000	4	ENSDARG00000104839	200252, 200026, 202858, 200051, 200256	35000
chr4:239663-239896	235000	250000	3	ENSDARG00000102141	251201	15000
chr4:239663-239896	175000	235000	3	ENSDARG00000100143	179356	60000
chr4:239663-239896	225000	235000	3	ENSDARG00000102123	225060, 229043, 229020	10000
chr4:239663-239896	235000	315000	2	ENSDARG00000045911	317903, 319261	80000
chr4:239663-239896	235000	315000	2	ENSDARG00000045913	317300, 317265	80000
chr4:239663-239896	150000	235000	2	ENSDARG00000102474	154409, 154272	85000
chr2:4465355-4468953	4460000	4465000	36	ENSDARG00000099395	4462176, 4461665	5000
chr2:4465355-4468953	4365000	4465000	2	ENSDARG00000103589	4366260, 4366340, 4367374, 4367422	100000
chr13:5434127-5436918	5435000	5440000	36	ENSDARG00000012078	5440976	5000
chr13:5434127-5436918	5435000	5440000	36	ENSDARG00000093874	5442366	5000
chr13:5434127-5436918	5435000	5435000	18	ENSDARG00000012078	5437232	0
chr13:5434127-5436918	5430000	5435000	9	ENSDARG00000012078	5437232	5000
chr13:5434127-5436918	5430000	5440000	6	ENSDARG00000012078	5440976	10000
chr13:5434127-5436918	5430000	5440000	6	ENSDARG00000093874	5442366	10000
chr7:33068414-33070057	33070000	33075000	36	ENSDARG00000006487	33078932, 33077495	5000
chr7:33068414-33070057	33065000	33075000	9	ENSDARG00000006487	33078932, 33077495	10000
chr7:33068414-33070057	33070000	33080000	2	ENSDARG00000006487	33080335, 33080382, 33080229	10000
chr7:33070106-33071532	33070000	33075000	36	ENSDARG00000006487	33078932, 33077495	5000
chr7:33070106-33071532	33070000	33080000	2	ENSDARG00000006487	33080335, 33080382, 33080229	10000
chr12:41010017-41011313	41010000	41015000	36	ENSDARG00000103394	41016164	5000
chr12:41010017-41011313	40925000	41010000	3	ENSDARG00000101579	40925462	85000
chr12:41010017-41011313	40915000	41010000	2	ENSDARG00000108020	40918951	95000
chr13:5444889-5445946	5435000	5440000	36	ENSDARG00000012078	5437232	5000
chr13:5444889-5445946	5440000	5440000	16	ENSDARG00000012078	5440976	0
chr13:5444889-5445946	5440000	5440000	16	ENSDARG00000093874	5442366	0
chr13:5444889-5445946	5440000	5445000	10	ENSDARG00000012078	5440976	5000
chr13:5444889-5445946	5440000	5445000	10	ENSDARG00000093874	5442366	5000
chr13:5444889-5445946	5440000	5465000	5	ENSDARG00000095303	5465419	25000
chr13:5444889-5445946	5435000	5445000	5	ENSDARG00000012078	5437232	10000
chr7:37617317-37618300	37615000	37620000	36	ENSDARG00000060071	37624513, 37623771	5000
chr7:37615379-37616310	37615000	37620000	36	ENSDARG00000060071	37624513, 37623771	5000
chr18:50705526-50706421	50705000	50710000	36	ENSDARG00000103032	50710614	5000
chr18:50705526-50706421	50705000	50710000	36	ENSDARG00000105740	50710722	5000
chr18:50705526-50706421	50615000	50705000	2	ENSDARG00000100766	50617684, 50617459, 50617655	90000
chr7:33073412-33074187	33070000	33075000	36	ENSDARG00000006487	33078932, 33077495	5000
chr7:33073412-33074187	33070000	33080000	2	ENSDARG00000006487	33080335, 33080382, 33080229	10000
chr8:20595892-20596631	20590000	20595000	36	ENSDARG00000043210	20592425, 20592120	5000
chr7:73372812-73373481	73370000	73370000	36	ENSDARG00000079738	73371701	0
chr18:50706761-50707077	50705000	50710000	36	ENSDARG00000103032	50710614	5000
chr18:50706761-50707077	50705000	50710000	36	ENSDARG00000105740	50710722	5000
chr18:50706761-50707077	50615000	50705000	2	ENSDARG00000100766	50617684, 50617459, 50617655	90000
chr24:10273283-10275206	10270000	10275000	35	ENSDARG00000093108	10276979	5000
chr24:10273283-10275206	10270000	10275000	35	ENSDARG00000045695	10273098	5000
chr24:10273283-10275206	10270000	10270000	33	ENSDARG00000045695	10273098	0
chr24:10273283-10275206	10270000	10290000	10	ENSDARG00000095733	10290140	20000
chr24:10273283-10275206	10170000	10270000	7	ENSDARG00000073931	10170191	100000
chr24:10273283-10275206	10235000	10270000	5	ENSDARG00000071724	10236615	35000
chr24:10273283-10275206	10255000	10270000	5	ENSDARG00000098036	10257479	15000
chr24:10273283-10275206	10275000	10275000	3	ENSDARG00000093108	10276979	0
chr24:10273283-10275206	10250000	10270000	3	ENSDARG00000071724	10253891	20000
chr24:10273283-10275206	10255000	10275000	2	ENSDARG00000098036	10257479	20000
chr20:144805-146566	125000	140000	35	ENSDARG00000098046	128337	15000
chr20:144805-146566	125000	140000	35	ENSDARG00000088929	128364, 127585	15000
chr20:144805-146566	145000	155000	19	ENSDARG00000020984	158943, 158939	10000
chr20:144805-146566	140000	165000	19	ENSDARG00000043960	166354	25000
chr20:144805-146566	145000	165000	17	ENSDARG00000043960	166354	20000
chr20:144805-146566	140000	155000	11	ENSDARG00000020984	158943, 158939	15000
chr20:144805-146566	140000	220000	9	ENSDARG00000043973	223285	80000
chr20:144805-146566	145000	195000	8	ENSDARG00000071040	199826	50000
chr20:144805-146566	125000	145000	8	ENSDARG00000098046	128337	20000
chr20:144805-146566	125000	145000	8	ENSDARG00000088929	128364, 127585	20000
chr20:144805-146566	115000	140000	7	ENSDARG00000095802	117846	25000
chr20:144805-146566	145000	175000	5	ENSDARG00000043963	177183	30000
chr20:144805-146566	145000	180000	4	ENSDARG00000102660	183527	35000
chr20:144805-146566	140000	175000	3	ENSDARG00000043963	177183	35000
chr20:144805-146566	140000	180000	2	ENSDARG00000102660	183527	40000
chr20:144805-146566	140000	190000	2	ENSDARG00000043963	194206	50000
chr20:144805-146566	145000	220000	2	ENSDARG00000043973	223285	75000
chr20:144805-146566	140000	230000	2	ENSDARG00000020785	230251	90000
chr20:144805-146566	145000	230000	2	ENSDARG00000020785	230251	85000
chr20:140792-142364	125000	140000	35	ENSDARG00000098046	128337	15000
chr20:140792-142364	125000	140000	35	ENSDARG00000088929	128364, 127585	15000
chr20:140792-142364	140000	165000	19	ENSDARG00000043960	166354	25000
chr20:140792-142364	140000	155000	11	ENSDARG00000020984	158943, 158939	15000
chr20:140792-142364	140000	220000	9	ENSDARG00000043973	223285	80000
chr20:140792-142364	115000	140000	7	ENSDARG00000095802	117846	25000
chr20:140792-142364	140000	175000	3	ENSDARG00000043963	177183	35000
chr20:140792-142364	140000	180000	2	ENSDARG00000102660	183527	40000
chr20:140792-142364	140000	190000	2	ENSDARG00000043963	194206	50000
chr20:140792-142364	140000	230000	2	ENSDARG00000020785	230251	90000
chr20:17842837-17844242	17840000	17840000	35	ENSDARG00000018693	17840340	0
chr20:17842837-17844242	17840000	17880000	4	ENSDARG00000103916	17884985	40000
chr17:16559001-16560350	16555000	16555000	35	ENSDARG00000012833	16556988, 16557252	0
chr17:16559001-16560350	16555000	16560000	19	ENSDARG00000012833	16556988, 16557252	5000
chr21:225002-226341	225000	225000	35	ENSDARG00000104808	228518, 229738	0
chr21:225002-226341	210000	225000	31	ENSDARG00000098935	211830, 211744	15000
chr21:225002-226341	210000	225000	31	ENSDARG00000101873	211779	15000
chr21:225002-226341	220000	225000	31	ENSDARG00000102477	223051, 223066, 224128	5000
chr21:225002-226341	225000	235000	26	ENSDARG00000104808	239998	10000
chr21:225002-226341	225000	240000	18	ENSDARG00000104808	240036, 243919	15000
chr21:225002-226341	225000	250000	15	ENSDARG00000103762	253925	25000
chr21:225002-226341	200000	225000	10	ENSDARG00000103296	204634	25000
chr21:225002-226341	135000	225000	9	ENSDARG00000102404	136927, 137832	90000
chr21:225002-226341	205000	225000	7	ENSDARG00000098935	205632, 207132	20000
chr21:225002-226341	225000	270000	4	ENSDARG00000100789	271713, 271694	45000
chr21:225002-226341	130000	225000	2	ENSDARG00000108788	130282	95000
chr13:37391157-37392293	37390000	37390000	35	ENSDARG00000060534	37393884	0
chr13:37391157-37392293	37390000	37405000	21	ENSDARG00000092456	37409484, 37409437	15000
chr13:37391157-37392293	37390000	37415000	12	ENSDARG00000030761	37419597	25000
chr13:37391157-37392293	37390000	37470000	11	ENSDARG00000003827	37474710, 37473355, 37474649	80000
chr13:37391157-37392293	37335000	37390000	10	ENSDARG00000069118	37339379, 37339634, 37339652	55000
chr13:37391157-37392293	37390000	37455000	9	ENSDARG00000030761	37459827	65000
chr13:37391157-37392293	37390000	37485000	9	ENSDARG00000074217	37489139, 37487141, 37489089	95000
chr13:37391157-37392293	37330000	37390000	8	ENSDARG00000069118	37330573	60000
chr13:37391157-37392293	37345000	37390000	8	ENSDARG00000077265	37349099	45000
chr13:37391157-37392293	37390000	37490000	6	ENSDARG00000039243	37494400, 37494304	100000
chr8:4641869-4642664	4640000	4640000	35	ENSDARG00000043716	4641497	0
chr8:4641869-4642664	4635000	4640000	20	ENSDARG00000017140	4638191, 4638327	5000
chr8:4641869-4642664	4640000	4645000	18	ENSDARG00000080448	4649398	5000
chr8:4641869-4642664	4640000	4740000	2	ENSDARG00000055723	4741891	100000
chr4:152914-153665	145000	150000	35	ENSDARG00000102474	149700	5000
chr4:152914-153665	145000	150000	35	ENSDARG00000104049	147740, 147627	5000
chr4:152914-153665	135000	150000	27	ENSDARG00000102226	135880	15000
chr4:152914-153665	150000	190000	16	ENSDARG00000100143	194804	40000
chr4:152914-153665	120000	150000	12	ENSDARG00000103095	120072, 120079	30000
chr4:152914-153665	150000	195000	11	ENSDARG00000100143	195214	45000
chr4:152914-153665	150000	150000	9	ENSDARG00000102474	154409, 154272	0
chr4:152914-153665	150000	200000	7	ENSDARG00000104839	200252, 200026, 202858, 200051, 200256	50000
chr4:152914-153665	150000	175000	6	ENSDARG00000100143	179356	25000
chr4:152914-153665	150000	215000	6	ENSDARG00000102121	216043	65000
chr4:152914-153665	90000	150000	6	ENSDARG00000102128	90801, 90911, 90903	60000
chr4:152914-153665	130000	150000	6	ENSDARG00000103095	131656	20000
chr4:152914-153665	150000	205000	3	ENSDARG00000098311	207365, 207369	55000
chr4:152914-153665	150000	205000	3	ENSDARG00000104373	205503	55000
chr4:152914-153665	75000	150000	3	ENSDARG00000100422	77742	75000
chr4:152914-153665	150000	235000	2	ENSDARG00000102123	238178, 239284, 239286	85000
chr4:152914-153665	150000	240000	2	ENSDARG00000102123	241528, 240969, 240933	90000
chr18:50718267-50718738	50710000	50715000	35	ENSDARG00000103032	50710614	5000
chr18:50718267-50718738	50710000	50715000	35	ENSDARG00000105740	50710722	5000
chr18:50718267-50718738	50690000	50715000	2	ENSDARG00000105281	50691068	25000
chr20:28457657-28457868	28450000	28455000	35	ENSDARG00000070432	28453262	5000
chr20:28457657-28457868	28455000	28460000	18	ENSDARG00000070433	28462484	5000
chr20:28457657-28457868	28455000	28505000	7	ENSDARG00000038348	28505438	50000
chr20:28457657-28457868	28455000	28505000	7	ENSDARG00000078652	28506483	50000
chr20:28457657-28457868	28455000	28505000	7	ENSDARG00000081566	28509969	50000
chr20:28457657-28457868	28365000	28455000	7	ENSDARG00000070426	28367802, 28367855	90000
chr20:28457657-28457868	28455000	28465000	4	ENSDARG00000070434	28465652	10000
chr15:25274852-25276594	25270000	25270000	34	ENSDARG00000101859	25274043, 25273797	0
chr15:25274852-25276594	25270000	25275000	15	ENSDARG00000101859	25274043, 25273797	5000
chr15:25274852-25276594	25220000	25270000	6	ENSDARG00000090686	25222839, 25220856	50000
chr15:25274852-25276594	25215000	25270000	2	ENSDARG00000069324	25218138, 25218081	55000
chr14:27700840-27702417	27700000	27700000	34	ENSDARG00000075666	27703881	0
chr14:27700840-27702417	27700000	27750000	14	ENSDARG00000033501	27754446	50000
chr14:27700840-27702417	27700000	27750000	14	ENSDARG00000105498	27754369	50000
chr1:51234399-51235620	51235000	51240000	34	ENSDARG00000092443	51242510	5000
chr1:51234399-51235620	51230000	51240000	22	ENSDARG00000092443	51242510	10000
chr1:51234399-51235620	51235000	51265000	2	ENSDARG00000043226	51269049	30000
chr5:49095253-49096471	49090000	49095000	34	ENSDARG00000094128	49091584	5000
chr5:49095253-49096471	49090000	49095000	34	ENSDARG00000052695	49093202	5000
chr5:49095253-49096471	49095000	49100000	3	ENSDARG00000098045	49103746	5000
chr1:51237727-51238815	51235000	51240000	34	ENSDARG00000092443	51242510	5000
chr1:51237727-51238815	51235000	51265000	2	ENSDARG00000043226	51269049	30000
chr6:53326275-53327327	53325000	53330000	34	ENSDARG00000104372	53333880	5000
chr6:53326275-53327327	53325000	53325000	2	ENSDARG00000104372	53328680	0
chr15:4629465-4630508	4625000	4625000	34	ENSDARG00000042252	4625781, 4625669	0
chr15:4629465-4630508	4625000	4640000	13	ENSDARG00000097648	4641635	15000
chr15:4629465-4630508	4625000	4630000	6	ENSDARG00000042252	4625781, 4625669	5000
chr15:4629465-4630508	4585000	4625000	4	ENSDARG00000042833	4589616	40000
chr15:4629465-4630508	4605000	4625000	4	ENSDARG00000042252	4605476	20000
chr15:4629465-4630508	4535000	4625000	3	ENSDARG00000108419	4537402	90000
chr15:4629465-4630508	4535000	4625000	3	ENSDARG00000042835	4537240	90000
chr12:23942038-23943034	23935000	23940000	34	ENSDARG00000005246	23939675	5000
chr12:23942038-23943034	23935000	23940000	34	ENSDARG00000055078	23939139	5000
chr11:1879029-1879857	1870000	1875000	34	ENSDARG00000044179	1874708, 1874503	5000
chr11:1879029-1879857	1875000	1970000	2	ENSDARG00000059370	1970845	95000
chr11:1879029-1879857	1845000	1875000	2	ENSDARG00000097827	1848874	30000
chr11:1877070-1877872	1870000	1875000	34	ENSDARG00000044179	1874708, 1874503	5000
chr11:1877070-1877872	1875000	1970000	2	ENSDARG00000059370	1970845	95000
chr11:1877070-1877872	1845000	1875000	2	ENSDARG00000097827	1848874	30000
chr4:17730408-17733342	17730000	17735000	33	ENSDARG00000014572	17736032	5000
chr4:17730408-17733342	17730000	17830000	2	ENSDARG00000016886	17834448	100000
chr4:17730408-17733342	17680000	17730000	2	ENSDARG00000045561	17680905	50000
chr4:17730408-17733342	17680000	17730000	2	ENSDARG00000030153	17682638, 17682655, 17682820	50000
chr7:60047420-60049285	60045000	60045000	33	ENSDARG00000068246	60046639, 60046636	0
chr7:60047420-60049285	60045000	60050000	7	ENSDARG00000030161	60054110, 60054174	5000
chr7:60047420-60049285	59980000	60045000	3	ENSDARG00000068246	59983435	65000
chr2:21339042-21340363	21340000	21340000	33	ENSDARG00000042652	21342272, 21342293	0
chr2:21339042-21340363	21335000	21340000	11	ENSDARG00000042652	21342272, 21342293	5000
chr2:21339042-21340363	21335000	21340000	11	ENSDARG00000042656	21336064	5000
chr2:21339042-21340363	21305000	21340000	9	ENSDARG00000039142	21309611, 21309729	35000
chr2:21339042-21340363	21305000	21335000	5	ENSDARG00000039142	21309611, 21309729	30000
chr2:21339042-21340363	21340000	21370000	2	ENSDARG00000042652	21370422	30000
chr2:21339042-21340363	21340000	21430000	2	ENSDARG00000063544	21432255, 21431587	90000
chr21:26453789-26454947	26445000	26450000	33	ENSDARG00000097025	26445822	5000
chr21:26453789-26454947	26445000	26450000	33	ENSDARG00000077860	26446542, 26446357, 26446522	5000
chr21:26453789-26454947	26450000	26455000	5	ENSDARG00000077938	26459005, 26459041	5000
chr21:26453789-26454947	26450000	26485000	2	ENSDARG00000012399	26485876, 26486400	35000
chr3:32547583-32548506	32545000	32550000	33	ENSDARG00000027187	32554272	5000
chr3:32547583-32548506	32535000	32545000	20	ENSDARG00000027182	32539432, 32539476, 32539854	10000
chr3:32547583-32548506	32515000	32545000	18	ENSDARG00000037966	32519983	30000
chr3:32547583-32548506	32545000	32545000	16	ENSDARG00000027187	32549560, 32549532	0
chr3:32547583-32548506	32530000	32545000	13	ENSDARG00000037967	32530051, 32530277, 32531556	15000
chr3:32547583-32548506	32545000	32565000	11	ENSDARG00000037968	32566710, 32566707, 32566759	20000
chr3:32547583-32548506	32545000	32555000	10	ENSDARG00000027196	32557993	10000
chr3:32547583-32548506	32545000	32580000	7	ENSDARG00000060030	32582443, 32583367	35000
chr3:32547583-32548506	32545000	32575000	6	ENSDARG00000037968	32575426	30000
chr3:32547583-32548506	32455000	32545000	4	ENSDARG00000070391	32458450	90000
chr3:32547583-32548506	32520000	32545000	3	ENSDARG00000037966	32520003, 32520006	25000
chr3:32547583-32548506	32545000	32615000	2	ENSDARG00000036966	32617899, 32617972, 32617986, 32616471	70000
chr1:23865905-23866521	23865000	23865000	33	ENSDARG00000054334	23866585	0
chr1:23865905-23866521	23865000	23865000	33	ENSDARG00000037309	23868009	0
chr1:23865905-23866521	23860000	23865000	16	ENSDARG00000037309	23861438	5000
chr17:11163928-11165937	11165000	11175000	32	ENSDARG00000004297	11175893	10000
chr17:11163928-11165937	11160000	11175000	21	ENSDARG00000004297	11175893	15000
chr10:20304361-20306349	20295000	20300000	32	ENSDARG00000076858	20299073	5000
chr10:20304361-20306349	20220000	20305000	6	ENSDARG00000057456	20222782, 20222758	85000
chr10:20304361-20306349	20305000	20395000	2	ENSDARG00000057678	20399632	90000
chr10:20304361-20306349	20220000	20300000	2	ENSDARG00000057456	20222782, 20222758	80000
chr10:20304361-20306349	20295000	20305000	2	ENSDARG00000076858	20299073	10000
chr17:11166521-11168346	11165000	11175000	32	ENSDARG00000004297	11175893	10000
chr21:768651-770301	765000	765000	32	ENSDARG00000089844	767435	0
chr21:768651-770301	765000	795000	7	ENSDARG00000061100	797223	30000
chr21:768651-770301	765000	810000	7	ENSDARG00000093088	812494	45000
chr21:768651-770301	765000	810000	7	ENSDARG00000011921	812490	45000
chr21:768651-770301	765000	770000	6	ENSDARG00000089844	767435	5000
chr21:768651-770301	765000	785000	2	ENSDARG00000080218	786029	20000
chr17:39236072-39237661	39235000	39235000	32	ENSDARG00000029668	39237751	0
chr8:14915332-14916672	14875000	14915000	32	ENSDARG00000013841	14876679	40000
chr8:14915332-14916672	14915000	14920000	8	ENSDARG00000013841	14921882, 14921891	5000
chr8:14915332-14916672	14915000	14945000	2	ENSDARG00000020131	14949301, 14949307	30000
chr14:1351562-1352778	1350000	1350000	32	ENSDARG00000043627	1351494	0
chr14:1351562-1352778	1340000	1350000	28	ENSDARG00000041215	1342654	10000
chr14:1351562-1352778	1340000	1350000	28	ENSDARG00000016112	1342084	10000
chr14:1351562-1352778	1350000	1415000	2	ENSDARG00000104408	1419835	65000
chr11:23821330-23822337	23820000	23825000	32	ENSDARG00000016200	23825339	5000
chr11:23821330-23822337	23820000	23825000	32	ENSDARG00000097411	23826306	5000
chr11:23821330-23822337	23795000	23820000	4	ENSDARG00000009754	23796488, 23797947	25000
chr11:23821330-23822337	23800000	23820000	3	ENSDARG00000009754	23801276	20000
chr11:23821330-23822337	23805000	23820000	3	ENSDARG00000013122	23808322	15000
chr21:3296880-3297832	3295000	3300000	32	ENSDARG00000016858	3301920	5000
chr20:32324498-32325208	32320000	32320000	32	ENSDARG00000020693	32321526, 32321527	0
chr20:32324498-32325208	32320000	32325000	5	ENSDARG00000096751	32328730	5000
chr20:32324498-32325208	32320000	32325000	5	ENSDARG00000020693	32321526, 32321527	5000
chr20:32324498-32325208	32245000	32320000	2	ENSDARG00000002826	32246141, 32246022	75000
chr20:32324498-32325208	32245000	32320000	2	ENSDARG00000020693	32249476, 32249523	75000
chr20:32324498-32325208	32285000	32320000	2	ENSDARG00000094668	32286018	35000
chr19:7587762-7588377	7585000	7585000	32	ENSDARG00000063252	7588404	0
chr19:7587762-7588377	7570000	7585000	21	ENSDARG00000063258	7574792	15000
chr19:7587762-7588377	7585000	7605000	14	ENSDARG00000063249	7606663	20000
chr19:7587762-7588377	7575000	7585000	12	ENSDARG00000063258	7576081	10000
chr19:7587762-7588377	7575000	7585000	12	ENSDARG00000019222	7576866	10000
chr19:7587762-7588377	7505000	7585000	7	ENSDARG00000018574	7505422	80000
chr19:7587762-7588377	7545000	7585000	7	ENSDARG00000106283	7549391	40000
chr19:7587762-7588377	7580000	7585000	7	ENSDARG00000095692	7582814	5000
chr19:7587762-7588377	7535000	7585000	5	ENSDARG00000004866	7535071, 7535088	50000
chr19:7587762-7588377	7585000	7630000	4	ENSDARG00000071015	7630929, 7630975, 7630878	45000
chr19:7587762-7588377	7530000	7585000	4	ENSDARG00000071026	7531871	55000
chr19:7587762-7588377	7585000	7645000	3	ENSDARG00000096369	7647207	60000
chr19:7587762-7588377	7585000	7645000	3	ENSDARG00000093628	7648838	60000
chr19:7587762-7588377	7520000	7585000	3	ENSDARG00000007943	7523023, 7522761	65000
chr13:17337597-17339862	17330000	17335000	31	ENSDARG00000093577	17333462, 17333410	5000
chr13:17337597-17339862	17330000	17335000	31	ENSDARG00000057166	17333662, 17333370	5000
chr13:17337597-17339862	17335000	17335000	30	ENSDARG00000018492	17337169	0
chr18:18895076-18897151	18890000	18895000	31	ENSDARG00000003616	18890667	5000
chr18:18895076-18897151	18895000	18950000	2	ENSDARG00000069168	18953032	55000
chr7:27521009-27522509	27520000	27525000	31	ENSDARG00000105566	27526628	5000
chr7:27521009-27522509	27520000	27525000	31	ENSDARG00000062190	27527316, 27527510	5000
chr13:26940470-26941732	26940000	26940000	31	ENSDARG00000006760	26943451	0
chr13:26940470-26941732	26910000	26940000	3	ENSDARG00000039499	26910437, 26910395	30000
chr13:26940470-26941732	26905000	26940000	2	ENSDARG00000039497	26907929, 26907957	35000
chr4:7668699-7669673	7665000	7670000	31	ENSDARG00000108043	7671466	5000
chr4:7668699-7669673	7665000	7665000	26	ENSDARG00000018688	7668689	0
chr4:7668699-7669673	7660000	7665000	14	ENSDARG00000006029	7664494, 7664536	5000
chr13:40212611-40213455	40205000	40210000	31	ENSDARG00000052994	40208837	5000
chr13:40212611-40213455	40210000	40310000	2	ENSDARG00000039093	40311660, 40311706, 40311715	100000
chr13:40212611-40213455	40155000	40210000	2	ENSDARG00000039082	40156880, 40156916	55000
chr13:40212611-40213455	40200000	40210000	2	ENSDARG00000100077	40201672	10000
chr4:780641-781414	775000	780000	31	ENSDARG00000102878	776197	5000
chr4:780641-781414	780000	780000	19	ENSDARG00000102878	784410, 784383	0
chr4:780641-781414	765000	780000	17	ENSDARG00000016968	766348	15000
chr4:780641-781414	745000	780000	11	ENSDARG00000045900	747112	35000
chr4:780641-781414	780000	795000	6	ENSDARG00000059311	795005	15000
chr4:780641-781414	735000	780000	4	ENSDARG00000045900	739625	45000
chr4:780641-781414	780000	820000	3	ENSDARG00000017386	824371, 824452	40000
chr4:780641-781414	715000	780000	3	ENSDARG00000107297	719036	65000
chr4:780641-781414	780000	800000	2	ENSDARG00000059311	802423	20000
chr22:357278-357915	355000	360000	31	ENSDARG00000031216	362922	5000
chr22:357278-357915	340000	355000	20	ENSDARG00000046002	342777, 341606, 342767, 342317	15000
chr22:357278-357915	345000	355000	6	ENSDARG00000090145	349945	10000
chr22:357278-357915	355000	365000	3	ENSDARG00000078657	368076	10000
chr22:357278-357915	355000	365000	3	ENSDARG00000078223	369831, 369734	10000
chr4:18449151-18449782	18445000	18445000	31	ENSDARG00000045557	18447923	0
chr4:18449151-18449782	18445000	18450000	14	ENSDARG00000033757	18453012	5000
chr4:18449151-18449782	18445000	18465000	14	ENSDARG00000045555	18466504	20000
chr4:18449151-18449782	18430000	18445000	7	ENSDARG00000097434	18430566	15000
chr4:18449151-18449782	18350000	18445000	4	ENSDARG00000107051	18351322	95000
chr4:18449151-18449782	18445000	18500000	3	ENSDARG00000073965	18500231	55000
chr13:45384674-45385297	45385000	45385000	31	ENSDARG00000002194	45386122, 45386051, 45387357	0
chr13:45384674-45385297	45385000	45385000	31	ENSDARG00000012741	45387571, 45387113, 45387466	0
chr13:45384674-45385297	45350000	45385000	5	ENSDARG00000015757	45354229	35000
chr13:45384674-45385297	45380000	45385000	4	ENSDARG00000002194	45386122, 45386051, 45387357	5000
chr13:45384674-45385297	45380000	45385000	4	ENSDARG00000012741	45387571, 45387113, 45387466	5000
chr13:45384674-45385297	45345000	45385000	4	ENSDARG00000015757	45348281, 45348333, 45348279	40000
chr13:45384674-45385297	45335000	45385000	2	ENSDARG00000030440	45338385, 45336279, 45336099, 45335473, 45338488	50000
chr13:45384674-45385297	45335000	45385000	2	ENSDARG00000033364	45339277	50000
chr18:45890050-45892064	45865000	45890000	30	ENSDARG00000007813	45866860	25000
chr18:45890050-45892064	45890000	45890000	20	ENSDARG00000103462	45893325	0
chr18:45890050-45892064	45890000	45990000	2	ENSDARG00000009825	45993010	100000
chr4:21742068-21743625	21740000	21745000	30	ENSDARG00000045486	21745505, 21745620	5000
chr23:6653623-6655106	6650000	6650000	30	ENSDARG00000058818	6652495, 6652590, 6652599	0
chr23:6653623-6655106	6650000	6655000	11	ENSDARG00000058818	6652495, 6652590, 6652599	5000
chr23:6653623-6655106	6650000	6725000	7	ENSDARG00000103927	6727013	75000
chr23:6653623-6655106	6650000	6700000	5	ENSDARG00000097678	6701200	50000
chr23:6653623-6655106	6650000	6705000	4	ENSDARG00000013963	6707251	55000
chr23:6653623-6655106	6585000	6655000	4	ENSDARG00000063230	6588127	70000
chr20:30822701-30823960	30820000	30820000	30	ENSDARG00000042627	30822700	0
chr20:30822701-30823960	30820000	30890000	9	ENSDARG00000042627	30894450	70000
chr20:30822701-30823960	30795000	30820000	2	ENSDARG00000042623	30799652, 30799689, 30799646	25000
chr2:43769729-43770943	43765000	43765000	30	ENSDARG00000060054	43767184, 43767441	0
chr2:43769729-43770943	43765000	43770000	14	ENSDARG00000060054	43767184, 43767441	5000
chr2:43769729-43770943	43715000	43765000	4	ENSDARG00000053232	43719683	50000
chr2:43769729-43770943	43715000	43765000	4	ENSDARG00000022689	43719748	50000
chr2:43769729-43770943	43735000	43765000	4	ENSDARG00000053232	43736599, 43737299	30000
chr2:43769729-43770943	43765000	43800000	3	ENSDARG00000088955	43800416	35000
chr2:43769729-43770943	43770000	43800000	2	ENSDARG00000088955	43800416	30000
chr2:43769729-43770943	43765000	43820000	2	ENSDARG00000105141	43820415	55000
chr23:5937986-5939138	5935000	5935000	30	ENSDARG00000078011	5937881	0
chr8:21084890-21086015	21080000	21080000	30	ENSDARG00000006074	21082253	0
chr8:21084890-21086015	21070000	21080000	13	ENSDARG00000069100	21071166, 21071437, 21071066, 21071473	10000
chr8:21084890-21086015	21070000	21080000	13	ENSDARG00000069099	21074938	10000
chr8:21084890-21086015	21080000	21100000	10	ENSDARG00000038635	21101222	20000
chr8:21084890-21086015	21075000	21080000	10	ENSDARG00000069099	21078148, 21078161	5000
chr8:21084890-21086015	21080000	21110000	8	ENSDARG00000038618	21110517, 21110465	30000
chr8:21084890-21086015	21080000	21110000	8	ENSDARG00000052558	21114177, 21111237	30000
chr8:21084890-21086015	21080000	21105000	7	ENSDARG00000038618	21109798	25000
chr8:21084890-21086015	21080000	21085000	7	ENSDARG00000006074	21082253	5000
chr8:21084890-21086015	21080000	21090000	6	ENSDARG00000006074	21091775	10000
chr8:21084890-21086015	21085000	21125000	3	ENSDARG00000023309	21127037	40000
chr8:21084890-21086015	21080000	21150000	3	ENSDARG00000069095	21152674	70000
chr8:21084890-21086015	21080000	21125000	2	ENSDARG00000023309	21127037	45000
chr8:21084890-21086015	21080000	21160000	2	ENSDARG00000069093	21163335, 21163488, 21163338	80000
chr8:21084890-21086015	21055000	21080000	2	ENSDARG00000055331	21059876	25000
chr13:8275100-8276124	8270000	8275000	30	ENSDARG00000062745	8272687	5000
chr13:8275100-8276124	8265000	8275000	14	ENSDARG00000069928	8269161	10000
chr18:16136822-16137779	16135000	16135000	30	ENSDARG00000041691	16136786	0
chr18:16136822-16137779	16135000	16140000	19	ENSDARG00000057698	16144529, 16144618, 16144642, 16144597	5000
chr18:16136822-16137779	16130000	16135000	6	ENSDARG00000041747	16134156	5000
chr18:16136822-16137779	16135000	16190000	2	ENSDARG00000062821	16190063, 16192930	55000
chr2:43883987-43884868	43880000	43885000	30	ENSDARG00000074131	43886561, 43886527, 43886691	5000
chr7:24867914-24868761	24860000	24865000	30	ENSDARG00000054937	24862696, 24862657, 24862626	5000
chr7:24867914-24868761	24860000	24865000	30	ENSDARG00000098874	24864582, 24864549	5000
chr7:24867914-24868761	24855000	24865000	2	ENSDARG00000105594	24855055	10000
chr7:24867914-24868761	24855000	24865000	2	ENSDARG00000054934	24855472	10000
chr5:36430229-36431018	36430000	36430000	30	ENSDARG00000030087	36432201	0
chr5:36430229-36431018	36430000	36435000	25	ENSDARG00000030087	36435825	5000
chr5:36430229-36431018	36430000	36440000	14	ENSDARG00000101155	36444109	10000
chr5:36430229-36431018	36430000	36445000	14	ENSDARG00000035339	36447013, 36447015	15000
chr5:36430229-36431018	36430000	36485000	5	ENSDARG00000033466	36487430, 36488533	55000
chr5:36430229-36431018	36430000	36500000	5	ENSDARG00000039436	36503334	70000
chr5:36430229-36431018	36345000	36430000	5	ENSDARG00000033009	36349323	85000
chr5:36430229-36431018	36370000	36430000	5	ENSDARG00000035340	36373955	60000
chr5:36430229-36431018	36430000	36450000	3	ENSDARG00000102918	36453725	20000
chr5:36430229-36431018	36330000	36430000	3	ENSDARG00000011989	36332565	100000
chr5:36430229-36431018	36430000	36455000	2	ENSDARG00000035338	36456665	25000
chr5:36430229-36431018	36340000	36430000	2	ENSDARG00000097813	36343822	90000
chr7:24868984-24869695	24860000	24865000	30	ENSDARG00000054937	24862696, 24862657, 24862626	5000
chr7:24868984-24869695	24860000	24865000	30	ENSDARG00000098874	24864582, 24864549	5000
chr7:24868984-24869695	24855000	24865000	2	ENSDARG00000105594	24855055	10000
chr7:24868984-24869695	24855000	24865000	2	ENSDARG00000054934	24855472	10000
chr17:37839954-37840600	37840000	37845000	30	ENSDARG00000016154	37848280	5000
chr17:37839954-37840600	37835000	37845000	7	ENSDARG00000016154	37848280	10000
chr8:28408016-28408566	28405000	28415000	30	ENSDARG00000042732	28419258	10000
chr8:28408016-28408566	28405000	28415000	30	ENSDARG00000042725	28415774	10000
chr8:28408016-28408566	28320000	28405000	2	ENSDARG00000003098	28320016, 28320012, 28323329, 28323281	85000
chr12:34617491-34622840	34610000	34615000	29	ENSDARG00000080009	34614974, 34612825	5000
chr12:34617491-34622840	34615000	34630000	10	ENSDARG00000100121	34631199	15000
chr12:34617491-34622840	34620000	34655000	8	ENSDARG00000080009	34657411	35000
chr12:34617491-34622840	34610000	34620000	7	ENSDARG00000080009	34614974, 34612825	10000
chr12:34617491-34622840	34620000	34630000	3	ENSDARG00000100121	34631199	10000
chr18:35482184-35484139	35480000	35485000	29	ENSDARG00000067741	35485150	5000
chr18:35482184-35484139	35480000	35480000	11	ENSDARG00000067741	35484759	0
chr18:35482184-35484139	35430000	35480000	3	ENSDARG00000039513	35433075	50000
chr18:35482184-35484139	35430000	35480000	3	ENSDARG00000018890	35432944, 35432684, 35433399	50000
chr18:35482184-35484139	35480000	35540000	2	ENSDARG00000023797	35541927	60000
chr16:25294569-25296517	25295000	25315000	29	ENSDARG00000108509	25318921	20000
chr16:25294569-25296517	25295000	25315000	29	ENSDARG00000040280	25318483	20000
chr16:25294569-25296517	25290000	25315000	9	ENSDARG00000108509	25318921	25000
chr16:25294569-25296517	25290000	25315000	9	ENSDARG00000040280	25318483	25000
chr15:11808828-11810599	11795000	11805000	29	ENSDARG00000100467	11799448	10000
chr15:11808828-11810599	11795000	11805000	29	ENSDARG00000104058	11799039, 11799045	10000
chr15:11808828-11810599	11805000	11805000	22	ENSDARG00000102902	11808824	0
chr15:11808828-11810599	11805000	11810000	18	ENSDARG00000102902	11808824	5000
chr15:11808828-11810599	11795000	11810000	7	ENSDARG00000100467	11799448	15000
chr15:11808828-11810599	11795000	11810000	7	ENSDARG00000104058	11799039, 11799045	15000
chr15:11808828-11810599	11755000	11805000	2	ENSDARG00000099186	11759673	50000
chr12:34615616-34617242	34610000	34615000	29	ENSDARG00000080009	34614974, 34612825	5000
chr12:34615616-34617242	34615000	34630000	10	ENSDARG00000100121	34631199	15000
chr5:48003919-48005402	48005000	48010000	29	ENSDARG00000059689	48013011	5000
chr5:48003919-48005402	48005000	48010000	29	ENSDARG00000024687	48014974	5000
chr5:48003919-48005402	48000000	48010000	7	ENSDARG00000059689	48013011	10000
chr5:48003919-48005402	48000000	48010000	7	ENSDARG00000024687	48014974	10000
chr5:48003919-48005402	48000000	48030000	2	ENSDARG00000021137	48031936	30000
chr13:12896740-12898195	12895000	12900000	29	ENSDARG00000056978	12901362, 12901498, 12901363, 12900949	5000
chr13:12896740-12898195	12895000	12895000	12	ENSDARG00000026225	12898376	0
chr13:12903993-12905312	12895000	12900000	29	ENSDARG00000026225	12898376	5000
chr13:12903993-12905312	12900000	12900000	20	ENSDARG00000056978	12901362, 12901498, 12901363, 12900949	0
chr13:12903993-12905312	12900000	12905000	6	ENSDARG00000056978	12901362, 12901498, 12901363, 12900949	5000
chr13:12903993-12905312	12895000	12905000	4	ENSDARG00000026225	12898376	10000
chr12:98398-99612	90000	95000	29	ENSDARG00000077177	90016	5000
chr12:98398-99612	90000	95000	29	ENSDARG00000026090	93198, 92796, 93165	5000
chr12:98398-99612	0	95000	3	ENSDARG00000106544	999	95000
chr12:98398-99612	15000	95000	3	ENSDARG00000076357	15226	80000
chr12:98398-99612	30000	95000	2	ENSDARG00000076357	32783	65000
chr2:43358027-43359037	43355000	43355000	29	ENSDARG00000010583	43355559, 43355603, 43355501	0
chr2:43358027-43359037	43345000	43355000	16	ENSDARG00000023217	43347177	10000
chr2:43358027-43359037	43285000	43355000	6	ENSDARG00000053293	43286282	70000
chr2:43358027-43359037	43355000	43430000	4	ENSDARG00000010583	43430183	75000
chr2:43358027-43359037	43270000	43355000	2	ENSDARG00000053318	43274531	85000
chr2:43358027-43359037	43280000	43355000	2	ENSDARG00000079537	43281512, 43281581	75000
chr2:43358027-43359037	43300000	43355000	2	ENSDARG00000074118	43301940	55000
chr2:43358027-43359037	43315000	43355000	2	ENSDARG00000023217	43318874	40000
chr4:3214240-3215202	3210000	3215000	29	ENSDARG00000045870	3215254	5000
chr4:3214240-3215202	3215000	3215000	14	ENSDARG00000045870	3215254	0
chr4:3214240-3215202	3210000	3305000	2	ENSDARG00000060248	3308063	95000
chr4:3214240-3215202	3130000	3210000	2	ENSDARG00000045870	3133990	80000
chr5:49102441-49103197	49090000	49100000	29	ENSDARG00000094128	49091584	10000
chr5:49102441-49103197	49090000	49100000	29	ENSDARG00000052695	49093202	10000
chr5:49102441-49103197	49100000	49100000	7	ENSDARG00000098045	49103746	0
chr14:3939257-3939986	3935000	3935000	29	ENSDARG00000099545	3937566	0
chr14:3939257-3939986	3835000	3935000	4	ENSDARG00000038270	3837038	100000
chr14:3939257-3939986	3835000	3935000	4	ENSDARG00000040478	3837847	100000
chr14:3939257-3939986	3935000	4035000	3	ENSDARG00000055045	4038615	100000
chr19:32300323-32301029	32300000	32310000	29	ENSDARG00000077101	32313580	10000
chr5:49101931-49102296	49090000	49100000	29	ENSDARG00000094128	49091584	10000
chr5:49101931-49102296	49090000	49100000	29	ENSDARG00000052695	49093202	10000
chr5:49101931-49102296	49100000	49100000	7	ENSDARG00000098045	49103746	0
chr13:24774820-24775089	24775000	24775000	29	ENSDARG00000055429	24775857, 24779741	0
chr13:24774820-24775089	24770000	24775000	5	ENSDARG00000055429	24775857, 24779741	5000
chr13:24774820-24775089	24695000	24775000	5	ENSDARG00000105892	24698303	80000
chr13:24774820-24775089	24695000	24775000	5	ENSDARG00000061525	24695241, 24695992	80000
chr13:24774820-24775089	24695000	24775000	5	ENSDARG00000092650	24699546	80000
chr13:24774820-24775089	24720000	24775000	3	ENSDARG00000094665	24723128	55000
chr13:24774820-24775089	24750000	24775000	2	ENSDARG00000055429	24750075	25000
chr9:25968636-25973437	25960000	25965000	28	ENSDARG00000062338	25964947	5000
chr9:25968636-25973437	25965000	25965000	25	ENSDARG00000062338	25965325, 25966102	0
chr9:25968636-25973437	25965000	25970000	19	ENSDARG00000062338	25965325, 25966102	5000
chr9:25968636-25973437	25965000	26020000	11	ENSDARG00000062338	26021460	55000
chr9:25968636-25973437	25960000	25970000	7	ENSDARG00000062338	25964947	10000
chr9:25968636-25973437	25965000	26025000	4	ENSDARG00000020642	26029851, 26029857	60000
chr19:25835617-25838374	25835000	25840000	28	ENSDARG00000008503	25843032	5000
chr5:34983532-34984916	34960000	34980000	28	ENSDARG00000067976	34961454	20000
chr17:23870261-23871438	23870000	23945000	28	ENSDARG00000063229	23945731	75000
chr17:23870261-23871438	23870000	23915000	18	ENSDARG00000079857	23918861	45000
chr17:23870261-23871438	23870000	23875000	11	ENSDARG00000088699	23875002	5000
chr17:23870261-23871438	23870000	23920000	9	ENSDARG00000079857	23923867	50000
chr17:23870261-23871438	23870000	23955000	5	ENSDARG00000063229	23957331, 23957361	85000
chr17:23870261-23871438	23870000	23905000	3	ENSDARG00000071037	23908395	35000
chr1:8465906-8466997	8460000	8465000	28	ENSDARG00000108954	8460338	5000
chr1:8465906-8466997	8460000	8465000	28	ENSDARG00000058464	8460847	5000
chr1:8465906-8466997	8465000	8465000	23	ENSDARG00000058471	8469030, 8469983	0
chr1:8465906-8466997	8465000	8470000	17	ENSDARG00000058471	8470882, 8473265	5000
chr1:8465906-8466997	8435000	8465000	10	ENSDARG00000058463	8439354	30000
chr1:8465906-8466997	8465000	8475000	9	ENSDARG00000096584	8478526	10000
chr1:8465906-8466997	8465000	8510000	6	ENSDARG00000080404	8513855	45000
chr1:8465906-8466997	8465000	8510000	6	ENSDARG00000058475	8511518	45000
chr1:8465906-8466997	8465000	8510000	6	ENSDARG00000058480	8514920, 8514891	45000
chr1:8465906-8466997	8445000	8465000	6	ENSDARG00000076716	8446025, 8449934	20000
chr1:8465906-8466997	8450000	8465000	5	ENSDARG00000076716	8450167	15000
chr1:8465906-8466997	8465000	8565000	4	ENSDARG00000058445	8565832	100000
chr1:8465906-8466997	8430000	8465000	4	ENSDARG00000088975	8430940, 8430825	35000
chr1:8465906-8466997	8430000	8465000	4	ENSDARG00000093053	8430923	35000
chr1:8465906-8466997	8430000	8465000	4	ENSDARG00000058463	8434560	35000
chr1:8465906-8466997	8465000	8530000	2	ENSDARG00000058480	8534537	65000
chr1:8465906-8466997	8465000	8545000	2	ENSDARG00000101597	8547841	80000
chr16:6297849-6298904	6295000	6300000	28	ENSDARG00000014571	6304825	5000
chr16:6297849-6298904	6290000	6295000	2	ENSDARG00000014571	6291674	5000
chr1:4560410-4561397	4555000	4560000	28	ENSDARG00000078308	4557535	5000
chr23:36210054-36210959	36205000	36210000	28	ENSDARG00000036675	36207736, 36208858, 36209625, 36209914	5000
chr23:36210054-36210959	36205000	36210000	28	ENSDARG00000061187	36207553, 36207534, 36207203, 36207071, 36207538, 36207092, 36207351	5000
chr23:36210054-36210959	36200000	36210000	2	ENSDARG00000101441	36201653	10000
chr1:46046323-46048338	46045000	46050000	27	ENSDARG00000092950	46052320	5000
chr1:46046323-46048338	46045000	46140000	8	ENSDARG00000094160	46141648	95000
chr1:46046323-46048338	46030000	46045000	8	ENSDARG00000081252	46031286	15000
chr1:46046323-46048338	46030000	46045000	8	ENSDARG00000080168	46031473	15000
chr1:46046323-46048338	46015000	46045000	5	ENSDARG00000052641	46015407	30000
chr1:46046323-46048338	46025000	46045000	5	ENSDARG00000052624	46027121, 46027081	20000
chr1:46046323-46048338	45955000	46045000	4	ENSDARG00000036645	45958809, 45958790	90000
chr1:46046323-46048338	45960000	46045000	2	ENSDARG00000036637	45961383	85000
chr1:46046323-46048338	45970000	46045000	2	ENSDARG00000036636	45972765	75000
chr9:24388267-24390108	24390000	24395000	27	ENSDARG00000062425	24398214	5000
chr9:24388267-24390108	24390000	24395000	27	ENSDARG00000062423	24397664, 24398772, 24398796	5000
chr9:24388267-24390108	24385000	24395000	18	ENSDARG00000062425	24398214	10000
chr9:24388267-24390108	24385000	24395000	18	ENSDARG00000062423	24397664, 24398772, 24398796	10000
chr9:24388267-24390108	24380000	24385000	17	ENSDARG00000014348	24381501, 24382170	5000
chr9:24388267-24390108	24390000	24405000	13	ENSDARG00000004692	24407190, 24407498, 24407056	15000
chr9:24388267-24390108	24380000	24390000	10	ENSDARG00000014348	24381501, 24382170	10000
chr9:24388267-24390108	24385000	24405000	3	ENSDARG00000004692	24407190, 24407498, 24407056	20000
chr9:24388267-24390108	24305000	24390000	2	ENSDARG00000069672	24309986, 24309787, 24309786, 24309504	85000
chr9:24388267-24390108	24310000	24390000	2	ENSDARG00000069671	24310167, 24310237	80000
chr20:2964632-2966412	2935000	2960000	27	ENSDARG00000043858	2936188, 2936382	25000
chr20:2964632-2966412	2935000	2960000	27	ENSDARG00000043856	2937165	25000
chr20:2964632-2966412	2935000	2965000	10	ENSDARG00000043858	2936188, 2936382	30000
chr20:2964632-2966412	2935000	2965000	10	ENSDARG00000043856	2937165	30000
chr20:2964632-2966412	2960000	2990000	7	ENSDARG00000043854	2991286, 2991268	30000
chr17:28592788-28594279	28590000	28590000	27	ENSDARG00000042563	28594783, 28594885	0
chr17:28592788-28594279	28590000	28595000	9	ENSDARG00000054128	28595888	5000
chr17:28592788-28594279	28590000	28690000	6	ENSDARG00000054220	28690935, 28691007, 28690991	100000
chr17:28592788-28594279	28590000	28670000	4	ENSDARG00000054213	28674166	80000
chr17:28592788-28594279	28590000	28605000	3	ENSDARG00000084529	28607213	15000
chr17:28592788-28594279	28590000	28605000	3	ENSDARG00000023999	28607421, 28607358	15000
chr17:28592788-28594279	28590000	28610000	3	ENSDARG00000023999	28611441	20000
chr17:28592788-28594279	28590000	28650000	3	ENSDARG00000054213	28653169, 28653214, 28653355, 28653299	60000
chr17:28592788-28594279	28590000	28665000	2	ENSDARG00000054213	28666611, 28669469	75000
chr17:28592788-28594279	28515000	28590000	2	ENSDARG00000024017	28516139	75000
chr6:3553499-3554985	3550000	3550000	27	ENSDARG00000102202	3550045	0
chr6:3553499-3554985	3550000	3555000	7	ENSDARG00000029252	3556125	5000
chr6:3553499-3554985	3530000	3550000	7	ENSDARG00000044431	3532621	20000
chr6:3553499-3554985	3550000	3570000	5	ENSDARG00000005846	3570087	20000
chr6:3553499-3554985	3515000	3550000	2	ENSDARG00000006757	3519831	35000
chr11:1966381-1967857	1965000	1970000	27	ENSDARG00000059370	1970845	5000
chr11:1966381-1967857	1945000	1965000	2	ENSDARG00000054003	1948466	20000
chr11:1966381-1967857	1950000	1965000	2	ENSDARG00000059370	1952191	15000
chr11:27666680-27668118	27665000	27670000	27	ENSDARG00000077215	27670556	5000
chr5:24042962-24044378	24035000	24040000	27	ENSDARG00000035565	24039936	5000
chr5:24042962-24044378	24035000	24040000	27	ENSDARG00000002830	24039726	5000
chr5:24042962-24044378	24015000	24040000	18	ENSDARG00000081904	24017882	25000
chr5:24042962-24044378	24015000	24040000	18	ENSDARG00000035564	24016637	25000
chr5:24042962-24044378	24040000	24045000	16	ENSDARG00000035565	24048623	5000
chr5:24042962-24044378	24030000	24040000	16	ENSDARG00000002830	24032077	10000
chr5:24042962-24044378	24040000	24040000	15	ENSDARG00000035565	24040062	0
chr5:24042962-24044378	24040000	24050000	6	ENSDARG00000035565	24053330	10000
chr5:24042962-24044378	24010000	24040000	6	ENSDARG00000026476	24013968	30000
chr5:24042962-24044378	24040000	24115000	2	ENSDARG00000093639	24115288	75000
chr23:22860334-22861674	22855000	22860000	27	ENSDARG00000077353	22858824, 22858405	5000
chr23:27645221-27646479	27620000	27645000	27	ENSDARG00000078401	27621390, 27621964	25000
chr23:27645221-27646479	27645000	27680000	6	ENSDARG00000006584	27681716	35000
chr23:27645221-27646479	27645000	27660000	2	ENSDARG00000094977	27663288, 27663213, 27662986	15000
chr13:35764135-35765367	35760000	35780000	27	ENSDARG00000006003	35782443, 35781936	20000
chr13:35764135-35765367	35765000	35780000	12	ENSDARG00000006003	35782443, 35781936	15000
chr13:35764135-35765367	35715000	35760000	7	ENSDARG00000104835	35719129, 35716757	45000
chr13:35764135-35765367	35715000	35765000	3	ENSDARG00000104835	35719129, 35716757	50000
chr13:35764135-35765367	35760000	35765000	2	ENSDARG00000030630	35766544	5000
chr13:35764135-35765367	35760000	35765000	2	ENSDARG00000005454	35766411, 35766219, 35766352	5000
chr13:35764135-35765367	35730000	35760000	2	ENSDARG00000017254	35730631, 35730667	30000
chr10:184590-185778	185000	185000	27	ENSDARG00000103980	187760, 187764, 187819, 187737	0
chr10:184590-185778	185000	190000	12	ENSDARG00000103980	190543	5000
chr10:184590-185778	185000	210000	10	ENSDARG00000082628	211782	25000
chr10:184590-185778	185000	210000	10	ENSDARG00000040620	210703	25000
chr10:184590-185778	185000	210000	10	ENSDARG00000059048	213878, 213937	25000
chr10:184590-185778	185000	205000	6	ENSDARG00000040620	208586	20000
chr10:184590-185778	180000	185000	5	ENSDARG00000103980	187760, 187764, 187819, 187737	5000
chr10:184590-185778	165000	185000	5	ENSDARG00000077304	167782	20000
chr10:184590-185778	120000	185000	4	ENSDARG00000036974	120584	65000
chr10:184590-185778	155000	185000	4	ENSDARG00000058988	158565	30000
chr10:184590-185778	180000	250000	3	ENSDARG00000040621	252425	70000
chr10:184590-185778	110000	185000	3	ENSDARG00000038805	110868, 111023	75000
chr10:184590-185778	145000	185000	3	ENSDARG00000058985	146686	40000
chr10:184590-185778	180000	190000	2	ENSDARG00000103980	190543	10000
chr10:184590-185778	185000	240000	2	ENSDARG00000063577	244745, 244906	55000
chr10:184590-185778	185000	250000	2	ENSDARG00000040621	252425	65000
chr10:184590-185778	110000	180000	2	ENSDARG00000038805	110868, 111023	70000
chr10:184590-185778	145000	180000	2	ENSDARG00000058985	146686	35000
chr10:184590-185778	165000	180000	2	ENSDARG00000077304	167782	15000
chr10:184590-185778	105000	185000	2	ENSDARG00000086075	105100, 108953	80000
chr13:35763161-35764115	35760000	35780000	27	ENSDARG00000006003	35782443, 35781936	20000
chr13:35763161-35764115	35715000	35760000	7	ENSDARG00000104835	35719129, 35716757	45000
chr13:35763161-35764115	35760000	35765000	2	ENSDARG00000030630	35766544	5000
chr13:35763161-35764115	35760000	35765000	2	ENSDARG00000005454	35766411, 35766219, 35766352	5000
chr13:35763161-35764115	35730000	35760000	2	ENSDARG00000017254	35730631, 35730667	30000
chr14:38519620-38520510	38505000	38515000	27	ENSDARG00000101935	38507061	10000
chr14:38519620-38520510	38505000	38515000	27	ENSDARG00000036161	38509118	10000
chr14:38519620-38520510	38505000	38515000	27	ENSDARG00000036162	38505360, 38505404, 38505752	10000
chr14:38519620-38520510	38505000	38520000	12	ENSDARG00000101935	38507061	15000
chr14:38519620-38520510	38505000	38520000	12	ENSDARG00000036161	38509118	15000
chr14:38519620-38520510	38505000	38520000	12	ENSDARG00000036162	38505360, 38505404, 38505752	15000
chr14:38519620-38520510	38515000	38530000	4	ENSDARG00000019236	38532781, 38532821, 38532251, 38532790, 38532831, 38532347	15000
chr14:38519620-38520510	38520000	38530000	4	ENSDARG00000019236	38532781, 38532821, 38532251, 38532790, 38532831, 38532347	10000
chr14:38519620-38520510	38440000	38515000	4	ENSDARG00000052674	38443253, 38443294, 38443305, 38443242, 38442671	75000
chr14:38519620-38520510	38515000	38535000	2	ENSDARG00000029064	38538105, 38538042, 38538087	20000
chr14:38519620-38520510	38515000	38535000	2	ENSDARG00000023672	38538168	20000
chr11:1969023-1969853	1965000	1970000	27	ENSDARG00000059370	1970845	5000
chr11:1969023-1969853	1945000	1965000	2	ENSDARG00000054003	1948466	20000
chr11:1969023-1969853	1950000	1965000	2	ENSDARG00000059370	1952191	15000
chr9:24392763-24393447	24390000	24395000	27	ENSDARG00000062425	24398214	5000
chr9:24392763-24393447	24390000	24395000	27	ENSDARG00000062423	24397664, 24398772, 24398796	5000
chr9:24392763-24393447	24390000	24405000	13	ENSDARG00000004692	24407190, 24407498, 24407056	15000
chr9:24392763-24393447	24380000	24390000	10	ENSDARG00000014348	24381501, 24382170	10000
chr9:24392763-24393447	24305000	24390000	2	ENSDARG00000069672	24309986, 24309787, 24309786, 24309504	85000
chr9:24392763-24393447	24310000	24390000	2	ENSDARG00000069671	24310167, 24310237	80000
chr23:22861914-22862582	22855000	22860000	27	ENSDARG00000077353	22858824, 22858405	5000
chr20:42352562-42353168	42340000	42350000	27	ENSDARG00000027813	42344346, 42344040	10000
chr20:42352562-42353168	42345000	42350000	12	ENSDARG00000023117	42349838, 42349868	5000
chr20:42352562-42353168	42350000	42350000	7	ENSDARG00000023117	42350005	0
chr13:18186706-18187256	18180000	18185000	27	ENSDARG00000012274	18180418, 18180506, 18180511, 18180520, 18181119	5000
chr1:7969519-7972541	7965000	7965000	26	ENSDARG00000037746	7968621, 7967607, 7968544, 7968537	0
chr1:7969519-7972541	7965000	7975000	11	ENSDARG00000037747	7978419	10000
chr1:7969519-7972541	7970000	7975000	6	ENSDARG00000037747	7978419	5000
chr1:7969519-7972541	7960000	7965000	6	ENSDARG00000007443	7962830	5000
chr1:7969519-7972541	7965000	7970000	6	ENSDARG00000037746	7968621, 7967607, 7968544, 7968537	5000
chr1:7969519-7972541	7965000	8010000	3	ENSDARG00000012458	8010085, 8010180	45000
chr1:7969519-7972541	7865000	7965000	3	ENSDARG00000037739	7869184, 7869054, 7869149, 7869187, 7869231	100000
chr1:7969519-7972541	7970000	8010000	2	ENSDARG00000012458	8010085, 8010180	40000
chr7:37824905-37827535	37815000	37820000	26	ENSDARG00000036073	37818392, 37819257, 37819534	5000
chr7:37824905-37827535	37815000	37820000	26	ENSDARG00000036074	37816607	5000
chr7:37824905-37827535	37815000	37825000	19	ENSDARG00000036073	37818392, 37819257, 37819534	10000
chr7:37824905-37827535	37815000	37825000	19	ENSDARG00000036074	37816607	10000
chr7:37821571-37824166	37815000	37820000	26	ENSDARG00000036073	37818392, 37819257, 37819534	5000
chr7:37821571-37824166	37815000	37820000	26	ENSDARG00000036074	37816607	5000
chr19:8703478-8704903	8690000	8700000	26	ENSDARG00000033804	8693914	10000
chr2:39801767-39802936	39790000	39800000	26	ENSDARG00000038731	39793420	10000
chr21:20082685-20083768	20080000	20080000	26	ENSDARG00000044688	20083907	0
chr20:21493926-21494928	21490000	21490000	26	ENSDARG00000021389	21491523, 21491519	0
chr20:21493926-21494928	21490000	21515000	2	ENSDARG00000021389	21519912	25000
chr8:34074675-34075650	34075000	34075000	26	ENSDARG00000013615	34077023, 34076552	0
chr8:34074675-34075650	34070000	34075000	11	ENSDARG00000013615	34077023, 34076552	5000
chr8:34074675-34075650	34075000	34095000	4	ENSDARG00000106249	34099606	20000
chr21:11821025-11821990	11790000	11820000	26	ENSDARG00000063155	11790708, 11792776	30000
chr21:11821025-11821990	11820000	11820000	20	ENSDARG00000088318	11824160	0
chr21:11821025-11821990	11820000	11830000	8	ENSDARG00000088318	11831073	10000
chr21:11821025-11821990	11740000	11820000	3	ENSDARG00000058725	11741824	80000
chr21:11821025-11821990	11740000	11820000	3	ENSDARG00000058728	11742252	80000
chr21:11821025-11821990	11820000	11865000	2	ENSDARG00000086774	11866888	45000
chr21:11821025-11821990	11820000	11865000	2	ENSDARG00000086733	11868676	45000
chr19:8699878-8700816	8690000	8700000	26	ENSDARG00000033804	8693914	10000
chr19:8699878-8700816	8690000	8695000	3	ENSDARG00000033804	8693914	5000
chr2:39799489-39800402	39790000	39800000	26	ENSDARG00000038731	39793420	10000
chr2:39799489-39800402	39790000	39795000	10	ENSDARG00000038731	39793420	5000
chr10:22565353-22566183	22565000	22565000	26	ENSDARG00000044029	22567340, 22566375	0
chr10:22565353-22566183	22555000	22565000	8	ENSDARG00000078691	22558263	10000
chr10:22565353-22566183	22565000	22610000	5	ENSDARG00000056920	22613718	45000
chr10:22565353-22566183	22525000	22565000	2	ENSDARG00000088309	22528681	40000
chr10:22565353-22566183	22535000	22565000	2	ENSDARG00000069190	22536706	30000
chr10:22565353-22566183	22535000	22565000	2	ENSDARG00000078691	22538353	30000
chr22:22697484-22698313	22690000	22695000	26	ENSDARG00000100940	22694740, 22694332	5000
chr22:22697484-22698313	22695000	22695000	7	ENSDARG00000103270	22696245	0
chr20:6804780-6805504	6805000	6820000	26	ENSDARG00000099351	6822741, 6822733	15000
chr20:6804780-6805504	6800000	6820000	13	ENSDARG00000099351	6822741, 6822733	20000
chr20:6804780-6805504	6780000	6805000	11	ENSDARG00000099144	6783843	25000
chr20:6804780-6805504	6780000	6800000	9	ENSDARG00000099144	6783843	20000
chr21:13128471-13129035	13125000	13130000	26	ENSDARG00000003920	13133937	5000
chr21:13128471-13129035	13125000	13135000	6	ENSDARG00000042232	13136389	10000
chr21:13128471-13129035	13075000	13125000	6	ENSDARG00000019231	13076342	50000
chr21:13128471-13129035	13105000	13125000	4	ENSDARG00000019231	13108871	20000
chr21:13128471-13129035	13125000	13125000	3	ENSDARG00000057635	13128414	0
chr21:13128471-13129035	13115000	13125000	3	ENSDARG00000019231	13115428	10000
chr16:2320207-2320714	2265000	2320000	15	ENSDARG00000062310	2266708	55000
chr16:2320207-2320714	2320000	2325000	7	ENSDARG00000101602	2327820	5000
chr16:2320207-2320714	2320000	2400000	3	ENSDARG00000088764	2403828	80000
chr7:9081989-9082134	9080000	9080000	26	ENSDARG00000079027	9080747	0
chr7:9081989-9082134	9060000	9080000	10	ENSDARG00000070097	9063138	20000
chr7:9081989-9082134	9080000	9095000	7	ENSDARG00000106774	9098267	15000
chr7:9081989-9082134	9050000	9080000	7	ENSDARG00000024651	9054153	30000
chr7:9081989-9082134	9045000	9080000	6	ENSDARG00000024651	9045442, 9045478	35000
chr7:9081989-9082134	9055000	9080000	6	ENSDARG00000024651	9057123	25000
chr25:26457984-26460202	26455000	26455000	25	ENSDARG00000004594	26457947	0
chr25:26457984-26460202	26455000	26460000	19	ENSDARG00000004594	26461219	5000
chr25:26457984-26460202	26455000	26460000	19	ENSDARG00000004594	26457947	5000
chr25:26457984-26460202	26450000	26455000	18	ENSDARG00000097622	26452473	5000
chr25:26457984-26460202	26450000	26455000	18	ENSDARG00000092825	26452192	5000
chr25:26457984-26460202	26445000	26455000	8	ENSDARG00000008785	26449804	10000
chr25:26457984-26460202	26455000	26475000	6	ENSDARG00000076508	26478278	20000
chr25:26457984-26460202	26365000	26455000	4	ENSDARG00000079835	26367968	90000
chr25:26457984-26460202	26385000	26455000	3	ENSDARG00000018061	26389898, 26387414	70000
chr25:26457984-26460202	26400000	26455000	3	ENSDARG00000078707	26400826, 26400945	55000
chr25:26457984-26460202	26355000	26455000	2	ENSDARG00000045644	26355471, 26355560	100000
chr13:36263824-36265514	36260000	36265000	25	ENSDARG00000007219	36265670, 36265659	5000
chr13:36263824-36265514	36265000	36265000	10	ENSDARG00000007219	36265670, 36265659	0
chr13:36263824-36265514	36260000	36310000	6	ENSDARG00000060320	36313229	50000
chr13:36263824-36265514	36265000	36270000	5	ENSDARG00000107923	36273543	5000
chr13:36263824-36265514	36265000	36310000	5	ENSDARG00000060320	36313229	45000
chr13:36263824-36265514	36160000	36260000	2	ENSDARG00000004931	36164782	100000
chr13:36263824-36265514	36190000	36260000	2	ENSDARG00000039136	36193476	70000
chr13:36263824-36265514	36195000	36260000	2	ENSDARG00000007219	36196772	65000
chr13:36263824-36265514	36205000	36265000	2	ENSDARG00000007219	36205067	60000
chr7:30199193-30200733	30195000	30220000	25	ENSDARG00000053468	30220868, 30220896, 30220880, 30220905	25000
chr7:30199193-30200733	30195000	30220000	25	ENSDARG00000017431	30222534	25000
chr7:30199193-30200733	30200000	30220000	10	ENSDARG00000053468	30220868, 30220896, 30220880, 30220905	20000
chr7:30199193-30200733	30200000	30220000	10	ENSDARG00000017431	30222534	20000
chr7:30199193-30200733	30195000	30200000	2	ENSDARG00000105513	30204686	5000
chr10:10902855-10903987	10900000	10905000	25	ENSDARG00000091419	10906093	5000
chr11:13464523-13465643	13465000	13470000	25	ENSDARG00000020761	13470778	5000
chr11:13464523-13465643	13465000	13465000	5	ENSDARG00000020761	13466845, 13467165	0
chr11:13464523-13465643	13460000	13465000	4	ENSDARG00000020761	13466845, 13467165	5000
chr11:13464523-13465643	13460000	13470000	3	ENSDARG00000020761	13470778	10000
chr8:39844767-39845827	39845000	39850000	25	ENSDARG00000059630	39850585	5000
chr8:39844767-39845827	39840000	39850000	12	ENSDARG00000059630	39850585	10000
chr8:39844767-39845827	39765000	39845000	4	ENSDARG00000009470	39768732, 39769008	80000
chr6:31750955-31751964	31750000	31750000	25	ENSDARG00000061590	31753262	0
chr6:31750955-31751964	31695000	31750000	3	ENSDARG00000061590	31695221	55000
chr6:31750955-31751964	31750000	31780000	2	ENSDARG00000103867	31783207	30000
chr9:12985232-12986235	12985000	12985000	25	ENSDARG00000020057	12988557	0
chr9:12985232-12986235	12975000	12985000	10	ENSDARG00000020834	12977308	10000
chr9:12985232-12986235	12970000	12985000	5	ENSDARG00000020834	12972076	15000
chr9:12985232-12986235	12925000	12985000	2	ENSDARG00000058409	12925137	60000
chr3:36090741-36091661	36090000	36095000	25	ENSDARG00000089260	36098617	5000
chr3:36090741-36091661	36090000	36090000	18	ENSDARG00000089260	36093201, 36093202, 36093645	0
chr3:36090741-36091661	36080000	36090000	16	ENSDARG00000008370	36080746, 36081233	10000
chr3:36090741-36091661	36090000	36105000	12	ENSDARG00000040650	36109443	15000
chr3:36090741-36091661	36090000	36140000	11	ENSDARG00000076128	36143072	50000
chr3:36090741-36091661	36090000	36150000	7	ENSDARG00000090369	36151079	60000
chr3:36090741-36091661	36030000	36090000	7	ENSDARG00000028583	36031381	60000
chr3:36090741-36091661	36025000	36090000	6	ENSDARG00000028583	36029746	65000
chr3:36090741-36091661	35995000	36090000	5	ENSDARG00000040072	35997689	95000
chr3:36090741-36091661	35995000	36090000	5	ENSDARG00000040070	35997636	95000
chr3:36090741-36091661	36090000	36130000	4	ENSDARG00000090062	36130504	40000
chr3:36090741-36091661	36090000	36145000	4	ENSDARG00000090369	36146118, 36146124, 36146132	55000
chr3:36090741-36091661	36090000	36180000	4	ENSDARG00000060246	36183934	90000
chr3:36090741-36091661	36090000	36170000	3	ENSDARG00000040657	36170587	80000
chr18:38774574-38775403	38770000	38770000	25	ENSDARG00000007982	38774015	0
chr18:38774574-38775403	38770000	38775000	25	ENSDARG00000007982	38774015	5000
chr18:38774574-38775403	38770000	38790000	13	ENSDARG00000040452	38793576, 38793519	20000
chr18:38774574-38775403	38765000	38770000	10	ENSDARG00000093233	38768539	5000
chr18:38774574-38775403	38765000	38775000	5	ENSDARG00000093233	38768539	10000
chr18:38774574-38775403	38775000	38790000	4	ENSDARG00000040452	38793576, 38793519	15000
chr22:797441-798189	795000	800000	25	ENSDARG00000071555	800581, 800509	5000
chr22:797441-798189	745000	795000	3	ENSDARG00000091131	748818	50000
chr22:797441-798189	745000	795000	3	ENSDARG00000042147	746387	50000
chr22:797441-798189	795000	860000	2	ENSDARG00000021177	864827	65000
chr22:797441-798189	780000	795000	2	ENSDARG00000091131	780207	15000
chr5:36437472-36438218	36430000	36435000	25	ENSDARG00000030087	36432201	5000
chr5:36437472-36438218	36435000	36445000	3	ENSDARG00000035339	36447013, 36447015	10000
chr5:36437472-36438218	36435000	36440000	2	ENSDARG00000101155	36444109	5000
chr24:28144572-28145263	28145000	28150000	25	ENSDARG00000094704	28150459	5000
chr24:28144572-28145263	28145000	28165000	5	ENSDARG00000012388	28166713	20000
chr24:28144572-28145263	28140000	28150000	4	ENSDARG00000094704	28150459	10000
chr9:1960361-1961044	1955000	1960000	25	ENSDARG00000094186	1955126	5000
chr9:1960361-1961044	1955000	1960000	25	ENSDARG00000059280	1958755	5000
chr9:1960361-1961044	1960000	1965000	23	ENSDARG00000057859	1969274	5000
chr9:1960361-1961044	1960000	1960000	19	ENSDARG00000059274	1964930	0
chr9:1960361-1961044	1945000	1960000	5	ENSDARG00000059280	1949115	15000
chr9:1960361-1961044	1960000	1975000	4	ENSDARG00000059267	1977293	15000
chr9:1960361-1961044	1960000	1985000	4	ENSDARG00000059256	1989526	25000
chr9:1960361-1961044	1960000	1985000	4	ENSDARG00000059263	1985217	25000
chr9:1960361-1961044	1930000	1960000	4	ENSDARG00000095041	1933289	30000
chr9:1960361-1961044	1960000	2000000	2	ENSDARG00000059255	2001904	40000
chr9:47039260-47039938	47035000	47040000	25	ENSDARG00000025348	47041700, 47041688	5000
chr15:21730706-21731380	21730000	21730000	25	ENSDARG00000013892	21733886, 21733814	0
chr15:21730706-21731380	21730000	21735000	14	ENSDARG00000097876	21736549	5000
chr15:21730706-21731380	21730000	21740000	8	ENSDARG00000041715	21742902	10000
chr15:21730706-21731380	21730000	21755000	8	ENSDARG00000030139	21756898	25000
chr15:21730706-21731380	21730000	21765000	5	ENSDARG00000056804	21766585, 21766560	35000
chr10:10902151-10902799	10900000	10905000	25	ENSDARG00000091419	10906093	5000
chr5:36436657-36437270	36430000	36435000	25	ENSDARG00000030087	36432201	5000
chr5:36436657-36437270	36435000	36445000	3	ENSDARG00000035339	36447013, 36447015	10000
chr5:36436657-36437270	36435000	36440000	2	ENSDARG00000101155	36444109	5000
chr13:36261274-36261726	36260000	36265000	25	ENSDARG00000007219	36265670, 36265659	5000
chr13:36261274-36261726	36260000	36310000	6	ENSDARG00000060320	36313229	50000
chr13:36261274-36261726	36160000	36260000	2	ENSDARG00000004931	36164782	100000
chr13:36261274-36261726	36190000	36260000	2	ENSDARG00000039136	36193476	70000
chr13:36261274-36261726	36195000	36260000	2	ENSDARG00000007219	36196772	65000
chr25:21055262-21055652	21055000	21055000	25	ENSDARG00000078992	21059024, 21056853	0
chr25:21055262-21055652	21055000	21065000	8	ENSDARG00000070778	21066364	10000
chr25:21055262-21055652	20965000	21055000	5	ENSDARG00000034497	20968482	90000
chr25:21055262-21055652	21055000	21080000	4	ENSDARG00000009941	21083041	25000
chr25:21055262-21055652	21055000	21075000	3	ENSDARG00000009941	21079672, 21079319	20000
chr25:21055262-21055652	21055000	21095000	2	ENSDARG00000095836	21097171	40000
chr25:21055262-21055652	21005000	21055000	2	ENSDARG00000005274	21005968	50000
chr21:11801385-11801729	11790000	11800000	25	ENSDARG00000063155	11790708, 11792776	10000
chr21:11801385-11801729	11760000	11800000	6	ENSDARG00000058740	11763200, 11763515, 11763181	40000
chr21:11801385-11801729	11800000	11820000	4	ENSDARG00000088318	11824160	20000
chr21:11801385-11801729	11770000	11800000	2	ENSDARG00000058746	11773344, 11773396	30000
chr3:61905249-61905439	61900000	61905000	25	ENSDARG00000079482	61903399	5000
chr11:13465833-13465973	13465000	13470000	25	ENSDARG00000020761	13470778	5000
chr11:13465833-13465973	13465000	13465000	5	ENSDARG00000020761	13466845, 13467165	0
chr14:36514756-36516738	36515000	36520000	24	ENSDARG00000089767	36523118, 36523151	5000
chr14:36514756-36516738	36510000	36520000	15	ENSDARG00000089767	36523118, 36523151	10000
chr14:36514756-36516738	36455000	36510000	2	ENSDARG00000089767	36458966	55000
chr17:11309222-11311187	11310000	11310000	24	ENSDARG00000062785	11312634	0
chr17:11309222-11311187	11305000	11310000	21	ENSDARG00000062785	11312634	5000
chr17:11309222-11311187	11310000	11340000	14	ENSDARG00000015206	11341400, 11341423	30000
chr17:11309222-11311187	11245000	11310000	10	ENSDARG00000089164	11246599	65000
chr17:11309222-11311187	11260000	11310000	10	ENSDARG00000043873	11264487, 11264447, 11263838, 11263458	50000
chr17:11309222-11311187	11285000	11310000	7	ENSDARG00000086618	11285749	25000
chr17:11309222-11311187	11310000	11350000	5	ENSDARG00000013343	11353065	40000
chr17:11309222-11311187	11305000	11340000	4	ENSDARG00000015206	11341400, 11341423	35000
chr17:11309222-11311187	11230000	11310000	4	ENSDARG00000087223	11232874	80000
chr17:11309222-11311187	11265000	11310000	4	ENSDARG00000097666	11265017	45000
chr17:11309222-11311187	11265000	11310000	4	ENSDARG00000086618	11268141	45000
chr17:11309222-11311187	11310000	11345000	3	ENSDARG00000074323	11346562, 11346556	35000
chr17:11309222-11311187	11215000	11310000	3	ENSDARG00000043865	11218465, 11218478	95000
chr17:11309222-11311187	11240000	11310000	3	ENSDARG00000090763	11244091	70000
chr17:11309222-11311187	11240000	11310000	3	ENSDARG00000091240	11241040	70000
chr17:11309222-11311187	11235000	11305000	2	ENSDARG00000090409	11236233	70000
chr17:11309222-11311187	11260000	11305000	2	ENSDARG00000043873	11264487, 11264447, 11263838, 11263458	45000
chr17:11309222-11311187	11235000	11310000	2	ENSDARG00000090409	11236233	75000
chr4:17689787-17691592	17680000	17685000	24	ENSDARG00000045561	17680905	5000
chr4:17689787-17691592	17680000	17685000	24	ENSDARG00000030153	17682638, 17682655, 17682820	5000
chr4:17689787-17691592	17680000	17690000	13	ENSDARG00000045561	17680905	10000
chr4:17689787-17691592	17680000	17690000	13	ENSDARG00000030153	17682638, 17682655, 17682820	10000
chr4:17689787-17691592	17650000	17685000	8	ENSDARG00000006011	17653192	35000
chr4:17689787-17691592	17650000	17685000	8	ENSDARG00000002128	17653755	35000
chr4:17689787-17691592	17665000	17685000	3	ENSDARG00000045563	17666896	20000
chr4:17689787-17691592	17685000	17735000	2	ENSDARG00000014572	17736032	50000
chr4:17689787-17691592	17690000	17735000	2	ENSDARG00000014572	17736032	45000
chr4:17689787-17691592	17650000	17690000	2	ENSDARG00000006011	17653192	40000
chr4:17689787-17691592	17650000	17690000	2	ENSDARG00000002128	17653755	40000
chr16:22944337-22946082	22945000	22945000	24	ENSDARG00000075437	22947958, 22947930, 22947925, 22948028	0
chr16:22944337-22946082	22945000	22945000	24	ENSDARG00000070390	22949332, 22949272	0
chr16:22944337-22946082	22945000	22950000	12	ENSDARG00000070390	22950552, 22950573	5000
chr16:22944337-22946082	22940000	22945000	7	ENSDARG00000075437	22947958, 22947930, 22947925, 22948028	5000
chr16:22944337-22946082	22940000	22945000	7	ENSDARG00000070390	22949332, 22949272	5000
chr16:22944337-22946082	22865000	22945000	4	ENSDARG00000095553	22866056	80000
chr16:22944337-22946082	22945000	23015000	2	ENSDARG00000090427	23015535	70000
chr21:16612-18330	10000	15000	24	ENSDARG00000103030	11192	5000
chr21:16612-18330	10000	15000	24	ENSDARG00000075301	13383, 13641	5000
chr21:16612-18330	15000	30000	20	ENSDARG00000101270	30655	15000
chr21:16612-18330	15000	25000	8	ENSDARG00000101270	29786	10000
chr23:35093411-35095111	35090000	35095000	24	ENSDARG00000105015	35096826	5000
chr23:35093411-35095111	35090000	35095000	24	ENSDARG00000091127	35096994	5000
chr23:35093411-35095111	35095000	35095000	10	ENSDARG00000105015	35096826	0
chr23:35093411-35095111	35095000	35095000	10	ENSDARG00000091127	35096994	0
chr12:19988879-19990223	19990000	19995000	24	ENSDARG00000002362	19998828, 19998837	5000
chr12:19988879-19990223	19985000	19995000	19	ENSDARG00000002362	19998828, 19998837	10000
chr3:26036649-26037924	26035000	26040000	24	ENSDARG00000061213	26040797, 26040687	5000
chr3:26036649-26037924	26035000	26090000	6	ENSDARG00000070573	26091510, 26091189, 26091359	55000
chr3:26036649-26037924	26035000	26090000	6	ENSDARG00000087927	26092505	55000
chr3:26036649-26037924	26035000	26125000	2	ENSDARG00000070568	26129657	90000
chr20:27034152-27035207	27035000	27040000	24	ENSDARG00000042319	27040652, 27040668, 27040721, 27040767, 27041043, 27043982, 27041089	5000
chr20:27034152-27035207	27030000	27040000	18	ENSDARG00000042319	27040652, 27040668, 27040721, 27040767, 27041043, 27043982, 27041089	10000
chr20:27034152-27035207	27030000	27030000	8	ENSDARG00000093972	27030595	0
chr20:27034152-27035207	27030000	27035000	7	ENSDARG00000093972	27038290	5000
chr20:27034152-27035207	27030000	27035000	7	ENSDARG00000055436	27038363, 27036681	5000
chr20:27034152-27035207	27035000	27035000	7	ENSDARG00000093972	27038290	0
chr20:27034152-27035207	27035000	27035000	7	ENSDARG00000055436	27038363, 27036681	0
chr20:27034152-27035207	27030000	27045000	7	ENSDARG00000042322	27048710	15000
chr20:27034152-27035207	27030000	27035000	7	ENSDARG00000093972	27030595	5000
chr20:27034152-27035207	27035000	27045000	5	ENSDARG00000042322	27048710	10000
chr20:27034152-27035207	27030000	27060000	4	ENSDARG00000095639	27063666	30000
chr20:27034152-27035207	27015000	27030000	4	ENSDARG00000070396	27017549	15000
chr20:27034152-27035207	27000000	27035000	3	ENSDARG00000055431	27000655	35000
chr20:27034152-27035207	27035000	27060000	2	ENSDARG00000095639	27063666	25000
chr20:27034152-27035207	27030000	27065000	2	ENSDARG00000028664	27068064, 27068132, 27068267	35000
chr20:27034152-27035207	27030000	27100000	2	ENSDARG00000091633	27104468, 27104581, 27104623	70000
chr20:27034152-27035207	26965000	27030000	2	ENSDARG00000055412	26967021	65000
chr20:27034152-27035207	26990000	27030000	2	ENSDARG00000095125	26993671	40000
chr4:1494393-1495441	1495000	1495000	24	ENSDARG00000101813	1496899, 1497032	0
chr4:1494393-1495441	1465000	1495000	15	ENSDARG00000099129	1467049	30000
chr4:1494393-1495441	1490000	1495000	10	ENSDARG00000101813	1496899, 1497032	5000
chr4:1494393-1495441	1465000	1490000	7	ENSDARG00000099129	1467049	25000
chr4:1494393-1495441	1490000	1510000	2	ENSDARG00000107640	1514085	20000
chr4:17687917-17688887	17680000	17685000	24	ENSDARG00000045561	17680905	5000
chr4:17687917-17688887	17680000	17685000	24	ENSDARG00000030153	17682638, 17682655, 17682820	5000
chr4:17687917-17688887	17650000	17685000	8	ENSDARG00000006011	17653192	35000
chr4:17687917-17688887	17650000	17685000	8	ENSDARG00000002128	17653755	35000
chr4:17687917-17688887	17665000	17685000	3	ENSDARG00000045563	17666896	20000
chr4:17687917-17688887	17685000	17735000	2	ENSDARG00000014572	17736032	50000
chr6:154230-155187	140000	150000	24	ENSDARG00000091603	143538	10000
chr6:154230-155187	130000	150000	20	ENSDARG00000052190	130711, 131373, 131388	20000
chr6:154230-155187	120000	150000	7	ENSDARG00000074634	120341, 120552	30000
chr6:154230-155187	120000	150000	7	ENSDARG00000052192	123513, 123646	30000
chr6:154230-155187	120000	155000	7	ENSDARG00000074634	120341, 120552	35000
chr6:154230-155187	120000	155000	7	ENSDARG00000052192	123513, 123646	35000
chr6:154230-155187	140000	155000	7	ENSDARG00000091603	143538	15000
chr6:154230-155187	80000	150000	6	ENSDARG00000026759	84455	70000
chr6:154230-155187	80000	155000	6	ENSDARG00000026759	84455	75000
chr6:154230-155187	90000	155000	6	ENSDARG00000096454	94528, 94643	65000
chr6:154230-155187	100000	155000	6	ENSDARG00000094176	102130	55000
chr6:154230-155187	150000	250000	4	ENSDARG00000039515	250924	100000
chr6:154230-155187	155000	250000	4	ENSDARG00000039515	250924	95000
chr6:154230-155187	145000	150000	4	ENSDARG00000091603	147957	5000
chr6:154230-155187	130000	155000	4	ENSDARG00000052190	130711, 131373, 131388	25000
chr6:154230-155187	145000	155000	4	ENSDARG00000091603	147957	10000
chr6:154230-155187	150000	245000	3	ENSDARG00000091124	247022	95000
chr6:154230-155187	155000	245000	3	ENSDARG00000091124	247022	90000
chr6:154230-155187	50000	150000	3	ENSDARG00000008219	53989	100000
chr6:154230-155187	135000	150000	3	ENSDARG00000067669	135095	15000
chr6:154230-155187	155000	160000	2	ENSDARG00000036613	163091	5000
chr6:154230-155187	65000	150000	2	ENSDARG00000104339	65806	85000
chr6:154230-155187	100000	150000	2	ENSDARG00000094176	102130	50000
chr6:154230-155187	110000	155000	2	ENSDARG00000078283	113350, 112808	45000
chr19:6268227-6269178	6265000	6270000	24	ENSDARG00000063417	6274110, 6274417	5000
chr19:32559390-32560329	32555000	32560000	24	ENSDARG00000055875	32562765, 32562798	5000
chr19:32559390-32560329	32560000	32560000	17	ENSDARG00000055875	32562765, 32562798	0
chr19:32559390-32560329	32560000	32575000	5	ENSDARG00000017299	32579389	15000
chr19:32559390-32560329	32560000	32570000	3	ENSDARG00000008920	32570697	10000
chr19:32559390-32560329	32470000	32560000	2	ENSDARG00000103948	32471164	90000
chr3:1336972-1337909	1335000	1335000	24	ENSDARG00000063438	1338453	0
chr3:1336972-1337909	1335000	1375000	7	ENSDARG00000095974	1377848	40000
chr3:1336972-1337909	1335000	1380000	4	ENSDARG00000038027	1381699, 1381737, 1381727	45000
chr3:1336972-1337909	1335000	1395000	3	ENSDARG00000006385	1398377, 1398382	60000
chr3:1336972-1337909	1335000	1420000	3	ENSDARG00000095826	1421483	85000
chr3:1336972-1337909	1325000	1335000	3	ENSDARG00000075173	1328182	10000
chr3:1336972-1337909	1335000	1410000	2	ENSDARG00000038028	1413666	75000
chr3:1336972-1337909	1335000	1410000	2	ENSDARG00000006385	1410952	75000
chr6:7940030-7940904	7935000	7940000	24	ENSDARG00000094965	7936688	5000
chr8:20588095-20588939	20585000	20590000	24	ENSDARG00000043210	20592425, 20592120	5000
chr17:29229217-29230032	29230000	29230000	24	ENSDARG00000022000	29232295	0
chr17:29229217-29230032	29230000	29250000	17	ENSDARG00000031434	29254396	20000
chr17:29229217-29230032	29230000	29255000	7	ENSDARG00000100100	29256118	25000
chr17:29229217-29230032	29230000	29255000	7	ENSDARG00000028804	29259581	25000
chr17:29229217-29230032	29225000	29230000	5	ENSDARG00000022000	29232295	5000
chr17:29229217-29230032	29230000	29290000	2	ENSDARG00000060835	29294872	60000
chr17:29229217-29230032	29230000	29300000	2	ENSDARG00000021151	29302624, 29302602	70000
chr17:29229217-29230032	29175000	29230000	2	ENSDARG00000097683	29177256	55000
chr17:29229217-29230032	29190000	29230000	2	ENSDARG00000054302	29194491	40000
chr17:29229217-29230032	29195000	29230000	2	ENSDARG00000054302	29196747	35000
chr19:35810701-35811429	35810000	35810000	24	ENSDARG00000060926	35813699	0
chr19:35810701-35811429	35810000	35840000	8	ENSDARG00000005926	35841794, 35841774, 35841818	30000
chr19:35810701-35811429	35770000	35810000	3	ENSDARG00000006290	35774436, 35772386	40000
chr21:5699430-5700109	5690000	5695000	24	ENSDARG00000068214	5692282, 5692205, 5692187	5000
chr21:5699430-5700109	5690000	5695000	24	ENSDARG00000017602	5693389, 5694188, 5694294	5000
chr21:5699430-5700109	5695000	5695000	7	ENSDARG00000017602	5695460	0
chr21:5699430-5700109	5690000	5700000	6	ENSDARG00000068214	5692282, 5692205, 5692187	10000
chr21:5699430-5700109	5690000	5700000	6	ENSDARG00000017602	5693389, 5694188, 5694294	10000
chr4:17686533-17687205	17680000	17685000	24	ENSDARG00000045561	17680905	5000
chr4:17686533-17687205	17680000	17685000	24	ENSDARG00000030153	17682638, 17682655, 17682820	5000
chr4:17686533-17687205	17650000	17685000	8	ENSDARG00000006011	17653192	35000
chr4:17686533-17687205	17650000	17685000	8	ENSDARG00000002128	17653755	35000
chr4:17686533-17687205	17665000	17685000	3	ENSDARG00000045563	17666896	20000
chr4:17686533-17687205	17685000	17735000	2	ENSDARG00000014572	17736032	50000
chr23:21825525-21826014	21825000	21835000	24	ENSDARG00000017986	21837047	10000
chr23:21825525-21826014	21820000	21825000	3	ENSDARG00000017986	21822254	5000
chr23:21825525-21826014	21825000	21830000	2	ENSDARG00000017986	21831825	5000
chr23:21825525-21826014	21735000	21825000	2	ENSDARG00000044982	21737080	90000
chr6:7941678-7942130	7935000	7940000	24	ENSDARG00000094965	7936688	5000
chr11:44536414-44536825	44535000	44540000	24	ENSDARG00000100011	44543693	5000
chr11:44536414-44536825	44460000	44535000	10	ENSDARG00000098635	44460987	75000
chr6:7941015-7941316	7935000	7940000	24	ENSDARG00000094965	7936688	5000
chr23:3573185-3575362	3565000	3570000	23	ENSDARG00000009886	3568727	5000
chr23:3573185-3575362	3570000	3575000	17	ENSDARG00000063250	3570298	5000
chr23:3573185-3575362	3565000	3575000	15	ENSDARG00000009886	3568727	10000
chr23:3573185-3575362	3570000	3570000	5	ENSDARG00000063250	3570298	0
chr23:3573185-3575362	3575000	3595000	4	ENSDARG00000105341	3595560	20000
chr8:15481286-15483190	15480000	15480000	23	ENSDARG00000075624	15483202	0
chr8:15481286-15483190	15435000	15480000	4	ENSDARG00000096772	15438920	45000
chr18:7489876-7491763	7490000	7495000	23	ENSDARG00000058571	7495487, 7497443	5000
chr18:7489876-7491763	7490000	7495000	23	ENSDARG00000058587	7497662, 7499787	5000
chr18:7489876-7491763	7485000	7490000	3	ENSDARG00000088130	7489112, 7489027	5000
chr18:7489876-7491763	7485000	7520000	2	ENSDARG00000069537	7522101	35000
chr3:40777922-40779703	40775000	40790000	23	ENSDARG00000037872	40791557	15000
chr3:40777922-40779703	40695000	40775000	3	ENSDARG00000087446	40699852	80000
chr3:40777922-40779703	40695000	40775000	3	ENSDARG00000037871	40695360	80000
chr3:40777922-40779703	40775000	40820000	2	ENSDARG00000037874	40823738, 40820974	45000
chr3:40777922-40779703	40700000	40775000	2	ENSDARG00000087446	40700039	75000
chr4:22756414-22758043	22750000	22755000	23	ENSDARG00000007523	22751678	5000
chr4:22756414-22758043	22755000	22755000	9	ENSDARG00000045490	22759194, 22759202	0
chr4:22756414-22758043	22755000	22795000	3	ENSDARG00000018111	22798550	40000
chr7:34849450-34850977	34850000	34850000	23	ENSDARG00000001975	34854897	0
chr7:34849450-34850977	34845000	34850000	5	ENSDARG00000001975	34854897	5000
chr7:34849450-34850977	34850000	34860000	5	ENSDARG00000107946	34862661	10000
chr4:18943896-18945288	18945000	18950000	23	ENSDARG00000008867	18950362	5000
chr2:55974370-55975740	55970000	56005000	10	ENSDARG00000067850	56007467	35000
chr2:55974370-55975740	55885000	55970000	8	ENSDARG00000076904	55888171	85000
chr2:55974370-55975740	55915000	55970000	3	ENSDARG00000104019	55918785	55000
chr2:55974370-55975740	55970000	56045000	2	ENSDARG00000016302	56045300	75000
chr9:38810631-38811868	38810000	38810000	23	ENSDARG00000055106	38814683, 38814738	0
chr9:38810631-38811868	38810000	38835000	10	ENSDARG00000074384	38835181, 38835341	25000
chr9:38810631-38811868	38810000	38830000	9	ENSDARG00000074384	38832957	20000
chr9:38810631-38811868	38805000	38810000	8	ENSDARG00000022659	38805808	5000
chr9:38810631-38811868	38775000	38810000	4	ENSDARG00000055136	38777368	35000
chr9:38810631-38811868	38775000	38810000	4	ENSDARG00000022659	38778286, 38778293	35000
chr9:38810631-38811868	38810000	38900000	3	ENSDARG00000101005	38904008	90000
chr9:38810631-38811868	38765000	38810000	3	ENSDARG00000055136	38769963	45000
chr1:51274956-51276095	51265000	51270000	23	ENSDARG00000043226	51269049	5000
chr1:51274956-51276095	51240000	51270000	9	ENSDARG00000092443	51242510	30000
chr1:51274956-51276095	51240000	51275000	8	ENSDARG00000092443	51242510	35000
chr1:51274956-51276095	51265000	51275000	4	ENSDARG00000043226	51269049	10000
chr1:51816577-51817694	51815000	51825000	23	ENSDARG00000059908	51826584	10000
chr1:51816577-51817694	51815000	51825000	23	ENSDARG00000036415	51827330, 51827331	10000
chr1:51816577-51817694	51805000	51815000	2	ENSDARG00000093748	51808641	10000
chr16:11143877-11144893	11135000	11140000	23	ENSDARG00000062801	11138860	5000
chr13:21979722-21980689	21975000	21985000	23	ENSDARG00000056206	21989348, 21989350, 21989141, 21989239	10000
chr13:21979722-21980689	21980000	21985000	15	ENSDARG00000056206	21989348, 21989350, 21989141, 21989239	5000
chr13:21979722-21980689	21975000	21990000	5	ENSDARG00000109138	21992640	15000
chr13:21979722-21980689	21970000	21975000	3	ENSDARG00000076843	21973848	5000
chr1:51272810-51273764	51265000	51270000	23	ENSDARG00000043226	51269049	5000
chr1:51272810-51273764	51240000	51270000	9	ENSDARG00000092443	51242510	30000
chr22:21863383-21864317	21860000	21870000	23	ENSDARG00000010002	21872301, 21872284, 21872423	10000
chr22:21863383-21864317	21820000	21860000	3	ENSDARG00000021805	21820707	40000
chr22:21863383-21864317	21860000	21875000	2	ENSDARG00000106044	21875340, 21875702	15000
chr24:16984997-16985892	16985000	16990000	23	ENSDARG00000077318	16994695	5000
chr24:16984997-16985892	16985000	17000000	17	ENSDARG00000045401	17001411, 17001413, 17001386	15000
chr24:16984997-16985892	16980000	16990000	4	ENSDARG00000077318	16994695	10000
chr24:16984997-16985892	16980000	17000000	2	ENSDARG00000045401	17001411, 17001413, 17001386	20000
chr24:16984997-16985892	16985000	17050000	2	ENSDARG00000045401	17052804	65000
chr23:19051469-19052273	19050000	19055000	23	ENSDARG00000008434	19055252, 19056156	5000
chr23:19051469-19052273	19050000	19125000	2	ENSDARG00000094757	19125142	75000
chr23:19051469-19052273	19050000	19125000	2	ENSDARG00000074702	19125526, 19125589	75000
chr23:19051469-19052273	18955000	19050000	2	ENSDARG00000057403	18958039	95000
chr15:71880-72662	60000	70000	23	ENSDARG00000102550	61493, 61507	10000
chr15:71880-72662	70000	70000	4	ENSDARG00000099889	71683	0
chr15:71880-72662	55000	70000	3	ENSDARG00000102550	56033	15000
chr7:34640348-34641035	34640000	34655000	23	ENSDARG00000076297	34656484	15000
chr7:34640348-34641035	34640000	34690000	3	ENSDARG00000060411	34692271	50000
chr9:1968199-1968881	1960000	1965000	23	ENSDARG00000059274	1964930	5000
chr9:1968199-1968881	1965000	1965000	9	ENSDARG00000057859	1969274	0
chr9:1968199-1968881	1965000	1975000	8	ENSDARG00000059267	1977293	10000
chr9:1968199-1968881	1950000	1965000	4	ENSDARG00000080641	1952236	15000
chr9:1968199-1968881	1950000	1965000	4	ENSDARG00000059276	1950347	15000
chr9:1968199-1968881	1955000	1965000	4	ENSDARG00000094186	1955126	10000
chr9:1968199-1968881	1955000	1965000	4	ENSDARG00000059280	1958755	10000
chr9:1968199-1968881	1965000	1985000	3	ENSDARG00000059256	1989526	20000
chr9:1968199-1968881	1965000	1985000	3	ENSDARG00000059263	1985217	20000
chr9:1968199-1968881	1965000	2000000	2	ENSDARG00000059255	2001904	35000
chr24:10905561-10905917	10905000	10905000	23	ENSDARG00000039729	10909548	0
chr24:10905561-10905917	10905000	10910000	15	ENSDARG00000039729	10910360, 10910973	5000
chr24:10905561-10905917	10905000	10935000	7	ENSDARG00000007418	10936033	30000
chr24:10905561-10905917	10905000	10925000	6	ENSDARG00000090548	10928962	20000
chr24:10905561-10905917	10905000	10940000	3	ENSDARG00000009178	10942795, 10942779	35000
chr24:10905561-10905917	10805000	10905000	3	ENSDARG00000102732	10807778	100000
chr24:10905561-10905917	10905000	10965000	2	ENSDARG00000071735	10966035, 10965521	60000
chr20:29025468-29025615	29025000	29025000	23	ENSDARG00000030116	29029159, 29028878	0
chr20:29025468-29025615	29025000	29030000	18	ENSDARG00000042510	29032534	5000
chr20:29025468-29025615	28935000	29025000	3	ENSDARG00000024844	28939645, 28939692, 28939725, 28939657, 28939684, 28939611, 28939641, 28939571	90000
chr20:29025468-29025615	29025000	29055000	2	ENSDARG00000042515	29057461	30000
chr20:29025468-29025615	28970000	29025000	2	ENSDARG00000027734	28972995	55000
chr20:29025468-29025615	28980000	29025000	2	ENSDARG00000027734	28981921, 28981950, 28981949	45000
chr8:23642175-23645255	23635000	23645000	22	ENSDARG00000075333	23637387	10000
chr8:23642175-23645255	23635000	23640000	9	ENSDARG00000075333	23637387	5000
chr8:23642175-23645255	23615000	23645000	9	ENSDARG00000059646	23617885	30000
chr8:23642175-23645255	23590000	23645000	8	ENSDARG00000014587	23591223	55000
chr8:23642175-23645255	23590000	23645000	8	ENSDARG00000052379	23593893, 23593910	55000
chr8:23642175-23645255	23615000	23640000	4	ENSDARG00000059646	23617885	25000
chr8:23642175-23645255	23645000	23715000	2	ENSDARG00000042905	23716883, 23716884, 23716917	70000
chr8:23642175-23645255	23640000	23720000	2	ENSDARG00000095855	23723928	80000
chr8:23642175-23645255	23590000	23640000	2	ENSDARG00000014587	23591223	50000
chr8:23642175-23645255	23590000	23640000	2	ENSDARG00000052379	23593893, 23593910	50000
chr8:23642175-23645255	23630000	23640000	2	ENSDARG00000059646	23631908	10000
chr8:23642175-23645255	23560000	23645000	2	ENSDARG00000014587	23562972, 23562616	85000
chr22:21486472-21489528	21485000	21490000	22	ENSDARG00000071413	21491753, 21493550, 21493460	5000
chr1:51230861-51233134	51230000	51240000	22	ENSDARG00000092443	51242510	10000
chr13:44595508-44597278	44595000	44600000	22	ENSDARG00000052833	44601670	5000
chr8:28431627-28433077	28415000	28430000	22	ENSDARG00000042732	28419258	15000
chr8:28431627-28433077	28415000	28430000	22	ENSDARG00000042725	28415774	15000
chr8:43158429-43159848	43150000	43155000	22	ENSDARG00000041750	43151699	5000
chr5:8450375-8451703	8450000	8460000	22	ENSDARG00000062897	8460288, 8460190	10000
chr1:46178362-46179629	46175000	46180000	22	ENSDARG00000036549	46184261	5000
[truncated: 11,090 more rows]

## Sheet: C) DevE
HiChIP results: number of interactions (col D) between a 5kb bin (chunk, col B or C) containing a putative active enhancer (col A) in developing pancreas (DevE, sheet name) and a 5kb bin (chunk, col B or C) containing the TSS of the indicated gene (cols E and F)
enhancer coordinates	Interaction bin(5kb) A	Interaction bin(5kb) B	Nr interactions	ENSID	TSS	distance (bp between interacting bins)
chr1:55160146-55161297	55160000	55160000	342	ENSDARG00000079062	55162454, 55162398	0
chr1:55160146-55161297	55160000	55195000	52	ENSDARG00000016809	55195527	35000
chr1:55160146-55161297	55130000	55160000	17	ENSDARG00000011983	55133079	30000
chr1:55160146-55161297	55160000	55215000	15	ENSDARG00000077975	55218681	55000
chr1:55160146-55161297	55075000	55160000	13	ENSDARG00000025904	55075034, 55077653	85000
chr1:55160146-55161297	55070000	55160000	11	ENSDARG00000041394	55072557, 55071557	90000
chr1:55160146-55161297	55070000	55160000	11	ENSDARG00000025904	55074942	90000
chr1:55160146-55161297	55105000	55160000	10	ENSDARG00000033789	55108071	55000
chr1:55160146-55161297	55160000	55210000	8	ENSDARG00000043713	55211319	50000
chr1:55160146-55161297	55160000	55225000	5	ENSDARG00000025547	55228316	65000
chr1:55160146-55161297	55160000	55250000	5	ENSDARG00000092502	55252763	90000
chr1:55160146-55161297	55080000	55160000	4	ENSDARG00000025904	55080606	80000
chr1:55160146-55161297	55160000	55260000	3	ENSDARG00000079903	55264404	100000
chr1:55160146-55161297	55160000	55240000	2	ENSDARG00000076778	55240879	80000
chr1:55160146-55161297	55160000	55240000	2	ENSDARG00000095127	55244406, 55244928	80000
chr6:39003271-39005194	39005000	39005000	137	ENSDARG00000070721	39008913, 39007597	0
chr6:39003271-39005194	39000000	39005000	33	ENSDARG00000070721	39008913, 39007597	5000
chr6:39003271-39005194	39005000	39050000	13	ENSDARG00000068397	39053783, 39053478	45000
chr6:39003271-39005194	39005000	39040000	12	ENSDARG00000068397	39040077	35000
chr6:39003271-39005194	39005000	39080000	8	ENSDARG00000010194	39083094, 39083165	75000
chr6:39003271-39005194	38930000	39005000	6	ENSDARG00000073850	38933190	75000
chr6:39003271-39005194	39005000	39085000	3	ENSDARG00000070713	39088433	80000
chr6:39003271-39005194	39005000	39070000	2	ENSDARG00000010194	39070956, 39071708, 39072234	65000
chr4:139449-140591	135000	140000	133	ENSDARG00000102226	135880	5000
chr4:139449-140591	135000	135000	89	ENSDARG00000102226	135880	0
chr4:139449-140591	135000	145000	78	ENSDARG00000102474	149700	10000
chr4:139449-140591	135000	145000	78	ENSDARG00000104049	147740, 147627	10000
chr4:139449-140591	140000	145000	60	ENSDARG00000102474	149700	5000
chr4:139449-140591	140000	145000	60	ENSDARG00000104049	147740, 147627	5000
chr4:139449-140591	120000	135000	50	ENSDARG00000103095	120072, 120079	15000
chr4:139449-140591	130000	135000	36	ENSDARG00000103095	131656	5000
chr4:139449-140591	130000	140000	30	ENSDARG00000103095	131656	10000
chr4:139449-140591	135000	150000	27	ENSDARG00000102474	154409, 154272	15000
chr4:139449-140591	140000	150000	23	ENSDARG00000102474	154409, 154272	10000
chr4:139449-140591	140000	175000	23	ENSDARG00000100143	179356	35000
chr4:139449-140591	135000	175000	22	ENSDARG00000100143	179356	40000
chr4:139449-140591	120000	140000	21	ENSDARG00000103095	120072, 120079	20000
chr4:139449-140591	140000	190000	19	ENSDARG00000100143	194804	50000
chr4:139449-140591	135000	205000	16	ENSDARG00000098311	207365, 207369	70000
chr4:139449-140591	135000	205000	16	ENSDARG00000104373	205503	70000
chr4:139449-140591	140000	195000	15	ENSDARG00000100143	195214	55000
chr4:139449-140591	135000	195000	13	ENSDARG00000100143	195214	60000
chr4:139449-140591	135000	200000	11	ENSDARG00000104839	200252, 200026, 202858, 200051, 200256	65000
chr4:139449-140591	140000	200000	11	ENSDARG00000104839	200252, 200026, 202858, 200051, 200256	60000
chr4:139449-140591	50000	135000	8	ENSDARG00000104632	52059	85000
chr4:139449-140591	55000	135000	8	ENSDARG00000100422	57288, 57509	80000
chr4:139449-140591	75000	135000	8	ENSDARG00000100422	77742	60000
chr4:139449-140591	90000	140000	8	ENSDARG00000102128	90801, 90911, 90903	50000
chr4:139449-140591	135000	190000	7	ENSDARG00000100143	194804	55000
chr4:139449-140591	140000	205000	7	ENSDARG00000098311	207365, 207369	65000
chr4:139449-140591	140000	205000	7	ENSDARG00000104373	205503	65000
chr4:139449-140591	90000	135000	7	ENSDARG00000102128	90801, 90911, 90903	45000
chr4:139449-140591	140000	240000	5	ENSDARG00000102123	241528, 240969, 240933	100000
chr4:139449-140591	95000	135000	5	ENSDARG00000102128	99263, 97005, 99294	40000
chr4:139449-140591	105000	140000	4	ENSDARG00000102128	105733	35000
chr4:139449-140591	105000	135000	3	ENSDARG00000102128	105733	30000
chr4:139449-140591	135000	225000	2	ENSDARG00000102123	225060, 229043, 229020	90000
chr4:139449-140591	50000	140000	2	ENSDARG00000104632	52059	90000
chr4:139449-140591	75000	140000	2	ENSDARG00000100422	77742	65000
chr23:3461654-3463303	3460000	3465000	130	ENSDARG00000017121	3465717	5000
chr3:25291617-25292675	25290000	25290000	109	ENSDARG00000077361	25290956, 25291360	0
chr3:25291617-25292675	25290000	25360000	19	ENSDARG00000038059	25361813, 25360653, 25361947	70000
chr3:25291617-25292675	25245000	25290000	14	ENSDARG00000038066	25246615, 25246469, 25246399, 25246322	45000
chr3:25291617-25292675	25290000	25375000	11	ENSDARG00000022525	25377699, 25377690	85000
chr3:25291617-25292675	25235000	25290000	11	ENSDARG00000038067	25239009	55000
chr25:18230118-18230836	18230000	18230000	107	ENSDARG00000070914	18234103, 18231757	0
chr25:18230118-18230836	18150000	18230000	3	ENSDARG00000045792	18153351, 18153429	80000
chr21:45814206-45816285	45815000	45830000	100	ENSDARG00000101722	45833739	15000
chr21:45814206-45816285	45810000	45830000	61	ENSDARG00000101722	45833739	20000
chr21:45814206-45816285	45800000	45810000	29	ENSDARG00000023820	45802099	10000
chr21:45814206-45816285	45800000	45810000	29	ENSDARG00000043249	45800677	10000
chr21:45814206-45816285	45800000	45815000	15	ENSDARG00000023820	45802099	15000
chr21:45814206-45816285	45800000	45815000	15	ENSDARG00000043249	45800677	15000
chr21:45814206-45816285	45815000	45850000	11	ENSDARG00000103825	45852915	35000
chr21:45814206-45816285	45815000	45865000	5	ENSDARG00000094112	45866609, 45866574	50000
chr21:45814206-45816285	45815000	45840000	2	ENSDARG00000103825	45844296	25000
chr21:45814206-45816285	45815000	45840000	2	ENSDARG00000030213	45840950	25000
chr21:45814206-45816285	45810000	45850000	2	ENSDARG00000103825	45852915	40000
chr21:45814206-45816285	45775000	45810000	2	ENSDARG00000042785	45776752	35000
chr7:37620621-37621586	37620000	37620000	96	ENSDARG00000060071	37624513, 37623771	0
chr7:37620621-37621586	37620000	37630000	39	ENSDARG00000036076	37630755	10000
chr7:37620621-37621586	37620000	37645000	13	ENSDARG00000036076	37648217, 37646259	25000
chr7:37620621-37621586	37585000	37620000	13	ENSDARG00000060070	37587342, 37587311, 37587408	35000
chr7:37620621-37621586	37540000	37620000	8	ENSDARG00000060070	37540918	80000
chr7:37620621-37621586	37575000	37620000	7	ENSDARG00000105555	37579853	45000
chr21:153179-154929	150000	155000	93	ENSDARG00000105123	157096	5000
chr21:153179-154929	135000	150000	33	ENSDARG00000102404	136927, 137832	15000
chr21:153179-154929	150000	240000	15	ENSDARG00000104808	240036, 243919	90000
chr21:153179-154929	150000	235000	9	ENSDARG00000104808	239998	85000
chr21:153179-154929	150000	200000	8	ENSDARG00000103296	204634	50000
chr21:153179-154929	150000	225000	8	ENSDARG00000104808	228518, 229738	75000
chr21:153179-154929	150000	210000	7	ENSDARG00000098935	211830, 211744	60000
chr21:153179-154929	150000	210000	7	ENSDARG00000101873	211779	60000
chr21:153179-154929	150000	185000	5	ENSDARG00000100353	185138	35000
chr21:153179-154929	150000	250000	5	ENSDARG00000103762	253925	100000
chr21:153179-154929	130000	150000	5	ENSDARG00000108788	130282	20000
chr21:153179-154929	150000	220000	4	ENSDARG00000102477	223051, 223066, 224128	70000
chr21:153179-154929	150000	205000	2	ENSDARG00000098935	205632, 207132	55000
chr21:153179-154929	95000	150000	2	ENSDARG00000013430	99822	55000
chr21:153179-154929	95000	150000	2	ENSDARG00000025703	97366	55000
chr12:276774-277943	270000	275000	91	ENSDARG00000078835	274129, 273019	5000
chr12:276774-277943	270000	275000	91	ENSDARG00000021557	273340, 272283, 273331	5000
chr12:276774-277943	275000	280000	45	ENSDARG00000096602	281061, 281014	5000
chr12:276774-277943	265000	275000	40	ENSDARG00000030583	268970, 267636, 268938, 269692	10000
chr12:276774-277943	275000	290000	30	ENSDARG00000079888	292459	15000
chr12:276774-277943	275000	290000	30	ENSDARG00000096517	292343, 292359	15000
chr12:276774-277943	260000	275000	5	ENSDARG00000030583	260905, 260774	15000
chr2:4363366-4365045	4365000	4365000	86	ENSDARG00000103589	4366260, 4366340, 4367374, 4367422	0
chr2:4363366-4365045	4360000	4365000	18	ENSDARG00000103589	4366260, 4366340, 4367374, 4367422	5000
chr2:4363366-4365045	4365000	4460000	14	ENSDARG00000099395	4462176, 4461665	95000
chr2:4363366-4365045	4360000	4460000	7	ENSDARG00000099395	4462176, 4461665	100000
chr2:4363366-4365045	4365000	4440000	5	ENSDARG00000099604	4440733	75000
chr2:76632-79771	75000	80000	84	ENSDARG00000107910	80930	5000
chr2:76632-79771	75000	115000	29	ENSDARG00000100031	116698, 117085	40000
chr2:76632-79771	75000	120000	14	ENSDARG00000107109	121019	45000
chr2:76632-79771	75000	120000	14	ENSDARG00000038667	122870	45000
chr2:76632-79771	75000	135000	14	ENSDARG00000038666	138896, 138963	60000
chr2:76632-79771	50000	75000	12	ENSDARG00000063518	50630	25000
chr2:76632-79771	45000	75000	11	ENSDARG00000040045	48529	30000
chr2:76632-79771	75000	155000	5	ENSDARG00000088634	155344	80000
chr2:76632-79771	75000	130000	4	ENSDARG00000008333	133115, 133105	55000
chr2:76632-79771	20000	75000	4	ENSDARG00000100145	24792	55000
chr2:76632-79771	25000	75000	4	ENSDARG00000088389	29111	50000
chr2:76632-79771	75000	165000	2	ENSDARG00000088634	167818	90000
chr2:76632-79771	75000	165000	2	ENSDARG00000104777	168264	90000
chr7:37813379-37814291	37810000	37815000	83	ENSDARG00000036073	37818392, 37819257, 37819534	5000
chr7:37813379-37814291	37810000	37815000	83	ENSDARG00000036074	37816607	5000
chr7:37813379-37814291	37810000	37870000	3	ENSDARG00000105580	37873361	60000
chr13:35774384-35776221	35775000	35780000	80	ENSDARG00000006003	35782443, 35781936	5000
chr13:35774384-35776221	35770000	35780000	29	ENSDARG00000006003	35782443, 35781936	10000
chr13:35774384-35776221	35775000	35795000	4	ENSDARG00000030630	35799658	20000
chr13:35774384-35776221	35715000	35770000	4	ENSDARG00000104835	35719129, 35716757	55000
chr13:35774384-35776221	35715000	35775000	3	ENSDARG00000104835	35719129, 35716757	60000
chr13:35774384-35776221	35765000	35775000	3	ENSDARG00000030630	35766544	10000
chr13:35774384-35776221	35765000	35775000	3	ENSDARG00000005454	35766411, 35766219, 35766352	10000
chr13:35774384-35776221	35775000	35855000	2	ENSDARG00000079155	35858698, 35859940, 35859953	80000
chr4:18602296-18603821	18600000	18605000	79	ENSDARG00000029018	18606549, 18606164	5000
chr4:18602296-18603821	18600000	18615000	4	ENSDARG00000095705	18617548, 18617562, 18617555, 18617591, 18617597	15000
chr4:18602296-18603821	18520000	18600000	2	ENSDARG00000005547	18523574	80000
chr17:609911-611283	610000	610000	76	ENSDARG00000107150	613199	0
chr17:609911-611283	575000	610000	10	ENSDARG00000102021	576808	35000
chr17:609911-611283	600000	610000	6	ENSDARG00000101676	601367	10000
chr17:609911-611283	610000	640000	2	ENSDARG00000100894	643986	30000
chr25:36876144-36877419	36875000	36885000	75	ENSDARG00000101560	36886703	10000
chr25:36876144-36877419	36875000	36875000	61	ENSDARG00000102863	36878592	0
chr25:36876144-36877419	36870000	36875000	27	ENSDARG00000103220	36872636, 36872612	5000
chr25:36876144-36877419	36860000	36875000	13	ENSDARG00000051756	36864502, 36864513, 36864518, 36864493	15000
chr25:36876144-36877419	36860000	36875000	13	ENSDARG00000102643	36864777, 36864803, 36864839	15000
chr25:36876144-36877419	36775000	36875000	3	ENSDARG00000093480	36778171	100000
chr25:36876144-36877419	36795000	36875000	2	ENSDARG00000102453	36796139, 36795938	80000
chr2:58751445-58752302	58750000	58750000	74	ENSDARG00000090544	58750839	0
chr2:58751445-58752302	58740000	58750000	29	ENSDARG00000067966	58744714	10000
chr2:58751445-58752302	58750000	58760000	7	ENSDARG00000067817	58761136	10000
chr2:58751445-58752302	58750000	58805000	6	ENSDARG00000042056	58805176, 58805155	55000
chr2:58751445-58752302	58750000	58820000	5	ENSDARG00000075936	58822674	70000
chr2:58751445-58752302	58650000	58750000	2	ENSDARG00000103672	58654657	100000
chr15:14052964-14055768	14045000	14050000	71	ENSDARG00000103720	14048922	5000
chr15:14052964-14055768	14045000	14055000	29	ENSDARG00000103720	14048922	10000
chr15:14052964-14055768	14050000	14100000	8	ENSDARG00000105902	14103146	50000
chr15:14052964-14055768	14050000	14100000	8	ENSDARG00000040725	14102270	50000
chr15:14052964-14055768	14050000	14105000	3	ENSDARG00000105891	14109175	55000
chr15:14052964-14055768	14020000	14050000	2	ENSDARG00000099797	14021765	30000
chr22:336084-337409	335000	340000	70	ENSDARG00000046002	342777, 341606, 342767, 342317	5000
chr22:336084-337409	335000	360000	11	ENSDARG00000031216	362922	25000
chr22:336084-337409	335000	345000	9	ENSDARG00000090145	349945	10000
chr22:336084-337409	335000	365000	5	ENSDARG00000078657	368076	30000
chr22:336084-337409	335000	365000	5	ENSDARG00000078223	369831, 369734	30000
chr22:336084-337409	335000	375000	4	ENSDARG00000059315	378506	40000
chr22:336084-337409	335000	385000	3	ENSDARG00000091638	387583	50000
chr22:336084-337409	335000	400000	2	ENSDARG00000019726	400991	65000
chr1:58484203-58484853	58475000	58480000	45	ENSDARG00000100264	58479921	5000
chr1:58484203-58484853	58475000	58480000	45	ENSDARG00000104392	58475217	5000
chr1:58484203-58484853	58480000	58485000	30	ENSDARG00000099619	58487923	5000
chr1:58484203-58484853	58480000	58545000	6	ENSDARG00000102825	58545048	65000
chr1:58484203-58484853	58480000	58545000	6	ENSDARG00000098567	58546147	65000
chr1:58484203-58484853	58400000	58480000	6	ENSDARG00000091359	58400140	80000
chr1:58484203-58484853	58400000	58480000	6	ENSDARG00000108451	58404433	80000
chr1:58484203-58484853	58480000	58525000	5	ENSDARG00000099635	58525537, 58525441	45000
chr1:58484203-58484853	58435000	58480000	4	ENSDARG00000042561	58439198	45000
chr1:58484203-58484853	58480000	58535000	3	ENSDARG00000102825	58539546, 58539318	55000
chr1:58484203-58484853	58480000	58535000	3	ENSDARG00000099741	58536716	55000
chr1:58484203-58484853	58390000	58480000	2	ENSDARG00000069046	58392975	90000
chr8:155500-157538	155000	160000	68	ENSDARG00000106906	163108	5000
chr8:155500-157538	155000	155000	67	ENSDARG00000081629	159395	0
chr8:155500-157538	150000	155000	63	ENSDARG00000046022	150024	5000
chr8:155500-157538	155000	210000	2	ENSDARG00000101239	214587, 214445	55000
chr21:45795992-45797307	45795000	45800000	68	ENSDARG00000023820	45802099	5000
chr21:45795992-45797307	45795000	45800000	68	ENSDARG00000043249	45800677	5000
chr21:45795992-45797307	45795000	45830000	42	ENSDARG00000101722	45833739	35000
chr21:45795992-45797307	45795000	45850000	7	ENSDARG00000103825	45852915	55000
chr21:45795992-45797307	45775000	45795000	6	ENSDARG00000042785	45776752	20000
chr21:45795992-45797307	45795000	45855000	2	ENSDARG00000005335	45859467, 45859662, 45859726	60000
chr19:32451768-32452462	32450000	32450000	68	ENSDARG00000061718	32454792	0
chr19:32451768-32452462	32450000	32470000	20	ENSDARG00000103948	32471164	20000
chr11:25145261-25146370	25145000	25145000	65	ENSDARG00000099120	25146567	0
chr11:25145261-25146370	25145000	25145000	65	ENSDARG00000070542	25146597	0
chr11:25145261-25146370	25145000	25150000	35	ENSDARG00000070541	25151131, 25151177	5000
chr11:25145261-25146370	25145000	25165000	29	ENSDARG00000062002	25165945	20000
chr11:25145261-25146370	25145000	25155000	22	ENSDARG00000070542	25155009	10000
chr11:25145261-25146370	25145000	25170000	19	ENSDARG00000097733	25171280	25000
chr11:25145261-25146370	25085000	25145000	14	ENSDARG00000087186	25086918	60000
chr11:25145261-25146370	25090000	25145000	14	ENSDARG00000077883	25090583, 25090586, 25090285	55000
chr11:25145261-25146370	25065000	25145000	12	ENSDARG00000070545	25066223	80000
chr11:25145261-25146370	25145000	25190000	5	ENSDARG00000026098	25193235, 25193238	45000
chr11:25145261-25146370	25145000	25220000	5	ENSDARG00000015990	25223720	75000
chr11:25145261-25146370	25145000	25220000	5	ENSDARG00000017274	25222081	75000
chr11:25145261-25146370	25145000	25175000	4	ENSDARG00000013477	25175537	30000
chr11:25145261-25146370	25055000	25145000	4	ENSDARG00000070545	25058750, 25058760, 25058521	90000
chr11:25145261-25146370	25145000	25235000	3	ENSDARG00000082495	25238569	90000
chr11:25145261-25146370	25145000	25235000	3	ENSDARG00000102967	25238569	90000
chr11:25145261-25146370	25145000	25235000	3	ENSDARG00000017274	25235142	90000
chr11:25145261-25146370	25145000	25240000	3	ENSDARG00000044861	25243430, 25243491, 25243499	95000
chr11:25145261-25146370	25145000	25240000	3	ENSDARG00000044862	25240027, 25240127	95000
chr11:25145261-25146370	25145000	25245000	3	ENSDARG00000020595	25248158	100000
chr11:25145261-25146370	25080000	25145000	3	ENSDARG00000087186	25080904	65000
chr24:23689884-23690622	23690000	23690000	65	ENSDARG00000003941	23694473	0
chr24:23689884-23690622	23690000	23695000	23	ENSDARG00000045308	23695675, 23696510, 23695681	5000
chr24:23689884-23690622	23685000	23690000	19	ENSDARG00000003941	23694473	5000
chr24:23689884-23690622	23635000	23690000	7	ENSDARG00000062460	23639527	55000
chr24:23689884-23690622	23645000	23690000	7	ENSDARG00000030999	23646665, 23646688	45000
chr24:23689884-23690622	23605000	23690000	6	ENSDARG00000106560	23607401	85000
chr24:23689884-23690622	23595000	23685000	4	ENSDARG00000086944	23597567	90000
chr24:23689884-23690622	23595000	23690000	4	ENSDARG00000086944	23597567	95000
chr24:23689884-23690622	23645000	23685000	3	ENSDARG00000030999	23646665, 23646688	40000
chr24:23689884-23690622	23610000	23690000	2	ENSDARG00000106196	23612123	80000
chr16:84792-89472	65000	85000	63	ENSDARG00000098834	68069	20000
chr16:84792-89472	65000	80000	29	ENSDARG00000098834	68069	15000
chr9:38212998-38213727	38210000	38210000	63	ENSDARG00000091342	38212202	0
chr9:38212998-38213727	38210000	38225000	8	ENSDARG00000014806	38227189	15000
chr9:38212998-38213727	38210000	38230000	7	ENSDARG00000014806	38233144, 38233028	20000
chr9:38212998-38213727	38210000	38230000	7	ENSDARG00000005318	38233542	20000
chr9:38212998-38213727	38210000	38260000	2	ENSDARG00000107639	38262121	50000
chr9:38212998-38213727	38210000	38260000	2	ENSDARG00000009738	38264287	50000
chr9:38212998-38213727	38210000	38265000	2	ENSDARG00000009738	38266056	55000
chr2:39789285-39791266	39790000	39790000	62	ENSDARG00000038731	39793420	0
chr2:39789285-39791266	39770000	39790000	17	ENSDARG00000038731	39772259	20000
chr2:39789285-39791266	39785000	39790000	7	ENSDARG00000038731	39793420	5000
chr2:39789285-39791266	39785000	39790000	7	ENSDARG00000038731	39786917	5000
chr2:39789285-39791266	39760000	39790000	4	ENSDARG00000016084	39761403	30000
chr1:20527-22172	15000	20000	62	ENSDARG00000102407	15062	5000
chr1:20527-22172	15000	20000	62	ENSDARG00000102097	18716, 18747, 18786	5000
chr1:20527-22172	20000	25000	48	ENSDARG00000099319	25585	5000
chr1:20527-22172	20000	25000	48	ENSDARG00000099640	27690, 27814, 27849	5000
chr1:20527-22172	10000	20000	48	ENSDARG00000102407	11822, 11992, 12129, 14167, 14343, 11967	10000
chr1:20527-22172	10000	20000	48	ENSDARG00000099104	12027, 11725	10000
chr1:20527-22172	20000	40000	42	ENSDARG00000102746	44484, 44565, 44534, 42838, 44546, 44314, 43782, 44525	20000
chr1:20527-22172	20000	35000	40	ENSDARG00000104071	36552, 36727	15000
chr1:20527-22172	20000	30000	14	ENSDARG00000099640	31787	10000
chr1:20527-22172	20000	45000	6	ENSDARG00000103929	49842, 49835, 49695, 48933, 48077	25000
chr1:20527-22172	20000	65000	5	ENSDARG00000101073	65017	45000
chr1:20527-22172	20000	65000	5	ENSDARG00000100223	69444	45000
chr1:20527-22172	5000	20000	3	ENSDARG00000099104	9919, 7335	15000
chr1:20527-22172	20000	70000	2	ENSDARG00000100223	72103, 71492, 71523, 71494, 71472, 71470	50000
chr1:22219-22616	15000	20000	62	ENSDARG00000102407	15062	5000
chr1:22219-22616	15000	20000	62	ENSDARG00000102097	18716, 18747, 18786	5000
chr1:22219-22616	20000	25000	48	ENSDARG00000099319	25585	5000
chr1:22219-22616	20000	25000	48	ENSDARG00000099640	27690, 27814, 27849	5000
chr1:22219-22616	10000	20000	48	ENSDARG00000102407	11822, 11992, 12129, 14167, 14343, 11967	10000
chr1:22219-22616	10000	20000	48	ENSDARG00000099104	12027, 11725	10000
chr1:22219-22616	20000	40000	42	ENSDARG00000102746	44484, 44565, 44534, 42838, 44546, 44314, 43782, 44525	20000
chr1:22219-22616	20000	35000	40	ENSDARG00000104071	36552, 36727	15000
chr1:22219-22616	20000	30000	14	ENSDARG00000099640	31787	10000
chr1:22219-22616	20000	45000	6	ENSDARG00000103929	49842, 49835, 49695, 48933, 48077	25000
chr1:22219-22616	20000	65000	5	ENSDARG00000101073	65017	45000
chr1:22219-22616	20000	65000	5	ENSDARG00000100223	69444	45000
chr1:22219-22616	5000	20000	3	ENSDARG00000099104	9919, 7335	15000
chr1:22219-22616	20000	70000	2	ENSDARG00000100223	72103, 71492, 71523, 71494, 71472, 71470	50000
chr3:33607770-33610557	33605000	33610000	61	ENSDARG00000099164	33613372	5000
chr3:33607770-33610557	33605000	33625000	17	ENSDARG00000099195	33629941	20000
chr3:33607770-33610557	33610000	33610000	5	ENSDARG00000099164	33613372	0
chr7:599228-601286	595000	600000	61	ENSDARG00000091521	598240, 598306	5000
chr7:599228-601286	600000	615000	21	ENSDARG00000041203	616429, 615299, 616401	15000
chr7:599228-601286	595000	615000	11	ENSDARG00000041203	616429, 615299, 616401	20000
chr7:599228-601286	595000	595000	10	ENSDARG00000091521	598240, 598306	0
chr7:599228-601286	600000	620000	9	ENSDARG00000019406	620140, 620165, 620155	20000
chr7:599228-601286	595000	620000	5	ENSDARG00000019406	620140, 620165, 620155	25000
chr7:599228-601286	505000	600000	5	ENSDARG00000091521	508421	95000
chr7:599228-601286	600000	685000	4	ENSDARG00000105631	687533	85000
chr7:599228-601286	505000	595000	4	ENSDARG00000091521	508421	90000
chr7:599228-601286	600000	675000	3	ENSDARG00000105639	676904	75000
chr7:599228-601286	600000	655000	2	ENSDARG00000105518	656557	55000
chr7:599228-601286	600000	690000	2	ENSDARG00000067794	692518	90000
chr25:34063447-34068456	34065000	34070000	59	ENSDARG00000097879	34070583	5000
chr25:34063447-34068456	34065000	34070000	59	ENSDARG00000061368	34071480	5000
chr25:34063447-34068456	34060000	34070000	20	ENSDARG00000097879	34070583	10000
chr25:34063447-34068456	34060000	34070000	20	ENSDARG00000061368	34071480	10000
chr25:34063447-34068456	33980000	34065000	4	ENSDARG00000045556	33982588	85000
chr25:34063447-34068456	34065000	34135000	2	ENSDARG00000103476	34135366	70000
chr8:29956439-29957993	29950000	29955000	58	ENSDARG00000016404	29953792	5000
chr8:29956439-29957993	29950000	29955000	58	ENSDARG00000095859	29953792	5000
chr8:29956439-29957993	29920000	29955000	2	ENSDARG00000012403	29921589	35000
chr16:54695630-54697089	54695000	54700000	58	ENSDARG00000038006	54702240	5000
chr16:54695630-54697089	54595000	54695000	25	ENSDARG00000100043	54596878	100000
chr16:54695630-54697089	54695000	54785000	6	ENSDARG00000102914	54787441	90000
chr16:54695630-54697089	54680000	54695000	4	ENSDARG00000104186	54681445	15000
chr16:54695630-54697089	54615000	54695000	3	ENSDARG00000108941	54617355	80000
chr16:39953648-39954606	39950000	39950000	57	ENSDARG00000044574	39950633	0
chr16:39953648-39954606	39905000	39950000	7	ENSDARG00000097794	39908640, 39909696	45000
chr16:39953648-39954606	39905000	39950000	7	ENSDARG00000044574	39909087, 39908727, 39908896, 39908687, 39908684	45000
chr16:39953648-39954606	39950000	40020000	5	ENSDARG00000108598	40022137	70000
chr16:39953648-39954606	39935000	39950000	3	ENSDARG00000083807	39935219	15000
chr22:364405-365247	360000	360000	56	ENSDARG00000031216	362922	0
chr22:364405-365247	360000	365000	30	ENSDARG00000078657	368076	5000
chr22:364405-365247	360000	365000	30	ENSDARG00000078223	369831, 369734	5000
chr22:364405-365247	360000	365000	30	ENSDARG00000031216	362922	5000
chr22:364405-365247	345000	360000	20	ENSDARG00000090145	349945	15000
chr22:364405-365247	360000	375000	19	ENSDARG00000059315	378506	15000
chr22:364405-365247	340000	360000	18	ENSDARG00000046002	342777, 341606, 342767, 342317	20000
chr22:364405-365247	365000	365000	16	ENSDARG00000078657	368076	0
chr22:364405-365247	365000	365000	16	ENSDARG00000078223	369831, 369734	0
chr22:364405-365247	360000	385000	9	ENSDARG00000091638	387583	25000
chr22:364405-365247	340000	365000	9	ENSDARG00000046002	342777, 341606, 342767, 342317	25000
chr22:364405-365247	365000	375000	8	ENSDARG00000059315	378506	10000
chr22:364405-365247	365000	465000	8	ENSDARG00000000853	468799	100000
chr22:364405-365247	345000	365000	3	ENSDARG00000090145	349945	20000
chr22:364405-365247	360000	390000	2	ENSDARG00000019726	393427	30000
chr22:364405-365247	360000	400000	2	ENSDARG00000019726	400991	40000
chr11:44469215-44471037	44460000	44465000	55	ENSDARG00000098635	44460987	5000
chr11:44469215-44471037	44460000	44470000	15	ENSDARG00000098635	44460987	10000
chr11:44469215-44471037	44470000	44540000	11	ENSDARG00000100011	44543693	70000
chr11:44469215-44471037	44465000	44540000	4	ENSDARG00000100011	44543693	75000
chr11:44469215-44471037	44385000	44465000	3	ENSDARG00000103566	44385254, 44385283	80000
chr11:44469215-44471037	44385000	44470000	2	ENSDARG00000103566	44385254, 44385283	85000
chr8:53627918-53629043	53625000	53625000	55	ENSDARG00000102546	53627383, 53626472	0
chr8:53627918-53629043	53590000	53625000	12	ENSDARG00000013009	53594380	35000
chr8:53627918-53629043	53595000	53625000	10	ENSDARG00000043079	53595810	30000
chr8:53627918-53629043	53625000	53635000	9	ENSDARG00000104462	53635530	10000
chr8:53627918-53629043	53625000	53715000	3	ENSDARG00000108414	53717379	90000
chr8:53627918-53629043	53625000	53685000	2	ENSDARG00000020982	53685049	60000
chr9:87681-88601	85000	90000	54	ENSDARG00000093125	91588, 91584	5000
chr9:87681-88601	85000	90000	54	ENSDARG00000078042	90378	5000
chr9:87681-88601	85000	135000	18	ENSDARG00000104933	137993	50000
chr9:87681-88601	85000	120000	6	ENSDARG00000014976	120413, 122190, 122010	35000
chr9:87681-88601	40000	85000	4	ENSDARG00000098670	43772	45000
chr9:87681-88601	85000	165000	2	ENSDARG00000102336	167184	80000
chr9:87681-88601	85000	185000	2	ENSDARG00000103337	188628, 188606	100000
chr3:47292629-47294519	47290000	47325000	5	ENSDARG00000015722	47329016	35000
chr3:47292629-47294519	47290000	47355000	4	ENSDARG00000062304	47356060	65000
chr25:188857-190577	180000	185000	53	ENSDARG00000046157	180028, 180029, 180030, 181863, 182106, 182118, 181684	5000
chr25:188857-190577	190000	210000	29	ENSDARG00000031774	213239, 213321, 214000	20000
chr25:188857-190577	190000	210000	29	ENSDARG00000029368	211940, 211867	20000
chr25:188857-190577	180000	190000	26	ENSDARG00000046157	180028, 180029, 180030, 181863, 182106, 182118, 181684	10000
chr25:188857-190577	185000	210000	14	ENSDARG00000031774	213239, 213321, 214000	25000
chr25:188857-190577	185000	210000	14	ENSDARG00000029368	211940, 211867	25000
chr25:188857-190577	185000	190000	14	ENSDARG00000080532	185757	5000
chr25:188857-190577	185000	190000	14	ENSDARG00000080855	186572	5000
chr25:188857-190577	185000	190000	14	ENSDARG00000046157	185597	5000
chr25:188857-190577	185000	205000	13	ENSDARG00000029368	208227	20000
chr25:188857-190577	190000	205000	9	ENSDARG00000029368	208227	15000
chr25:188857-190577	175000	185000	9	ENSDARG00000097691	176216, 176549	10000
chr25:188857-190577	185000	220000	8	ENSDARG00000073905	222265, 222312	35000
chr25:188857-190577	185000	185000	6	ENSDARG00000080532	185757	0
chr25:188857-190577	185000	185000	6	ENSDARG00000080855	186572	0
chr25:188857-190577	185000	185000	6	ENSDARG00000046157	185597	0
chr25:188857-190577	175000	190000	6	ENSDARG00000097691	176216, 176549	15000
chr25:188857-190577	190000	220000	4	ENSDARG00000073905	222265, 222312	30000
chr25:188857-190577	190000	235000	3	ENSDARG00000073905	236130	45000
chr25:188857-190577	185000	235000	2	ENSDARG00000073905	236130	50000
chr25:188857-190577	190000	250000	2	ENSDARG00000108727	253350	60000
chr6:38855419-38855689	38845000	38855000	53	ENSDARG00000057497	38848140, 38848161	10000
chr6:38855419-38855689	38775000	38855000	4	ENSDARG00000055737	38775840, 38775882	80000
chr6:38855419-38855689	38855000	38880000	2	ENSDARG00000010255	38882630, 38882639, 38882906	25000
chr19:21787873-21788602	21780000	21785000	52	ENSDARG00000096417	21783009, 21782113, 21782495	5000
chr19:21787873-21788602	21780000	21785000	52	ENSDARG00000005026	21783530	5000
chr7:28777071-28778589	28770000	28775000	51	ENSDARG00000061145	28773738	5000
chr7:28777071-28778589	28770000	28775000	51	ENSDARG00000036055	28771925	5000
chr7:28777071-28778589	28775000	28780000	13	ENSDARG00000095007	28782067, 28782089	5000
chr7:28777071-28778589	28775000	28805000	3	ENSDARG00000078055	28809534, 28809602	30000
chr7:28777071-28778589	28750000	28775000	3	ENSDARG00000061149	28750607	25000
chr7:28777071-28778589	28750000	28775000	3	ENSDARG00000054264	28753132	25000
chr7:28777071-28778589	28775000	28825000	2	ENSDARG00000036061	28825044	50000
chr7:28777071-28778589	28775000	28875000	2	ENSDARG00000102051	28877564	100000
chr17:53161642-53163034	53160000	53160000	50	ENSDARG00000092716	53163671	0
chr17:53161642-53163034	53160000	53195000	11	ENSDARG00000098081	53196673	35000
chr17:53161642-53163034	53160000	53195000	11	ENSDARG00000099274	53196948, 53197811	35000
chr17:53161642-53163034	53145000	53160000	9	ENSDARG00000102122	53146447	15000
chr17:53161642-53163034	53160000	53200000	6	ENSDARG00000036968	53204124, 53204149	40000
chr17:53161642-53163034	53160000	53220000	6	ENSDARG00000102490	53224487, 53224199, 53224116, 53224112	60000
chr17:53161642-53163034	53160000	53220000	6	ENSDARG00000101867	53221714, 53221701, 53220263	60000
chr17:53161642-53163034	53160000	53225000	5	ENSDARG00000102490	53226952	65000
chr17:53161642-53163034	53160000	53250000	4	ENSDARG00000107504	53251456	90000
chr17:53161642-53163034	53160000	53205000	3	ENSDARG00000036968	53207097	45000
chr17:53161642-53163034	53160000	53205000	3	ENSDARG00000104708	53209720	45000
chr17:53161642-53163034	53160000	53210000	3	ENSDARG00000104708	53210692	50000
chr17:53161642-53163034	53065000	53160000	2	ENSDARG00000042839	53068635, 53068731	95000
chr19:48343133-48345208	48345000	48345000	49	ENSDARG00000023472	48346964	0
chr19:48343133-48345208	48340000	48345000	35	ENSDARG00000023472	48346964	5000
chr19:48343133-48345208	48345000	48355000	18	ENSDARG00000103362	48355651	10000
chr19:48343133-48345208	48345000	48355000	18	ENSDARG00000099556	48357729	10000
chr19:48343133-48345208	48345000	48355000	18	ENSDARG00000101521	48358187, 48358565, 48358529, 48358793, 48358525, 48358192, 48358552, 48358466	10000
chr19:48343133-48345208	48345000	48355000	18	ENSDARG00000098064	48359089	10000
chr19:48343133-48345208	48345000	48360000	14	ENSDARG00000104889	48364180	15000
chr19:48343133-48345208	48320000	48345000	14	ENSDARG00000102591	48322065	25000
chr19:48343133-48345208	48340000	48355000	10	ENSDARG00000103362	48355651	15000
chr19:48343133-48345208	48340000	48355000	10	ENSDARG00000099556	48357729	15000
chr19:48343133-48345208	48340000	48355000	10	ENSDARG00000101521	48358187, 48358565, 48358529, 48358793, 48358525, 48358192, 48358552, 48358466	15000
chr19:48343133-48345208	48340000	48355000	10	ENSDARG00000098064	48359089	15000
chr19:48343133-48345208	48345000	48375000	9	ENSDARG00000098752	48379229, 48379123	30000
chr19:48343133-48345208	48345000	48370000	8	ENSDARG00000104420	48373022	25000
chr19:48343133-48345208	48345000	48385000	8	ENSDARG00000018124	48388925, 48388970	40000
chr19:48343133-48345208	48345000	48400000	7	ENSDARG00000087529	48400187, 48400322	55000
chr19:48343133-48345208	48340000	48360000	6	ENSDARG00000104889	48364180	20000
chr19:48343133-48345208	48345000	48425000	5	ENSDARG00000099581	48428639	80000
chr19:48343133-48345208	48345000	48445000	5	ENSDARG00000102618	48446893, 48445763, 48446741	100000
chr19:48343133-48345208	48340000	48375000	4	ENSDARG00000098752	48379229, 48379123	35000
chr19:48343133-48345208	48345000	48430000	4	ENSDARG00000099581	48434288	85000
chr19:48343133-48345208	48345000	48440000	3	ENSDARG00000102618	48440442, 48440378	95000
chr19:48343133-48345208	48340000	48400000	2	ENSDARG00000087529	48400187, 48400322	60000
chr19:48343133-48345208	48340000	48430000	2	ENSDARG00000099581	48434288	90000
chr19:48343133-48345208	48320000	48340000	2	ENSDARG00000102591	48322065	20000
chr10:44206327-44207330	44205000	44210000	49	ENSDARG00000104094	44210380	5000
chr10:44206327-44207330	44195000	44205000	5	ENSDARG00000024548	44195236	10000
chr10:44206327-44207330	44205000	44295000	2	ENSDARG00000104094	44299490	90000
chr10:44206327-44207330	44170000	44205000	2	ENSDARG00000030781	44170855, 44170845, 44170868	35000
chr11:17192-17807	10000	15000	49	ENSDARG00000069977	10058, 12319, 12347, 12233	5000
chr11:17192-17807	15000	25000	42	ENSDARG00000088347	28224, 27872, 28747, 27884, 27821, 27822, 27903	10000
chr11:17192-17807	15000	15000	40	ENSDARG00000086216	18449, 18254, 15460	0
chr11:17192-17807	15000	95000	6	ENSDARG00000063527	97745, 99123, 99144	80000
chr11:17192-17807	15000	50000	5	ENSDARG00000011407	52584	35000
chr14:31229092-31231083	31225000	31225000	48	ENSDARG00000017931	31226203, 31226281	0
chr14:31229092-31231083	31220000	31225000	16	ENSDARG00000028614	31222481	5000
chr14:31229092-31231083	31225000	31275000	12	ENSDARG00000009209	31278668	50000
chr14:31229092-31231083	31225000	31275000	12	ENSDARG00000010553	31277929, 31276420, 31279094	50000
chr14:31229092-31231083	31145000	31225000	7	ENSDARG00000004046	31148265	80000
chr14:31229092-31231083	31145000	31225000	7	ENSDARG00000021374	31149096	80000
chr14:31229092-31231083	31190000	31225000	6	ENSDARG00000084548	31192769	35000
chr14:31229092-31231083	31215000	31225000	6	ENSDARG00000028614	31218831	10000
chr14:31229092-31231083	31225000	31230000	6	ENSDARG00000017931	31226203, 31226281	5000
chr14:31229092-31231083	31200000	31225000	5	ENSDARG00000084543	31200129	25000
chr14:31229092-31231083	31125000	31225000	4	ENSDARG00000081303	31126467	100000
chr14:31229092-31231083	31125000	31225000	4	ENSDARG00000082428	31126816	100000
chr14:31229092-31231083	31125000	31225000	4	ENSDARG00000082177	31126946	100000
chr14:31229092-31231083	31125000	31225000	4	ENSDARG00000082778	31127146	100000
chr14:31229092-31231083	31125000	31225000	4	ENSDARG00000032199	31125591	100000
chr14:31229092-31231083	31185000	31225000	4	ENSDARG00000036500	31189644	40000
chr14:31229092-31231083	31165000	31225000	3	ENSDARG00000008884	31169608, 31169627	60000
chr14:31229092-31231083	31230000	31275000	2	ENSDARG00000009209	31278668	45000
chr14:31229092-31231083	31230000	31275000	2	ENSDARG00000010553	31277929, 31276420, 31279094	45000
chr14:31229092-31231083	31225000	31295000	2	ENSDARG00000102499	31295119	70000
chr14:31229092-31231083	31225000	31310000	2	ENSDARG00000071498	31311219, 31311236	85000
chr14:31229092-31231083	31225000	31315000	2	ENSDARG00000071498	31317098	90000
chr14:31229092-31231083	31150000	31225000	2	ENSDARG00000004046	31152805, 31152992, 31152925	75000
chr14:31229092-31231083	31180000	31225000	2	ENSDARG00000081375	31181693	45000
chr23:9548366-9549456	9545000	9555000	48	ENSDARG00000063075	9557085, 9557250	10000
chr24:17003125-17004087	16990000	17000000	48	ENSDARG00000077318	16994695	10000
chr24:17003125-17004087	17000000	17000000	37	ENSDARG00000045401	17001411, 17001413, 17001386	0
chr24:17003125-17004087	16995000	17000000	31	ENSDARG00000045401	16996519, 16998462	5000
chr24:17003125-17004087	17000000	17060000	10	ENSDARG00000045401	17064938, 17064956	60000
chr24:17003125-17004087	17000000	17050000	7	ENSDARG00000045401	17052804	50000
chr24:17003125-17004087	17000000	17055000	4	ENSDARG00000045401	17055704, 17056039	55000
chr24:17003125-17004087	16925000	17000000	2	ENSDARG00000003776	16925001	75000
chr4:8138312-8141422	8140000	8145000	47	ENSDARG00000039392	8146942	5000
chr4:8138312-8141422	8135000	8145000	18	ENSDARG00000039392	8146942	10000
chr4:8138312-8141422	8140000	8140000	2	ENSDARG00000039392	8144584, 8144582	0
chr4:8138312-8141422	8140000	8155000	2	ENSDARG00000079824	8159885	15000
chr18:2924284-2925404	2925000	2925000	47	ENSDARG00000100555	2928262	0
chr18:2924284-2925404	2920000	2925000	24	ENSDARG00000100555	2928262	5000
chr18:2924284-2925404	2925000	2975000	5	ENSDARG00000102589	2978353	50000
chr18:2924284-2925404	2925000	2985000	5	ENSDARG00000102589	2989096	60000
chr18:2924284-2925404	2925000	2950000	3	ENSDARG00000103027	2954259	25000
chr18:2924284-2925404	2920000	2985000	3	ENSDARG00000102589	2989096	65000
chr18:2924284-2925404	2925000	2990000	3	ENSDARG00000103957	2991114, 2991719	65000
chr18:2924284-2925404	2900000	2925000	3	ENSDARG00000104126	2902183	25000
chr10:45128464-45129539	45125000	45130000	47	ENSDARG00000103546	45134683	5000
chr10:45128464-45129539	45105000	45125000	3	ENSDARG00000098700	45109897	20000
chr10:45128464-45129539	45125000	45135000	2	ENSDARG00000099214	45138298	10000
chr10:45128464-45129539	45125000	45155000	2	ENSDARG00000102389	45155584	30000
chr10:45128464-45129539	45125000	45210000	2	ENSDARG00000100116	45212274, 45212238	85000
chr10:45128464-45129539	45125000	45210000	2	ENSDARG00000098361	45213090	85000
chr10:45128464-45129539	45055000	45125000	2	ENSDARG00000101143	45057064	70000
chr6:58919021-58919854	58915000	58920000	47	ENSDARG00000059836	58921658	5000
chr6:58919021-58919854	58915000	58915000	22	ENSDARG00000086980	58916171	0
chr6:58919021-58919854	58910000	58915000	22	ENSDARG00000086980	58910780	5000
chr6:58919021-58919854	58830000	58915000	4	ENSDARG00000059818	58834167, 58834118	85000
chr6:58919021-58919854	58835000	58915000	3	ENSDARG00000031388	58837924, 58837912, 58837973	80000
chr6:58919021-58919854	58915000	58980000	2	ENSDARG00000034396	58980779, 58980788	65000
chr21:28648-29725	25000	30000	46	ENSDARG00000101270	30655	5000
chr21:28648-29725	25000	25000	24	ENSDARG00000101270	29786	0
chr21:28648-29725	25000	45000	4	ENSDARG00000102907	49418	20000
chr21:28648-29725	10000	25000	4	ENSDARG00000103030	11192	15000
chr21:28648-29725	10000	25000	4	ENSDARG00000075301	13383, 13641	15000
chr9:21675108-21676156	21645000	21675000	9	ENSDARG00000027353	21649295, 21648205	30000
chr9:21675108-21676156	21675000	21695000	5	ENSDARG00000079575	21696214	20000
chr9:21675108-21676156	21675000	21725000	4	ENSDARG00000006299	21725016, 21729984, 21725054	50000
chr9:21675108-21676156	21675000	21745000	2	ENSDARG00000006299	21747090	70000
chr9:21675108-21676156	21675000	21760000	2	ENSDARG00000094382	21760564	85000
chr9:21675108-21676156	21595000	21675000	2	ENSDARG00000021889	21597118	80000
chr20:15656839-15657637	15650000	15655000	46	ENSDARG00000043531	15653154, 15653200, 15653204	5000
chr14:30639808-30641212	30640000	30640000	45	ENSDARG00000015649	30642697	0
chr14:30639808-30641212	30630000	30640000	22	ENSDARG00000011026	30630950	10000
chr14:30639808-30641212	30630000	30640000	22	ENSDARG00000053702	30630606	10000
chr14:30639808-30641212	30635000	30640000	19	ENSDARG00000015649	30642697	5000
chr14:30639808-30641212	30620000	30640000	10	ENSDARG00000090981	30620156, 30620271	20000
chr14:30639808-30641212	30640000	30735000	9	ENSDARG00000016085	30739869	95000
chr14:30639808-30641212	30635000	30735000	6	ENSDARG00000016085	30739869	100000
chr14:30639808-30641212	30630000	30635000	3	ENSDARG00000011026	30630950	5000
chr14:30639808-30641212	30630000	30635000	3	ENSDARG00000053702	30630606	5000
chr14:30639808-30641212	30575000	30640000	3	ENSDARG00000105479	30578348	65000
chr14:30639808-30641212	30625000	30640000	3	ENSDARG00000011026	30627852	15000
chr14:30639808-30641212	30625000	30640000	3	ENSDARG00000053702	30626970	15000
chr14:30639808-30641212	30565000	30635000	2	ENSDARG00000055792	30569800	70000
chr14:30639808-30641212	30565000	30635000	2	ENSDARG00000105479	30565080	70000
chr14:30639808-30641212	30605000	30635000	2	ENSDARG00000102379	30605000	30000
chr14:30639808-30641212	30545000	30640000	2	ENSDARG00000061566	30545002	95000
chr14:30639808-30641212	30555000	30640000	2	ENSDARG00000061566	30556863	85000
chr14:30639808-30641212	30560000	30640000	2	ENSDARG00000105479	30562256, 30562233, 30561288, 30561996, 30562103, 30564974	80000
chr14:30639808-30641212	30565000	30640000	2	ENSDARG00000055792	30569800	75000
chr14:30639808-30641212	30565000	30640000	2	ENSDARG00000105479	30565080	75000
chr14:30639808-30641212	30605000	30640000	2	ENSDARG00000102379	30605000	35000
chr16:102366-104384	65000	100000	44	ENSDARG00000098834	68069	35000
chr16:102366-104384	0	100000	2	ENSDARG00000104848	1364	100000
chr16:100135-102141	65000	100000	44	ENSDARG00000098834	68069	35000
chr16:100135-102141	0	100000	2	ENSDARG00000104848	1364	100000
chr13:51662167-51664101	51655000	51660000	44	ENSDARG00000062568	51659384	5000
chr13:51662167-51664101	51660000	51665000	6	ENSDARG00000106777	51668990	5000
chr13:51662167-51664101	51660000	51760000	6	ENSDARG00000103983	51764306	100000
chr13:51662167-51664101	51590000	51660000	3	ENSDARG00000102867	51591146	70000
chr13:51662167-51664101	51660000	51740000	2	ENSDARG00000100710	51744130	80000
chr13:51662167-51664101	51565000	51660000	2	ENSDARG00000106938	51569176	95000
chr1:35412305-35413405	35410000	35415000	44	ENSDARG00000076171	35419350	5000
chr2:48451858-48452905	48445000	48450000	44	ENSDARG00000019335	48448978, 48449030, 48449261	5000
chr2:48451858-48452905	48450000	48525000	2	ENSDARG00000107626	48526746	75000
chr22:22692083-22692968	22690000	22690000	44	ENSDARG00000100940	22694740, 22694332	0
chr22:22692083-22692968	22690000	22695000	26	ENSDARG00000103270	22696245	5000
chr10:32948265-32950914	32945000	32950000	43	ENSDARG00000061580	32946757	5000
chr10:32948265-32950914	32935000	32945000	17	ENSDARG00000014430	32936438, 32936440	10000
chr10:32948265-32950914	32945000	32945000	10	ENSDARG00000061580	32946757	0
chr10:32948265-32950914	32935000	32950000	5	ENSDARG00000014430	32936438, 32936440	15000
chr10:32948265-32950914	32950000	32975000	4	ENSDARG00000078459	32976830	25000
chr10:32948265-32950914	32945000	32975000	3	ENSDARG00000078459	32976830	30000
chr10:32948265-32950914	32930000	32945000	2	ENSDARG00000014430	32933490, 32933492, 32933486	15000
chr8:54162324-54163464	54160000	54170000	43	ENSDARG00000086057	54172121	10000
chr8:54162324-54163464	54145000	54160000	3	ENSDARG00000076747	54148793	15000
chr8:54162324-54163464	54075000	54160000	2	ENSDARG00000105863	54076138	85000
chr8:54162324-54163464	54110000	54160000	2	ENSDARG00000006868	54110465	50000
chr14:295671-297371	295000	300000	42	ENSDARG00000100664	300189	5000
chr14:295671-297371	200000	295000	11	ENSDARG00000021566	204764	95000
chr14:295671-297371	280000	295000	11	ENSDARG00000091321	282823	15000
chr14:295671-297371	220000	295000	10	ENSDARG00000098507	221783	75000
chr14:295671-297371	220000	295000	10	ENSDARG00000102111	223940	75000
chr14:295671-297371	270000	295000	10	ENSDARG00000012249	270424	25000
chr14:295671-297371	250000	295000	9	ENSDARG00000108797	254364	45000
chr14:295671-297371	215000	295000	5	ENSDARG00000059150	215210, 215580	80000
chr14:295671-297371	240000	295000	5	ENSDARG00000007641	241584	55000
chr14:295671-297371	230000	295000	3	ENSDARG00000035763	233990	65000
chr9:28583627-28585068	28585000	28585000	42	ENSDARG00000043821	28588325	0
chr9:28583627-28585068	28585000	28585000	42	ENSDARG00000097748	28588615	0
chr9:28583627-28585068	28580000	28585000	7	ENSDARG00000043821	28588325	5000
chr9:28583627-28585068	28580000	28585000	7	ENSDARG00000097748	28588615	5000
chr22:215864-217945	180000	215000	41	ENSDARG00000074332	182660, 182598	35000
chr22:215864-217945	215000	215000	19	ENSDARG00000087401	215073	0
chr22:215864-217945	215000	220000	10	ENSDARG00000098601	222601	5000
chr22:215864-217945	215000	220000	10	ENSDARG00000087545	220374	5000
chr22:215864-217945	160000	215000	8	ENSDARG00000074332	161567, 161310	55000
chr22:215864-217945	185000	215000	8	ENSDARG00000071558	187973	30000
chr22:215864-217945	130000	215000	5	ENSDARG00000040401	132317, 132355	85000
chr22:215864-217945	120000	215000	4	ENSDARG00000079475	121009	95000
chr8:22718871-22720761	22715000	22720000	41	ENSDARG00000102125	22718712	5000
chr8:22718871-22720761	22715000	22715000	16	ENSDARG00000102125	22718712	0
chr8:22718871-22720761	22720000	22760000	2	ENSDARG00000025108	22761983	40000
chr8:22718871-22720761	22720000	22765000	2	ENSDARG00000085083	22768292	45000
chr25:34073136-34074276	34070000	34070000	41	ENSDARG00000097879	34070583	0
chr25:34073136-34074276	34070000	34070000	41	ENSDARG00000061368	34071480	0
chr25:34073136-34074276	33980000	34070000	5	ENSDARG00000045556	33982588	90000
chr9:9690377-9691278	9690000	9690000	41	ENSDARG00000017803	9693207	0
chr9:9690377-9691278	9690000	9725000	5	ENSDARG00000086215	9727475, 9729034	35000
chr9:9690145-9690203	9690000	9690000	41	ENSDARG00000017803	9693207	0
chr9:9690145-9690203	9690000	9725000	5	ENSDARG00000086215	9727475, 9729034	35000
chr20:23560712-23562367	23560000	23570000	40	ENSDARG00000032114	23573219	10000
chr20:23560712-23562367	23535000	23560000	4	ENSDARG00000009131	23539911	25000
chr20:23560712-23562367	23560000	23585000	3	ENSDARG00000032237	23589044	25000
chr20:23560712-23562367	23540000	23560000	3	ENSDARG00000029388	23541634	20000
chr20:23560712-23562367	23540000	23560000	3	ENSDARG00000009131	23541855	20000
chr20:23562810-23564183	23560000	23570000	40	ENSDARG00000032114	23573219	10000
chr20:23562810-23564183	23535000	23560000	4	ENSDARG00000009131	23539911	25000
chr20:23562810-23564183	23560000	23585000	3	ENSDARG00000032237	23589044	25000
chr20:23562810-23564183	23540000	23560000	3	ENSDARG00000029388	23541634	20000
chr20:23562810-23564183	23540000	23560000	3	ENSDARG00000009131	23541855	20000
chr5:29980087-29980827	29980000	29985000	40	ENSDARG00000061061	29988703	5000
chr5:29980087-29980827	29980000	29985000	40	ENSDARG00000061066	29988396, 29986278, 29988386	5000
chr5:29980087-29980827	29980000	29995000	4	ENSDARG00000004851	29996324, 29996479	15000
chr5:29980087-29980827	29980000	30020000	3	ENSDARG00000068088	30020472	40000
chr5:29980087-29980827	29980000	30020000	3	ENSDARG00000061047	30024030	40000
chr5:29980087-29980827	29915000	29980000	3	ENSDARG00000002792	29916493	65000
chr5:29980087-29980827	29915000	29980000	3	ENSDARG00000008840	29918288, 29918293	65000
chr22:10384020-10387837	10370000	10380000	39	ENSDARG00000088449	10372875	10000
chr22:10384020-10387837	10370000	10385000	17	ENSDARG00000088449	10372875	15000
chr22:10384020-10387837	10365000	10385000	11	ENSDARG00000043077	10367998	20000
chr22:10384020-10387837	10365000	10380000	9	ENSDARG00000043077	10367998	15000
chr22:10384020-10387837	10385000	10460000	4	ENSDARG00000044135	10464573	75000
chr22:10384020-10387837	10385000	10410000	3	ENSDARG00000044143	10411006	25000
chr22:10384020-10387837	10385000	10410000	3	ENSDARG00000044135	10411309	25000
chr7:39814761-39817368	39810000	39810000	39	ENSDARG00000059871	39811036	0
chr7:39814761-39817368	39810000	39810000	39	ENSDARG00000036489	39810613, 39812584	0
chr7:39814761-39817368	39810000	39815000	18	ENSDARG00000059871	39811036	5000
chr7:39814761-39817368	39810000	39815000	18	ENSDARG00000036489	39810613, 39812584	5000
chr7:39814761-39817368	39810000	39820000	16	ENSDARG00000036493	39822645	10000
chr7:39814761-39817368	39815000	39820000	15	ENSDARG00000036493	39822645	5000
chr7:39814761-39817368	39810000	39835000	10	ENSDARG00000102101	39839123	25000
chr7:39814761-39817368	39810000	39910000	6	ENSDARG00000078964	39912282	100000
chr7:39814761-39817368	39810000	39845000	3	ENSDARG00000102101	39849168	35000
chr7:39814761-39817368	39810000	39850000	3	ENSDARG00000102101	39851122	40000
chr7:39814761-39817368	39810000	39870000	3	ENSDARG00000076934	39874080, 39871425	60000
chr17:11183265-11184731	11175000	11180000	39	ENSDARG00000004297	11175893	5000
chr22:10380508-10381853	10370000	10380000	39	ENSDARG00000088449	10372875	10000
chr22:10380508-10381853	10365000	10380000	9	ENSDARG00000043077	10367998	15000
chr8:25828927-25830188	25825000	25880000	8	ENSDARG00000094673	25880910, 25880936, 25880961	55000
chr8:25828927-25830188	25825000	25870000	6	ENSDARG00000055763	25873440, 25873470, 25873932, 25873396	45000
chr8:25828927-25830188	25745000	25825000	6	ENSDARG00000042552	25748471	80000
chr8:25828927-25830188	25795000	25825000	5	ENSDARG00000068641	25795124, 25797967	30000
chr8:25828927-25830188	25825000	25855000	3	ENSDARG00000030867	25855287	30000
chr8:25828927-25830188	25735000	25825000	3	ENSDARG00000055753	25736159	90000
chr8:25828927-25830188	25740000	25825000	2	ENSDARG00000055753	25742405, 25741899	85000
chr8:25828927-25830188	25740000	25825000	2	ENSDARG00000055757	25742515, 25742568, 25742443	85000
chr8:25828927-25830188	25740000	25830000	2	ENSDARG00000055753	25742405, 25741899	90000
chr8:25828927-25830188	25740000	25830000	2	ENSDARG00000055757	25742515, 25742568, 25742443	90000
chr21:90130-92767	90000	95000	38	ENSDARG00000013430	99822	5000
chr21:90130-92767	90000	95000	38	ENSDARG00000025703	97366	5000
chr21:90130-92767	90000	105000	25	ENSDARG00000025703	105421	15000
chr21:90130-92767	90000	135000	9	ENSDARG00000102404	136927, 137832	45000
chr21:90130-92767	30000	90000	8	ENSDARG00000101270	30655	60000
chr21:90130-92767	90000	130000	6	ENSDARG00000108788	130282	40000
chr21:90130-92767	45000	90000	4	ENSDARG00000102907	49418	45000
chr21:90130-92767	90000	155000	3	ENSDARG00000105123	157096	65000
chr7:34649754-34652013	34650000	34655000	38	ENSDARG00000076297	34656484	5000
chr7:34649754-34652013	34645000	34655000	18	ENSDARG00000076297	34656484	10000
chr17:26788883-26790645	26785000	26785000	38	ENSDARG00000030237	26785079	0
chr17:26788883-26790645	26780000	26785000	26	ENSDARG00000097490	26783353	5000
chr17:26788883-26790645	26735000	26785000	25	ENSDARG00000061169	26735576, 26735596	50000
chr17:26788883-26790645	26785000	26790000	18	ENSDARG00000030237	26785079	5000
chr17:26788883-26790645	26785000	26805000	16	ENSDARG00000033707	26809636, 26809671	20000
chr17:26788883-26790645	26785000	26810000	16	ENSDARG00000033707	26814178	25000
chr17:26788883-26790645	26785000	26795000	15	ENSDARG00000070874	26796630, 26796545	10000
chr17:26788883-26790645	26765000	26785000	14	ENSDARG00000061169	26765437	20000
chr17:26788883-26790645	26700000	26785000	10	ENSDARG00000074726	26700257, 26704490	85000
chr17:26788883-26790645	26700000	26785000	10	ENSDARG00000021811	26702616, 26702603	85000
chr17:26788883-26790645	26735000	26790000	6	ENSDARG00000061169	26735576, 26735596	55000
chr17:26788883-26790645	26785000	26825000	5	ENSDARG00000033707	26825499	40000
chr17:26788883-26790645	26790000	26810000	4	ENSDARG00000033707	26814178	20000
chr17:26788883-26790645	26790000	26805000	2	ENSDARG00000033707	26809636, 26809671	15000
chr17:26788883-26790645	26790000	26825000	2	ENSDARG00000033707	26825499	35000
chr17:26788883-26790645	26785000	26845000	2	ENSDARG00000097934	26849334, 26849778	60000
chr17:26788883-26790645	26700000	26790000	2	ENSDARG00000074726	26700257, 26704490	90000
chr17:26788883-26790645	26700000	26790000	2	ENSDARG00000021811	26702616, 26702603	90000
chr17:26788883-26790645	26765000	26790000	2	ENSDARG00000061169	26765437	25000
chr5:15441969-15443406	15440000	15445000	38	ENSDARG00000035622	15448616, 15448703, 15448651	5000
chr5:15441969-15443406	15440000	15485000	2	ENSDARG00000108783	15485580	45000
chr7:34244930-34246236	34235000	34240000	38	ENSDARG00000077237	34235318, 34235460	5000
chr7:34244930-34246236	34235000	34245000	4	ENSDARG00000077237	34235318, 34235460	10000
chr12:48590114-48591313	48585000	48590000	38	ENSDARG00000053530	48588738	5000
chr12:48590114-48591313	48590000	48615000	8	ENSDARG00000077440	48615757	25000
chr12:48590114-48591313	48590000	48640000	7	ENSDARG00000107260	48643737	50000
chr12:48590114-48591313	48590000	48640000	7	ENSDARG00000104713	48643750	50000
chr12:48590114-48591313	48590000	48690000	7	ENSDARG00000108372	48691005	100000
chr12:48590114-48591313	48560000	48590000	4	ENSDARG00000053520	48563163	30000
chr12:48590114-48591313	48490000	48590000	3	ENSDARG00000010113	48493709, 48493711	100000
chr12:48591321-48592260	48585000	48590000	38	ENSDARG00000053530	48588738	5000
chr12:48591321-48592260	48590000	48615000	8	ENSDARG00000077440	48615757	25000
chr12:48591321-48592260	48590000	48640000	7	ENSDARG00000107260	48643737	50000
chr12:48591321-48592260	48590000	48640000	7	ENSDARG00000104713	48643750	50000
chr12:48591321-48592260	48590000	48690000	7	ENSDARG00000108372	48691005	100000
chr12:48591321-48592260	48560000	48590000	4	ENSDARG00000053520	48563163	30000
chr12:48591321-48592260	48490000	48590000	3	ENSDARG00000010113	48493709, 48493711	100000
chr7:34240507-34241315	34235000	34240000	38	ENSDARG00000077237	34235318, 34235460	5000
chr5:15439542-15440220	15440000	15445000	38	ENSDARG00000035622	15448616, 15448703, 15448651	5000
chr5:15439542-15440220	15435000	15445000	17	ENSDARG00000035622	15448616, 15448703, 15448651	10000
chr5:15439542-15440220	15435000	15490000	4	ENSDARG00000062573	15492272	55000
chr5:15439542-15440220	15440000	15485000	2	ENSDARG00000108783	15485580	45000
chr7:34241498-34242128	34235000	34240000	38	ENSDARG00000077237	34235318, 34235460	5000
chr7:34240084-34240481	34235000	34240000	38	ENSDARG00000077237	34235318, 34235460	5000
chr16:2267577-2269494	2265000	2265000	37	ENSDARG00000062310	2266708	0
chr16:2267577-2269494	2265000	2320000	15	ENSDARG00000077145	2320987	55000
chr16:2267577-2269494	2230000	2265000	5	ENSDARG00000087759	2231713	35000
chr16:2267577-2269494	2265000	2325000	2	ENSDARG00000101602	2327820	60000
chr18:60280-61424	60000	60000	37	ENSDARG00000036237	62932	0
chr18:60280-61424	60000	90000	31	ENSDARG00000023659	92046	30000
chr18:60280-61424	10000	60000	26	ENSDARG00000103011	11926	50000
chr18:60280-61424	30000	60000	26	ENSDARG00000087941	33817	30000
chr18:60280-61424	60000	80000	17	ENSDARG00000075454	81280	20000
chr18:60280-61424	60000	65000	15	ENSDARG00000036237	69713	5000
chr18:60280-61424	50000	60000	13	ENSDARG00000067520	54354	10000
chr18:60280-61424	60000	75000	7	ENSDARG00000075454	79659	15000
chr18:60280-61424	40000	60000	7	ENSDARG00000036239	40317	20000
chr18:60280-61424	45000	60000	6	ENSDARG00000036239	46010, 45736, 45750	15000
chr18:60280-61424	60000	85000	4	ENSDARG00000023659	85294	25000
chr18:60280-61424	60000	125000	3	ENSDARG00000036232	127873, 127558	65000
chr18:60280-61424	60000	95000	2	ENSDARG00000063719	95770	35000
chr18:60280-61424	60000	145000	2	ENSDARG00000036239	146984	85000
chr18:60280-61424	0	60000	2	ENSDARG00000059349	1612, 1615	60000
chr7:37611536-37615175	37615000	37620000	36	ENSDARG00000060071	37624513, 37623771	5000
chr7:37611536-37615175	37610000	37620000	15	ENSDARG00000060071	37624513, 37623771	10000
chr5:24373659-24375989	24365000	24370000	36	ENSDARG00000078803	24365413, 24365610	5000
chr5:24373659-24375989	24365000	24375000	25	ENSDARG00000078803	24365413, 24365610	10000
chr5:24373659-24375989	24375000	24375000	13	ENSDARG00000020465	24378557, 24378560, 24377138, 24378547, 24378762	0
chr5:24373659-24375989	24375000	24375000	13	ENSDARG00000079816	24378833	0
chr5:24373659-24375989	24370000	24375000	12	ENSDARG00000020465	24378557, 24378560, 24377138, 24378547, 24378762	5000
chr5:24373659-24375989	24370000	24375000	12	ENSDARG00000079816	24378833	5000
chr5:24373659-24375989	24370000	24375000	12	ENSDARG00000020465	24372270	5000
chr5:24373659-24375989	24305000	24370000	2	ENSDARG00000020621	24308975, 24308915	65000
chr6:277354-279324	275000	295000	36	ENSDARG00000052182	299081	20000
chr6:277354-279324	275000	330000	17	ENSDARG00000102558	332147	55000
chr6:277354-279324	245000	275000	16	ENSDARG00000091124	247022	30000
chr6:277354-279324	250000	275000	15	ENSDARG00000039515	250924	25000
chr6:277354-279324	180000	275000	6	ENSDARG00000036619	184322, 184316, 184257	95000
chr6:277354-279324	200000	275000	6	ENSDARG00000006544	200850	75000
chr6:277354-279324	215000	275000	6	ENSDARG00000102260	218622	60000
chr6:277354-279324	275000	325000	5	ENSDARG00000102558	328153	50000
chr6:277354-279324	275000	355000	3	ENSDARG00000103662	356541	80000
chr8:30994197-30996049	30995000	30995000	36	ENSDARG00000068415	30999055	0
chr8:30994197-30996049	30995000	31000000	21	ENSDARG00000068415	31001408, 31001681	5000
chr8:30994197-30996049	30995000	31005000	10	ENSDARG00000020702	31006948, 31006951, 31006941	10000
chr8:30994197-30996049	30990000	30995000	7	ENSDARG00000068415	30999055	5000
chr8:30994197-30996049	30990000	31000000	5	ENSDARG00000068415	31001408, 31001681	10000
chr8:30994197-30996049	30990000	31005000	4	ENSDARG00000020702	31006948, 31006951, 31006941	15000
chr8:30994197-30996049	30995000	31030000	2	ENSDARG00000077536	31032646	35000
chr8:30994197-30996049	30995000	31060000	2	ENSDARG00000020114	31060400	65000
chr8:30994197-30996049	30995000	31065000	2	ENSDARG00000020114	31065783, 31065744	70000
chr8:30994197-30996049	30970000	30990000	2	ENSDARG00000042409	30970262, 30970334	20000
chr17:32418910-32420636	32415000	32415000	36	ENSDARG00000013794	32417536, 32416276	0
chr17:32418910-32420636	32410000	32415000	26	ENSDARG00000097538	32412745	5000
chr17:32418910-32420636	32405000	32415000	9	ENSDARG00000097372	32408162	10000
chr17:32418910-32420636	32415000	32455000	7	ENSDARG00000061391	32455888	40000
chr17:32418910-32420636	32390000	32415000	7	ENSDARG00000079029	32390610	25000
chr17:32418910-32420636	32415000	32420000	6	ENSDARG00000013794	32417536, 32416276	5000
chr17:32418910-32420636	32415000	32445000	5	ENSDARG00000061391	32449177	30000
chr17:32418910-32420636	32415000	32460000	3	ENSDARG00000061391	32460636	45000
chr17:32418910-32420636	32410000	32420000	3	ENSDARG00000097538	32412745	10000
chr17:32418910-32420636	32415000	32470000	2	ENSDARG00000061391	32473881, 32473593, 32473979	55000
chr17:32418910-32420636	32405000	32420000	2	ENSDARG00000097372	32408162	15000
chr22:527340-528873	520000	525000	36	ENSDARG00000001057	520242	5000
chr22:527340-528873	520000	525000	36	ENSDARG00000046006	523053, 520338	5000
chr22:527340-528873	525000	530000	26	ENSDARG00000000229	531842, 530011	5000
chr22:527340-528873	510000	525000	19	ENSDARG00000027391	510037, 510025	15000
chr22:527340-528873	525000	565000	7	ENSDARG00000076554	568344	40000
chr22:527340-528873	525000	575000	5	ENSDARG00000059360	578886	50000
chr22:527340-528873	525000	560000	4	ENSDARG00000046007	562293	35000
chr22:527340-528873	470000	525000	4	ENSDARG00000063661	470567	55000
chr22:527340-528873	525000	595000	3	ENSDARG00000106914	598075	70000
chr22:527340-528873	525000	580000	2	ENSDARG00000059360	584165, 583886, 583901, 583903	55000
chr22:527340-528873	525000	610000	2	ENSDARG00000018881	613996	85000
chr22:527340-528873	425000	525000	2	ENSDARG00000094388	427546	100000
chr22:527340-528873	465000	525000	2	ENSDARG00000000853	468799	60000
chr2:38134095-38135627	38130000	38130000	36	ENSDARG00000075543	38132042, 38133405	0
chr2:38134095-38135627	38130000	38135000	22	ENSDARG00000075543	38132042, 38133405	5000
chr2:38134095-38135627	38130000	38165000	14	ENSDARG00000075116	38165433	35000
chr2:38134095-38135627	38095000	38130000	11	ENSDARG00000002031	38098331	35000
chr2:38134095-38135627	38130000	38140000	7	ENSDARG00000068232	38143329	10000
chr2:38134095-38135627	38130000	38220000	7	ENSDARG00000054290	38224003, 38223706, 38222517, 38223813, 38222465	90000
chr2:38134095-38135627	38070000	38130000	6	ENSDARG00000053792	38073163, 38074602	60000
chr2:38134095-38135627	38095000	38135000	4	ENSDARG00000002031	38098331	40000
chr2:38134095-38135627	38135000	38165000	3	ENSDARG00000075116	38165433	30000
chr2:38134095-38135627	38130000	38175000	3	ENSDARG00000008388	38178990, 38178797	45000
chr2:38134095-38135627	38130000	38155000	2	ENSDARG00000068240	38159669, 38159649, 38159846	25000
chr2:38134095-38135627	38050000	38130000	2	ENSDARG00000053802	38052946, 38052907	80000
chr15:36066434-36067848	36065000	36070000	36	ENSDARG00000054087	36072101	5000
chr15:36066434-36067848	36065000	36075000	2	ENSDARG00000021046	36075125	10000
chr10:3841-5137	0	5000	36	ENSDARG00000107579	7916	5000
chr10:3841-5137	0	35000	24	ENSDARG00000036359	37571, 37735	35000
chr10:3841-5137	5000	75000	21	ENSDARG00000063570	76367, 76191	70000
chr10:3841-5137	5000	75000	21	ENSDARG00000075650	76864	70000
chr10:3841-5137	5000	35000	19	ENSDARG00000036359	37571, 37735	30000
chr10:3841-5137	5000	55000	18	ENSDARG00000039934	57270, 59125	50000
chr10:3841-5137	0	30000	17	ENSDARG00000032353	30830	30000
chr10:3841-5137	0	55000	17	ENSDARG00000039934	57270, 59125	55000
chr10:3841-5137	5000	5000	13	ENSDARG00000107579	7916	0
chr10:3841-5137	0	75000	9	ENSDARG00000063570	76367, 76191	75000
chr10:3841-5137	0	75000	9	ENSDARG00000075650	76864	75000
chr10:3841-5137	0	10000	8	ENSDARG00000109012	14547	10000
chr10:3841-5137	5000	10000	8	ENSDARG00000109012	14547	5000
chr10:3841-5137	5000	30000	5	ENSDARG00000032353	30830	25000
chr10:3841-5137	0	70000	4	ENSDARG00000063570	74424, 74390	70000
chr10:3841-5137	0	85000	3	ENSDARG00000086075	86348	85000
chr10:3841-5137	5000	90000	3	ENSDARG00000086075	94184	85000
chr10:3841-5137	5000	105000	3	ENSDARG00000086075	105100, 108953	100000
chr10:3841-5137	5000	70000	2	ENSDARG00000063570	74424, 74390	65000
chr10:3841-5137	5000	85000	2	ENSDARG00000086075	86348	80000
chr10:3841-5137	0	90000	2	ENSDARG00000086075	94184	90000
chr6:279912-281110	275000	295000	36	ENSDARG00000052182	299081	20000
chr6:279912-281110	275000	330000	17	ENSDARG00000102558	332147	55000
chr6:279912-281110	245000	275000	16	ENSDARG00000091124	247022	30000
chr6:279912-281110	250000	275000	15	ENSDARG00000039515	250924	25000
chr6:279912-281110	180000	275000	6	ENSDARG00000036619	184322, 184316, 184257	95000
chr6:279912-281110	200000	275000	6	ENSDARG00000006544	200850	75000
chr6:279912-281110	215000	275000	6	ENSDARG00000102260	218622	60000
chr6:279912-281110	275000	325000	5	ENSDARG00000102558	328153	50000
chr6:279912-281110	250000	280000	5	ENSDARG00000039515	250924	30000
chr6:279912-281110	280000	295000	4	ENSDARG00000052182	299081	15000
chr6:279912-281110	275000	355000	3	ENSDARG00000103662	356541	80000
chr6:279912-281110	215000	280000	2	ENSDARG00000102260	218622	65000
chr15:36067902-36068980	36065000	36070000	36	ENSDARG00000054087	36072101	5000
chr15:36067902-36068980	36065000	36075000	2	ENSDARG00000021046	36075125	10000
chr5:23545259-23546237	23540000	23545000	36	ENSDARG00000016519	23543492, 23543397	5000
chr5:23545259-23546237	23540000	23545000	36	ENSDARG00000012387	23540924, 23540865	5000
chr5:23545259-23546237	23545000	23625000	4	ENSDARG00000028542	23625108, 23628501, 23629680	80000
chr5:23545259-23546237	23545000	23555000	2	ENSDARG00000035557	23555798, 23555969	10000
chr5:23545259-23546237	23545000	23555000	2	ENSDARG00000035558	23559246, 23559295	10000
chr19:24907810-24913058	24900000	24905000	35	ENSDARG00000036109	24900535, 24900622	5000
chr19:24907810-24913058	24900000	24905000	35	ENSDARG00000036107	24904180	5000
chr19:24907810-24913058	24910000	25010000	2	ENSDARG00000036105	25012101	100000
chr18:50719646-50722826	50710000	50715000	35	ENSDARG00000103032	50710614	5000
chr18:50719646-50722826	50710000	50715000	35	ENSDARG00000105740	50710722	5000
chr18:50719646-50722826	50710000	50720000	29	ENSDARG00000103032	50710614	10000
chr18:50719646-50722826	50710000	50720000	29	ENSDARG00000105740	50710722	10000
chr18:50719646-50722826	50690000	50715000	2	ENSDARG00000105281	50691068	25000
chr19:48338402-48341129	48340000	48345000	35	ENSDARG00000023472	48346964	5000
chr19:48338402-48341129	48335000	48345000	32	ENSDARG00000023472	48346964	10000
chr19:48338402-48341129	48340000	48355000	10	ENSDARG00000103362	48355651	15000
chr19:48338402-48341129	48340000	48355000	10	ENSDARG00000099556	48357729	15000
chr19:48338402-48341129	48340000	48355000	10	ENSDARG00000101521	48358187, 48358565, 48358529, 48358793, 48358525, 48358192, 48358552, 48358466	15000
chr19:48338402-48341129	48340000	48355000	10	ENSDARG00000098064	48359089	15000
chr19:48338402-48341129	48335000	48360000	10	ENSDARG00000104889	48364180	25000
chr19:48338402-48341129	48335000	48355000	9	ENSDARG00000103362	48355651	20000
chr19:48338402-48341129	48335000	48355000	9	ENSDARG00000099556	48357729	20000
chr19:48338402-48341129	48335000	48355000	9	ENSDARG00000101521	48358187, 48358565, 48358529, 48358793, 48358525, 48358192, 48358552, 48358466	20000
chr19:48338402-48341129	48335000	48355000	9	ENSDARG00000098064	48359089	20000
chr19:48338402-48341129	48340000	48360000	6	ENSDARG00000104889	48364180	20000
chr19:48338402-48341129	48340000	48375000	4	ENSDARG00000098752	48379229, 48379123	35000
chr19:48338402-48341129	48335000	48375000	3	ENSDARG00000098752	48379229, 48379123	40000
chr19:48338402-48341129	48340000	48400000	2	ENSDARG00000087529	48400187, 48400322	60000
chr19:48338402-48341129	48335000	48430000	2	ENSDARG00000099581	48434288	95000
chr19:48338402-48341129	48340000	48430000	2	ENSDARG00000099581	48434288	90000
chr19:48338402-48341129	48320000	48335000	2	ENSDARG00000102591	48322065	15000
chr19:48338402-48341129	48320000	48340000	2	ENSDARG00000102591	48322065	20000
chr7:40884568-40886703	40880000	40880000	35	ENSDARG00000000861	40880152	0
chr7:40884568-40886703	40865000	40880000	17	ENSDARG00000001241	40866487, 40866537, 40866548, 40866555, 40866556, 40866576, 40866608, 40869783	15000
chr7:40884568-40886703	40880000	40885000	14	ENSDARG00000000861	40880152	5000
chr7:40884568-40886703	40880000	40960000	4	ENSDARG00000000861	40961249	80000
chr7:40884568-40886703	40880000	40970000	4	ENSDARG00000000861	40972620, 40972624	90000
chr7:40884568-40886703	40880000	40970000	4	ENSDARG00000105823	40974548	90000
chr7:40884568-40886703	40880000	40965000	2	ENSDARG00000000861	40968097	85000
chr7:40884568-40886703	40880000	40975000	2	ENSDARG00000000861	40976434	95000
chr7:40884568-40886703	40865000	40885000	2	ENSDARG00000001241	40866487, 40866537, 40866548, 40866555, 40866556, 40866576, 40866608, 40869783	20000
chr22:223167-224850	220000	220000	35	ENSDARG00000098601	222601	0
chr22:223167-224850	220000	220000	35	ENSDARG00000087545	220374	0
chr22:223167-224850	120000	220000	21	ENSDARG00000079475	121009	100000
chr22:223167-224850	220000	250000	15	ENSDARG00000095217	250084	30000
chr22:223167-224850	180000	220000	14	ENSDARG00000074332	182660, 182598	40000
chr22:223167-224850	130000	220000	11	ENSDARG00000040401	132317, 132355	90000
chr22:223167-224850	215000	220000	10	ENSDARG00000087401	215073	5000
chr22:223167-224850	160000	220000	7	ENSDARG00000074332	161567, 161310	60000
chr22:223167-224850	135000	220000	5	ENSDARG00000009477	137128	85000
chr22:223167-224850	185000	220000	3	ENSDARG00000071558	187973	35000
chr18:50715405-50717047	50710000	50715000	35	ENSDARG00000103032	50710614	5000
chr18:50715405-50717047	50710000	50715000	35	ENSDARG00000105740	50710722	5000
chr18:50715405-50717047	50690000	50715000	2	ENSDARG00000105281	50691068	25000
chr1:28411253-28412887	28405000	28410000	35	ENSDARG00000037099	28407609	5000
chr1:28411253-28412887	28410000	28475000	2	ENSDARG00000075858	28477833	65000
chr7:40881918-40883409	40880000	40880000	35	ENSDARG00000000861	40880152	0
chr7:40881918-40883409	40865000	40880000	17	ENSDARG00000001241	40866487, 40866537, 40866548, 40866555, 40866556, 40866576, 40866608, 40869783	15000
chr7:40881918-40883409	40880000	40960000	4	ENSDARG00000000861	40961249	80000
chr7:40881918-40883409	40880000	40970000	4	ENSDARG00000000861	40972620, 40972624	90000
chr7:40881918-40883409	40880000	40970000	4	ENSDARG00000105823	40974548	90000
chr7:40881918-40883409	40880000	40965000	2	ENSDARG00000000861	40968097	85000
chr7:40881918-40883409	40880000	40975000	2	ENSDARG00000000861	40976434	95000
chr25:12535284-12535604	12535000	12535000	35	ENSDARG00000101242	12538866, 12538118, 12537920	0
chr25:12535284-12535604	12535000	12540000	25	ENSDARG00000102204	12543706	5000
chr19:48342968-48343060	48340000	48345000	35	ENSDARG00000023472	48346964	5000
chr19:48342968-48343060	48340000	48355000	10	ENSDARG00000103362	48355651	15000
chr19:48342968-48343060	48340000	48355000	10	ENSDARG00000099556	48357729	15000
chr19:48342968-48343060	48340000	48355000	10	ENSDARG00000101521	48358187, 48358565, 48358529, 48358793, 48358525, 48358192, 48358552, 48358466	15000
chr19:48342968-48343060	48340000	48355000	10	ENSDARG00000098064	48359089	15000
chr19:48342968-48343060	48340000	48360000	6	ENSDARG00000104889	48364180	20000
chr19:48342968-48343060	48340000	48375000	4	ENSDARG00000098752	48379229, 48379123	35000
chr19:48342968-48343060	48340000	48400000	2	ENSDARG00000087529	48400187, 48400322	60000
chr19:48342968-48343060	48340000	48430000	2	ENSDARG00000099581	48434288	90000
chr19:48342968-48343060	48320000	48340000	2	ENSDARG00000102591	48322065	20000
chr7:23838264-23839969	23835000	23840000	34	ENSDARG00000090568	23843537, 23843719	5000
chr7:23838264-23839969	23835000	23840000	34	ENSDARG00000077842	23841327	5000
chr7:23838264-23839969	23795000	23835000	8	ENSDARG00000105601	23798739	40000
chr7:23838264-23839969	23795000	23835000	8	ENSDARG00000026842	23798264	40000
chr7:23838264-23839969	23835000	23920000	4	ENSDARG00000027907	23921923, 23921927	85000
chr7:23838264-23839969	23835000	23875000	2	ENSDARG00000002235	23878513	40000
chr7:23838264-23839969	23800000	23835000	2	ENSDARG00000083434	23803704	35000
chr7:23838264-23839969	23800000	23835000	2	ENSDARG00000081623	23801224	35000
chr7:23838264-23839969	23815000	23835000	2	ENSDARG00000026842	23816096	20000
chr15:25269146-25270437	25270000	25270000	34	ENSDARG00000101859	25274043, 25273797	0
chr15:25269146-25270437	25265000	25270000	20	ENSDARG00000101859	25274043, 25273797	5000
chr15:25269146-25270437	25220000	25270000	6	ENSDARG00000090686	25222839, 25220856	50000
chr15:25269146-25270437	25215000	25270000	2	ENSDARG00000069324	25218138, 25218081	55000
chr11:141297-142397	130000	140000	34	ENSDARG00000101413	132684, 132690	10000
chr11:141297-142397	140000	220000	2	ENSDARG00000059342	221058, 220890, 220893	80000
chr3:40272890-40273891	40265000	40270000	34	ENSDARG00000077052	40265494, 40265570, 40267117	5000
chr3:40272890-40273891	40260000	40270000	13	ENSDARG00000097119	40263295	10000
chr15:46813226-46814203	46800000	46810000	34	ENSDARG00000101985	46802200	10000
chr15:46813226-46814203	46800000	46810000	34	ENSDARG00000105948	46800358	10000
chr15:46813226-46814203	46790000	46810000	17	ENSDARG00000098432	46791459	20000
chr15:46813226-46814203	46810000	46825000	6	ENSDARG00000101186	46828963	15000
chr4:247174-249898	240000	245000	33	ENSDARG00000102123	241528, 240969, 240933	5000
chr4:247174-249898	205000	245000	14	ENSDARG00000098311	207365, 207369	40000
chr4:247174-249898	205000	245000	14	ENSDARG00000104373	205503	40000
chr4:247174-249898	235000	245000	13	ENSDARG00000102123	238178, 239284, 239286	10000
chr4:247174-249898	215000	245000	8	ENSDARG00000102121	216043	30000
chr4:247174-249898	225000	245000	7	ENSDARG00000102123	225060, 229043, 229020	20000
chr4:247174-249898	245000	250000	6	ENSDARG00000102141	251201	5000
chr4:247174-249898	175000	245000	5	ENSDARG00000100143	179356	70000
chr4:247174-249898	195000	245000	5	ENSDARG00000100143	195214	50000
chr4:247174-249898	145000	245000	4	ENSDARG00000102474	149700	100000
chr4:247174-249898	145000	245000	4	ENSDARG00000104049	147740, 147627	100000
chr4:247174-249898	230000	245000	4	ENSDARG00000102123	231334	15000
chr4:247174-249898	190000	245000	3	ENSDARG00000100143	194804	55000
chr4:247174-249898	200000	245000	3	ENSDARG00000104839	200252, 200026, 202858, 200051, 200256	45000
chr4:247174-249898	245000	290000	2	ENSDARG00000070546	292588	45000
chr4:247174-249898	245000	315000	2	ENSDARG00000045911	317903, 319261	70000
chr4:247174-249898	245000	315000	2	ENSDARG00000045913	317300, 317265	70000
chr4:247174-249898	150000	245000	2	ENSDARG00000102474	154409, 154272	95000
chr19:14486340-14488600	14485000	14490000	33	ENSDARG00000101891	14490137	5000
chr22:16478875-16480694	16470000	16475000	33	ENSDARG00000009881	16471400	5000
chr22:16478875-16480694	16470000	16480000	19	ENSDARG00000009881	16471400	10000
chr22:16478875-16480694	16465000	16475000	6	ENSDARG00000042742	16468364	10000
chr22:16478875-16480694	16415000	16475000	4	ENSDARG00000013928	16416929	60000
chr22:16478875-16480694	16415000	16475000	4	ENSDARG00000071458	16419782	60000
chr22:16478875-16480694	16465000	16480000	4	ENSDARG00000042742	16468364	15000
chr22:16478875-16480694	16480000	16505000	3	ENSDARG00000019930	16509305	25000
chr22:16478875-16480694	16380000	16475000	2	ENSDARG00000042753	16382148	95000
chr13:11743436-11744805	11740000	11740000	33	ENSDARG00000090512	11742635	0
chr13:11743436-11744805	11695000	11740000	8	ENSDARG00000056801	11696597, 11696643, 11696580	45000
chr13:11743436-11744805	11740000	11840000	4	ENSDARG00000107650	11842093	100000
chr13:11743436-11744805	11740000	11835000	2	ENSDARG00000056794	11838673, 11835424	95000
chr13:11743436-11744805	11730000	11740000	2	ENSDARG00000056801	11733444	10000
chr15:17084652-17085854	17085000	17085000	33	ENSDARG00000062972	17088757	0
chr15:17084652-17085854	17085000	17090000	13	ENSDARG00000042332	17094451, 17094919	5000
chr15:17084652-17085854	17080000	17085000	11	ENSDARG00000062972	17088757	5000
chr15:17084652-17085854	17070000	17085000	9	ENSDARG00000042332	17073599	15000
chr15:17084652-17085854	17070000	17085000	9	ENSDARG00000062972	17074336	15000
chr15:17084652-17085854	17085000	17135000	7	ENSDARG00000018973	17138163	50000
chr15:17084652-17085854	17085000	17135000	7	ENSDARG00000088251	17135306, 17135224, 17138371	50000
chr15:17084652-17085854	17085000	17160000	7	ENSDARG00000086173	17164390, 17164455	75000
chr15:17084652-17085854	17085000	17160000	7	ENSDARG00000069744	17163538	75000
chr15:17084652-17085854	17070000	17080000	3	ENSDARG00000042332	17073599	10000
chr15:17084652-17085854	17070000	17080000	3	ENSDARG00000062972	17074336	10000
chr15:17084652-17085854	17080000	17160000	2	ENSDARG00000086173	17164390, 17164455	80000
chr15:17084652-17085854	17080000	17160000	2	ENSDARG00000069744	17163538	80000
chr15:17084652-17085854	17010000	17085000	2	ENSDARG00000062972	17010102	75000
chr22:16475551-16476694	16470000	16475000	33	ENSDARG00000009881	16471400	5000
chr22:16475551-16476694	16465000	16475000	6	ENSDARG00000042742	16468364	10000
chr22:16475551-16476694	16415000	16475000	4	ENSDARG00000013928	16416929	60000
chr22:16475551-16476694	16415000	16475000	4	ENSDARG00000071458	16419782	60000
chr22:16475551-16476694	16380000	16475000	2	ENSDARG00000042753	16382148	95000
chr10:20220742-20221824	20220000	20220000	33	ENSDARG00000057456	20222782, 20222758	0
chr10:20220742-20221824	20220000	20295000	12	ENSDARG00000076858	20299073	75000
chr10:20220742-20221824	20215000	20220000	7	ENSDARG00000027587	20217737	5000
chr10:20220742-20221824	20220000	20260000	5	ENSDARG00000057456	20263985	40000
chr10:20220742-20221824	20220000	20280000	5	ENSDARG00000106650	20284774	60000
chr10:20220742-20221824	20155000	20220000	3	ENSDARG00000013110	20156449	65000
chr10:20220742-20221824	20170000	20220000	3	ENSDARG00000013110	20174989	50000
chr10:20220742-20221824	20190000	20220000	3	ENSDARG00000095167	20193947	30000
chr10:20220742-20221824	20145000	20220000	2	ENSDARG00000057299	20148631	75000
chr10:20220742-20221824	20150000	20220000	2	ENSDARG00000013110	20151176, 20150231	70000
chr12:26763517-26764584	26760000	26760000	33	ENSDARG00000013207	26760366	0
chr12:26763517-26764584	26760000	26785000	5	ENSDARG00000061311	26786021	25000
chr15:17085916-17086887	17085000	17085000	33	ENSDARG00000062972	17088757	0
chr15:17085916-17086887	17085000	17090000	13	ENSDARG00000042332	17094451, 17094919	5000
chr15:17085916-17086887	17070000	17085000	9	ENSDARG00000042332	17073599	15000
chr15:17085916-17086887	17070000	17085000	9	ENSDARG00000062972	17074336	15000
chr15:17085916-17086887	17085000	17135000	7	ENSDARG00000018973	17138163	50000
chr15:17085916-17086887	17085000	17135000	7	ENSDARG00000088251	17135306, 17135224, 17138371	50000
chr15:17085916-17086887	17085000	17160000	7	ENSDARG00000086173	17164390, 17164455	75000
chr15:17085916-17086887	17085000	17160000	7	ENSDARG00000069744	17163538	75000
chr15:17085916-17086887	17010000	17085000	2	ENSDARG00000062972	17010102	75000
chr3:36833367-36834284	36830000	36830000	33	ENSDARG00000070174	36830440	0
chr3:36833367-36834284	36825000	36830000	8	ENSDARG00000099290	36826135	5000
chr3:36833367-36834284	36830000	36880000	6	ENSDARG00000070174	36880529	50000
chr3:36833367-36834284	36750000	36830000	3	ENSDARG00000098006	36753607	80000
chr3:36833367-36834284	36830000	36930000	2	ENSDARG00000107560	36933955	100000
chr25:36669846-36670584	36670000	36675000	33	ENSDARG00000061282	36678267, 36678336, 36678714	5000
chr25:36669846-36670584	36665000	36675000	27	ENSDARG00000061282	36678267, 36678336, 36678714	10000
chr25:36669846-36670584	36665000	36695000	6	ENSDARG00000097790	36698341	30000
chr25:36669846-36670584	36665000	36685000	3	ENSDARG00000087752	36688380	20000
chr25:36669846-36670584	36670000	36695000	3	ENSDARG00000097790	36698341	25000
chr25:36669846-36670584	36670000	36760000	3	ENSDARG00000097721	36760569	90000
chr25:36669846-36670584	36670000	36760000	3	ENSDARG00000078600	36760954	90000
chr25:36669846-36670584	36670000	36760000	3	ENSDARG00000051761	36764254	90000
chr25:36669846-36670584	36655000	36665000	3	ENSDARG00000061282	36656932	10000
chr25:36669846-36670584	36655000	36670000	3	ENSDARG00000061282	36656932	15000
chr25:36669846-36670584	36670000	36690000	2	ENSDARG00000087752	36691723, 36691661	20000
chr25:36669846-36670584	36665000	36750000	2	ENSDARG00000097677	36751116	85000
chr25:36669846-36670584	36665000	36750000	2	ENSDARG00000051760	36751522	85000
chr25:36669846-36670584	36665000	36760000	2	ENSDARG00000097721	36760569	95000
chr25:36669846-36670584	36665000	36760000	2	ENSDARG00000078600	36760954	95000
chr25:36669846-36670584	36665000	36760000	2	ENSDARG00000051761	36764254	95000
chr8:14917784-14920078	14875000	14915000	32	ENSDARG00000013841	14876679	40000
chr8:14917784-14920078	14875000	14920000	16	ENSDARG00000013841	14876679	45000
chr8:14917784-14920078	14915000	14920000	8	ENSDARG00000013841	14921882, 14921891	5000
chr8:14917784-14920078	14915000	14945000	2	ENSDARG00000020131	14949301, 14949307	30000
chr8:14917784-14920078	14920000	14945000	2	ENSDARG00000020131	14949301, 14949307	25000
[truncated: 11,331 more rows]

## Sheet: D) C1
HiChIP results: number of interactions (col D) between a 5kb bin (chunk, col B or C) containing a putative active enhancer (col A) in C1 (sheet name) and a 5kb bin (chunk, col B or C) containing the TSS of the indicated gene (cols E and F)
[truncated: 3,069 more rows]

[truncated: 17 more sheets: E) C2, F) C3, G) C4, H) RNA_Raw_counts, I) Pancreas(Fig3A), J) PsE(Fig3A), K) DevE(Fig3A), L) Embryo(Fig3A), M) PancreasLiftOverhg38PhastCon, N) PsELiftOverhg38PhastCons(Fig, O) DevELiftOverhg38PhastCons(Fi, P) EmbryoLiftOverhg38PhastCons, Q) FoldChange_Fig3c, R) PancreaticDiseases, S) PancreaticDiseasesEnrichSumm, T) Known_results_of_Homer, U) Known_results_of_Homer_clust]
