# Supplementary material for: Multidimensional chromatin profiling of zebrafish pancreas to uncover and investigate disease-relevant enhancers
Source: Nat Commun. 2022 Apr 11;13:1945. doi: 10.1038/s41467-022-29551-7 (PMC9001708; doi:10.1038/s41467-022-29551-7)
Supplement: Supplementary file 7 — Supplementary Dataset 4 [file 41467_2022_29551_MOESM7_ESM.xlsx]

## Sheet: A) List_of_putativeEnhancer_tes
List of putative pancreatic enhancer sequences tested (DanRer10 and hg19)
Zebrafish putative enhancer	Corresponding name	Genomic coordinates	Size (bp)	% GFP expression in the exocrine pancreas	n	p value*	-log10(pvalue)	Validation in vivo	ATAC-seq signal
E1	zP.E3	chr2:29765728-29767555	1828	85.1852	27	<0,0001	36.5332	Enhancer	Yes
E2	-	chr7:34802318-34803832	1515	82.3529	17	<0,0001	44.0148	Enhancer	Yes
E3	zP.E1	chr2:29723252-29724958	1707	63.3333	30	<0,0001	41.2259	Enhancer	Yes
E4	-	chr2:16010432-16012072	1641	53.8462	26	<0,0001	45.7601	Enhancer	Yes
E5	-	chr5:23582404-23583540	1137	31.4286	35	<0,0001	74.5629	Enhancer	Yes
E6	zA.E2	chr19:14487279-14488403	1125	16.6667	30	0.0419	92.1381	Enhancer	Yes
E7	-	chr25:18375522-18377459	1938	16.6667	24	0.0621	39.1463	No enhancer	Yes
E8	-	chr2:15930144-15931687	1544	11.1111	18	0.4419	37.2244	No enhancer	Yes
E9	zA.E3	chr19:14543482-14544867	1386	8.33333	24	0.6503	55.9712	No enhancer	Yes
E10	zA.E1	chr19:14414414-14416513	2100	5.55556	18	0.7955	61.6118	No enhancer	Yes
E11	zA.E4	chr19:14547983-14548916	934	50	28	<0,0001	22.05	Enhancer	Yes
E12	-	chr2:15975590-15976431	842	11.1111	18	0.4419	25.1632	No enhancer	Yes
E13	-	chr25:18359756-18361309	1554	5.88235	17	0.8258	18.5105	No enhancer	No
E14	-	chr16:25177015-25180145	3131	4.16667	24	0.6458	23.5122	No enhancer	Yes
E15	-	chr19:14575708-14577285	1578	0	20	0.9213	28.3625	No enhancer	Yes
E16	-	chr16:25174395-25177118	2724	0	22	0.8717	21.6211	No enhancer	Yes
E17	-	chr19:14554720-14555730	1011	0	28	0.7475	20.1429	No enhancer	Yes
Control				3.48837	86	-	-
Human putative enhancer		Genomic coordinates	Size (bp)	% GFP expression in the pancreas	n	p value
hP.E3		chr10:23507926-23508669	744	59.5238	42	<0,0001		Enhancer
hA.E4		chr1:27069778-27071830	2053	25.641	39	0.0006		Enhancer
							* Two-sided Chi-square test with Yates' correction

## Sheet: B) Amplification primers
Primers used to amplify the regions containing the putative enhancers selected for this study.
Enhancer	Forward primer sequence	Reverse primer sequence
E1	CAGTGCAGAGTAAATTTGTTAACG	GGACAGCTAACAGGCTAAAACA
E2	TGTGAACAAGCATGCCTTTGG	TGTTCAGAAATGTGTGGGGG
E3	CTGTCGTTGTTGCATTGATGG	GGCCCTTTTACGATAACGTTTG
E4	CAATGAAAATTAGAATAATACTTGTAGC	GCATTGATAATCTTACCTAAATAAGTA
E5	GACGCTGACGTCACATGCTCC	TGGGGGCTGAATACTTCTGAG
E6	AAGCAATGAAGGCTGTTTTGTTTTC	TTTAGCACAGAGTGTGTTCTTGC
E7	GAACCACTGTTTACACAAATATTTG	GCATTGATTTTGTGAATAACGTTGT
E8	TTTCCCTTATGTCAAGTAAAGATCG	GGATTTGTTCAATTATTATCTTGCTC
E9	GCCATGTCGTAGAATTAAAAAGGG	TGAGCTCGGGGAAAAACTGC
E10	GTCATCATGGTATCAGAGAGTAAACC	GGAATGAAAAGAGCATTCAGTGATG
E11	TGGTAGTGGTTGTTCTCAGCG	TGAAGGGAAATCCTGTCAGCC
E11	CATGCTGCTTATGGACTT
E12	TGAAGCTGACCTCTAGACAAAGC	ATCATGCACTTTGGTCTTTGAACC
E13	CACTTTACTACAGTCGTGTGG	CAAATGTCTTTAACCTCCACTGT
E14	ACCACCACAACAACATCAAAAGC	GCTAATTCCAGCAGAAGCTTTTTC
E15	GCACAAAAATCGGCAAAGCC	TCTGTGACAAAATGTATCAAGTTCC
E16	GATTGAAGCATATGGAGAAACAGG	GATTTAAAGATACACATTCAGATTGTG
E17	ATGCTTTGAGATCACATTCCCG	CAGGTTTTGGAGACGCAGACG
hARID1AE4	TTGGCTTCAAAACCTAGCTGGA	CTCCACTTAACTGGGTGCTGG
hPTF1AE3	CACCAACAACAGGGGCAACTGAAC	TATGTCCTTCCTAGGCTGGTT
Primers used for Sanger sequencing of the cloned sequences
Vector	Forward sequencing primer	Reverse sequencing primer
pCR®8/GW/TOPO	TGTAAAACGACGGCCAGT	TCAGGAAACAGCTATGAC
Z48 / ZED	-	GTTGCAACAAATTGATGAGCATGC

## Sheet: C) 4C-seq primers
Primers used in 4C-seq, targeting the transcription start site (TSS) of selected genes, containing the read (R) and non-read (NR) tails.
Gene TSS		Primer sequence
arid1ab	R	AATGATACGGCGACCACCGAACACTCTTTCCCTACACGACGCTCTTCCGATCTCGCCGTATTATCAGTTCTGATC
	NR	CAAGCAGAAGACGGCATACGACATACTGACTACTGCTGCCC
ptf1a	R	AATGATACGGCGACCACCGAACACTCTTTCCCTACACGACGCTCTTCCGATCTTTGACAACTGTATCAGAAATGATC
	NR	CAAGCAGAAGACGGCATACGATTTAGTAGCATGTCCTGTCTGG

## Sheet: D) ChIP_seq qPCR primers
Primers used for ChIP-seq qPCR. As positive controls of the sample enrichment by H3K27ac antibody of enhancer and promoter sequences active in zebrafish pancreas, we designed primers for the promoters of genes know to be actively expressed in pancreas: try, ela2l, ela3l and cpa2. As negative controls we used primers for the promoter of genes with no expression in pancreas: cryaa and myh6
Gene promoter	Forward primer sequence	Reverse primer sequence
cpa2	GATCAAGTTCTCAGAATCCATGC	TCCTTCAAGACTTGGATGTGG
ela2l	CCTCCGACAACCAGAACAGC	TATAAACCCCAGCAGAACAGCC
ela3l	AGTGGCAGAGTTTGACAGAGG	TGGAAAACCACCCATTGAGCC
try	ATTGTTTCCTGTGTTACTTCAGG	GAAAACACACCACTCAACAGC
cryaa	AAGGCCTGTTCGATTATGACC	TGCGGAAGAGTGAGTGTCG
myh6	TGGAAGCTCAAACCAGAGCC	TTCCCTCCATCCTTATTCTGG

## Sheet: E) Real-time qPCR primers 
Real-time qPCR primers used to quantify relative ptf1a and pdx1 gene expression in the pancreatic progenitor domain of 48hpf zebrafish embryos
Target	Forward primer sequence	Reverse primer sequence
ptf1a	CCACACAGTGACGCCTTAAA	AGAGAGTGTCCTGCGAGAGG
pdx1	ATCTCCCATTTCCGTGGAT	TGAGGGTGAGTGCGAGTTC
b2m	AGGATTGTCTGCTTGGCTCTCT	GGAGTGGAGACTTTCCCCTGTAC
tbp	GATCACGCGGATTTGATCTT	GGGGCTATTGGGAGACCTAC

## Sheet: F) SgRNA
List of sgRNAs used in CRISPR-Cas9 experiments for deletion of arid1ab and ptf1a enhancers in zebrafish and human cell lines.
sgRNA	Forward sequence	Reverse sequence
ptf1aE3_sg1	TAGGGAATGTTGTTTGACTACA	AAACTGTAGTCAAACAACATTCCC
ptf1aE3_sg2	TAGGCCTGACAAGCTTCTGACC	AAACGGTCAGAAGCTTGTCAGGCC
ptf1aE3_sg3	TAGGCGAAAACGTTTTAGCAGA	AAACTCTGCTAAAACGTTTTCGCC
arid1abE2b_sg1	TAGGAGAGCGTGAAGAAATCAG	AAACCTGATTTCTTCACGCTCTCC
arid1abE2b_sg2	TAGGGCTGGTAGCTCCCCCTCA	AAACTGAGGGGGAGCTACCAGCCC
arid1abE2b_sg3	TAGGTGAGCACAGAGCCAACAC	AAACGTGTTGGCTCTGTGCTCACC
harid1abE4_sg1	CACCGCTAGGTAGCAAGAATCTAGG	AAACCCTAGATTCTTGCTACCTAGC
harid1abE4_sg2	CACCGCTATGCCAATATGAAAATG	AAACCATTTTCATATTGGCATAGC
harid1abE4_sg3	CACCGAATCATACCCCTAAACCTG	AAACCAGGTTTAGGGGTATGATTC
harid1abE4_sg4	CACCGACCTAGATTTGACCTACCAG	AAACCTGGTAGGTCAAATCTAGGTC
Ng1	CACCGAAGAAGCGTGCAACATTGG	AAACCCAATGTTGCACGCTTCTTC
Ng2	CACCGCAGCACGATCCATCTTATGG	AAACCCATAAGATGGATCGTGCTGC

## Sheet: G) DATA
Tecnique	Mark	Organism	Source	Source code	Abb.	N. Samples
ChIP-seq	H3K27ac	Adult Zebrafish	our lab	NA	Zebrafish Pancreas (ZP)	2
ATAC-seq	NA	Adult Zebrafish	our lab	NA	Zebrafish Pancreas (ZP)	2
RNA-seq	NA	Adult Zebrafish(Whole pancreas)	our lab	NA	Whole pancreas	4
RNA-seq	NA	Adult Zebrafish(Endocrine)	our lab	NA	Endocrine	4
RNA-seq	NA	Adult Zebrafish(Muscle)	our lab	NA	Muscle	2
ChIP-seq	H3K27ac	Zebrafish Embryo (Dome)	43. Bogdanovic O et al. (2010)	NA	Zebrafish Embryo (Dome)	1
ChIP-seq	H3K27ac	Zebrafish Embryo (80%epiboly)	43. Bogdanovic O et al. (2010)	NA	Zebrafish Embryo (80%epi)	1
ChIP-seq	H3K27ac	Zebrafish Embryo (24hpf)	43. Bogdanovic O et al. (2010)	NA	Zebrafish Embryo (24 HPF)	1
ATAC-seq	NA	Zebrafish Embryo (24hpf)	43. Bogdanovic O et al. (2010)	NA	Zebrafish Embryo (24hpf)	1
ChIP-seq	H3K27ac	Human	ENCODE PROJECT	ENCSR340GAZ; ENCSR748TFF	Human Pancreas (HP)	1
ATAC-seq	NA	Human	ENCODE PROJECT	ENCSR340GAZ; ENCSR515CDW	Human Pancreas (HP)	1
ChIP-seq	H3K27ac	Human	ENCODE PROJECT	ENCSR464TTP; ENCSR854OXF	Human Ventricle (V)	1
ATAC-seq	NA	Human	ENCODE PROJECT	ENCSR464TTP; ENCSR851EBF	Human Ventricle (V)	1
RNA-seq	NA	Adult Zebrafish(Acinar)	111. Tarifeño-Salvidia et al. (2017)	NA	Acinar	4
RNA-seq	NA	Adult Zebrafish(Duct)	111. Tarifeño-Salvidia et al. (2017)	NA	Duct	3
RNA-seq	NA	Zebrafish development	43. White et al. (2017)	Data downloaded from from the Expression Atlas site, http://www.ebi.ac.uk/gxa/experiments/E-ERAD-475, Downloads, TPM	NA	1
ChIP-seq	H3K27ac	Zebrafish development	DANIO-CODE consortium	DCD002894SQ	NA	1
ChIP-seq	H3K27ac	Zebrafish development	DANIO-CODE consortium	DCD002921SQ	NA	1
ChIP-seq	H3K27ac	Zebrafish development	DANIO-CODE consortium	DCD003653SQ	NA	1
ChIP-seq	H3K27ac	Zebrafish development	DANIO-CODE consortium	DCD003654SQ	NA	1
ChIP-seq	H3K27ac	Zebrafish development	DANIO-CODE consortium	DCD003671SQ	NA	1
ChIP-seq	H3K27ac	Zebrafish development	DANIO-CODE consortium	DCD002742SQ	NA	1
