# Supplementary material for: Multidimensional chromatin profiling of zebrafish pancreas to uncover and investigate disease-relevant enhancers
Source: Nat Commun. 2022 Apr 11;13:1945. doi: 10.1038/s41467-022-29551-7 (PMC9001708; doi:10.1038/s41467-022-29551-7)
Supplement: Supplementary file 10 — Source data of main and supplementary figures [file 41467_2022_29551_MOESM10_ESM.xlsx]

## Sheet: Figure1c
List of active promoters captured by HiChIP(H3K4me3)				Genomic coordinates of pancreatic enhancers (PsE+DevE)
Version of genome: GRCz10/danRer10				Version of genome: GRCz10/danRer10
Chromosome	TSS			Chromosome	Start	End	reliable/unreliable
chr1	58865313			chr1	20527	22172	reliable
chr1	58862863			chr1	22219	22616	reliable
chr1	58826872			chr1	60279	60831	reliable
chr1	58716435			chr1	193286	194806	reliable
chr1	58711504			chr1	194987	195157	reliable
chr1	58709503			chr1	345745	346657	reliable
chr1	58700877			chr1	486819	488187	reliable
chr1	58653669			chr1	639610	640736	reliable
chr1	58641760			chr1	640837	641636	reliable
chr1	58615184			chr1	645993	647076	reliable
chr1	58608300			chr1	652630	653686	reliable
chr1	58608290			chr1	770143	770909	reliable
chr1	58608276			chr1	1318269	1319027	reliable
chr1	58607041			chr1	1380089	1380943	reliable
chr1	58607020			chr1	1397132	1397947	reliable
chr1	58604517			chr1	1410341	1411202	reliable
chr1	58546147			chr1	1420464	1421752	reliable
chr1	58545048			chr1	1979230	1980788	reliable
chr1	58539546			chr1	2055341	2056269	reliable
chr1	58539318			chr1	2159609	2161215	reliable
chr1	58536716			chr1	2161653	2163026	reliable
chr1	58534149			chr1	2220876	2221633	reliable
chr1	58530322			chr1	2235871	2236641	reliable
chr1	58530299			chr1	2241296	2242489	reliable
chr1	58530295			chr1	2245024	2245681	reliable
chr1	58530259			chr1	2759796	2760322	reliable
chr1	58525537			chr1	2902153	2903366	reliable
chr1	58525441			chr1	3196965	3198743	reliable
chr1	58522034			chr1	3320072	3321347	reliable
chr1	58487923			chr1	3697358	3698090	reliable
chr1	58479921			chr1	4560410	4561397	reliable
chr1	58475217			chr1	4561470	4562300	reliable
chr1	58455040			chr1	4562376	4563916	reliable
chr1	58439198			chr1	4565449	4566252	reliable
chr1	58404433			chr1	4576829	4577713	reliable
chr1	58392975			chr1	4644883	4645912	reliable
chr1	58377430			chr1	4682561	4684473	reliable
chr1	58377428			chr1	4687063	4688871	reliable
chr1	58371594			chr1	4709688	4710569	reliable
chr1	58370237			chr1	4712263	4713220	reliable
chr1	58369261			chr1	5460026	5461112	reliable
chr1	58365635			chr1	5511702	5512853	reliable
chr1	58365385			chr1	5518647	5519670	reliable
chr1	58353908			chr1	5578371	5579775	reliable
chr1	58353547			chr1	5605059	5605737	reliable
chr1	58285431			chr1	7027492	7028226	reliable
chr1	58282017			chr1	7249239	7250159	reliable
chr1	58183375			chr1	7337119	7337709	reliable
chr1	58139681			chr1	7432024	7432924	reliable
chr1	57981003			chr1	7433357	7434716	reliable
chr1	57938108			chr1	7969519	7972541	reliable
chr1	57931563			chr1	8020417	8021304	reliable
chr1	57885321			chr1	8282972	8283617	reliable
chr1	57885271			chr1	8286006	8286847	reliable
chr1	57866812			chr1	8465906	8466997	reliable
chr1	57865998			chr1	8501496	8502359	reliable
chr1	57865954			chr1	8798268	8799519	reliable
chr1	57857184			chr1	9441210	9442358	reliable
chr1	57826447			chr1	11234346	11235260	reliable
chr1	57826281			chr1	11255235	11256267	reliable
chr1	57792074			chr1	11277815	11278875	reliable
chr1	57546767			chr1	11298380	11299635	reliable
chr1	57381726			chr1	11493612	11494466	reliable
chr1	57303869			chr1	13200297	13200924	reliable
chr1	57300827			chr1	13266995	13267956	reliable
chr1	57267933			chr1	13289183	13290277	reliable
chr1	57267291			chr1	13291669	13293514	reliable
chr1	56656360			chr1	13295076	13296082	reliable
chr1	56656255			chr1	13846335	13848094	reliable
chr1	56637341			chr1	13851353	13852439	reliable
chr1	56632811			chr1	13969124	13970111	reliable
chr1	56632801			chr1	13982343	13983086	reliable
chr1	56616742			chr1	14574558	14575786	reliable
chr1	56616726			chr1	14578967	14579778	reliable
chr1	56596814			chr1	14602455	14603742	reliable
chr1	56565498			chr1	14610540	14611228	reliable
chr1	56554354			chr1	14619086	14619969	reliable
chr1	55773865			chr1	14621678	14624346	reliable
chr1	55765235			chr1	14624477	14625653	reliable
chr1	55554617			chr1	14627507	14628971	reliable
chr1	55544564			chr1	14632337	14634618	reliable
chr1	55211319			chr1	14635758	14637776	reliable
chr1	55195527			chr1	14639099	14641049	reliable
chr1	55162454			chr1	14654276	14655045	reliable
chr1	55133079			chr1	14699111	14699972	reliable
chr1	55075034			chr1	15445789	15446511	reliable
chr1	55074942			chr1	15447058	15447772	reliable
chr1	55072557			chr1	15448182	15448829	reliable
chr1	55071557			chr1	15822632	15823918	reliable
chr1	54593315			chr1	15908537	15909434	reliable
chr1	54593313			chr1	16702961	16703980	reliable
chr1	54570845			chr1	16705919	16706631	reliable
chr1	54562035			chr1	16717389	16718117	reliable
chr1	54561689			chr1	16724028	16726821	reliable
chr1	54561509			chr1	16728290	16730726	reliable
chr1	54488960			chr1	16731584	16733639	reliable
chr1	54453788			chr1	16735989	16738076	reliable
chr1	54441094			chr1	16747324	16747929	reliable
chr1	54438802			chr1	16753523	16754594	reliable
chr1	54426725			chr1	16767853	16769052	reliable
chr1	54417663			chr1	16812604	16813187	reliable
chr1	54403166			chr1	16880963	16882631	reliable
chr1	54403146			chr1	17476519	17477162	reliable
chr1	54366660			chr1	17849798	17851301	reliable
chr1	54366628			chr1	17905903	17906578	reliable
chr1	54366605			chr1	17910603	17911434	reliable
chr1	54337788			chr1	17915191	17916068	reliable
chr1	54331231			chr1	17942371	17943604	reliable
chr1	54331089			chr1	18035666	18036579	reliable
chr1	54320095			chr1	18054212	18054828	reliable
chr1	54319646			chr1	18142621	18143235	reliable
chr1	54294585			chr1	18166274	18168090	reliable
chr1	54294519			chr1	18189898	18190814	reliable
chr1	54294317			chr1	18206627	18208197	reliable
chr1	54270408			chr1	18221965	18223689	reliable
chr1	54269941			chr1	18224903	18226092	reliable
chr1	54261975			chr1	18259474	18260171	reliable
chr1	54233807			chr1	18659946	18661526	reliable
chr1	54231244			chr1	18678089	18678845	reliable
chr1	54212082			chr1	18680280	18680897	reliable
chr1	54187901			chr1	18694643	18695479	reliable
chr1	54087611			chr1	18696878	18698766	reliable
chr1	54059755			chr1	18725166	18725986	reliable
chr1	54059702			chr1	19156247	19157078	reliable
chr1	54057790			chr1	19203176	19204797	reliable
chr1	54041212			chr1	19210142	19210987	reliable
chr1	54041168			chr1	19216874	19218902	reliable
chr1	54028388			chr1	19219485	19220133	reliable
chr1	54006004			chr1	19225650	19226917	reliable
chr1	54006003			chr1	19232902	19234352	reliable
chr1	53996371			chr1	19238782	19239812	reliable
chr1	53996195			chr1	19254346	19255417	reliable
chr1	53928703			chr1	19888105	19889066	reliable
chr1	53746384			chr1	19909207	19910119	reliable
chr1	53523470			chr1	20262856	20264012	reliable
chr1	53480127			chr1	20486757	20488015	reliable
chr1	53465895			chr1	20504429	20505713	reliable
chr1	53409707			chr1	20506352	20508025	reliable
chr1	53403777			chr1	20509126	20510415	reliable
chr1	53393361			chr1	21646940	21647641	reliable
chr1	53384045			chr1	22106881	22108924	reliable
chr1	53383820			chr1	22465955	22466509	reliable
chr1	53377334			chr1	22659580	22660432	reliable
chr1	53354006			chr1	22665973	22666793	reliable
chr1	53353722			chr1	22713094	22714361	reliable
chr1	53353714			chr1	22797468	22798368	reliable
chr1	53295222			chr1	22882313	22883494	reliable
chr1	53294492			chr1	23385788	23386827	reliable
chr1	53294487			chr1	23636529	23637174	reliable
chr1	53286257			chr1	23865905	23866521	reliable
chr1	53286191			chr1	24127603	24128527	reliable
chr1	53259367			chr1	24219998	24220556	reliable
chr1	53259096			chr1	24384969	24385739	reliable
chr1	53259023			chr1	24389885	24391830	reliable
chr1	53258029			chr1	24396367	24397302	reliable
chr1	53247349			chr1	24415778	24416674	reliable
chr1	53220896			chr1	24424714	24425467	reliable
chr1	53213579			chr1	24431492	24433121	reliable
chr1	53182601			chr1	24433565	24434079	reliable
chr1	53124009			chr1	24440330	24441935	reliable
chr1	53094674			chr1	24465109	24465851	reliable
chr1	53082043			chr1	24466047	24467524	reliable
chr1	53081892			chr1	24575070	24576134	reliable
chr1	53052302			chr1	24636988	24638242	reliable
chr1	53052248			chr1	24668531	24669469	reliable
chr1	52992306			chr1	25078416	25079767	reliable
chr1	52869854			chr1	25083577	25084565	reliable
chr1	52844567			chr1	25131628	25132878	reliable
chr1	52772710			chr1	25138186	25139485	reliable
chr1	52772674			chr1	25150408	25151721	reliable
chr1	52772349			chr1	25148709	25150394	reliable
chr1	52745254			chr1	25153370	25156039	reliable
chr1	52742745			chr1	25168458	25169655	reliable
chr1	52739755			chr1	25356105	25357106	reliable
chr1	52739742			chr1	25364021	25366011	reliable
chr1	52739716			chr1	25366014	25367321	reliable
chr1	52687140			chr1	25371625	25372470	reliable
chr1	52686370			chr1	25381754	25383798	reliable
chr1	52645123			chr1	25429769	25431331	reliable
chr1	52642675			chr1	25651005	25651874	reliable
chr1	52642449			chr1	25664975	25665703	reliable
chr1	52642392			chr1	25665884	25667506	reliable
chr1	52638762			chr1	25674957	25676405	reliable
chr1	52625344			chr1	25673065	25674441	reliable
chr1	52625008			chr1	25773944	25774016	reliable
chr1	52373040			chr1	26346466	26347206	reliable
chr1	52373031			chr1	26435816	26437605	reliable
chr1	52157701			chr1	26457789	26458604	reliable
chr1	52156044			chr1	26480572	26481587	reliable
chr1	52155986			chr1	26488635	26489410	reliable
chr1	52155810			chr1	27694474	27695664	reliable
chr1	52027465			chr1	28255504	28256371	reliable
chr1	51998886			chr1	28270625	28271805	reliable
chr1	51998629			chr1	28370560	28371501	reliable
chr1	51925821			chr1	28411253	28412887	reliable
chr1	51883438			chr1	28426055	28427801	reliable
chr1	51870541			chr1	28453428	28454693	reliable
chr1	51870540			chr1	28593162	28594404	reliable
chr1	51870525			chr1	28594766	28596289	reliable
chr1	51870437			chr1	28863749	28864235	reliable
chr1	51863205			chr1	28870633	28871891	reliable
chr1	51863096			chr1	28892780	28894425	reliable
chr1	51862933			chr1	28900197	28901199	reliable
chr1	51827331			chr1	28902720	28906754	reliable
chr1	51827330			chr1	28916432	28919895	reliable
chr1	51826584			chr1	29010615	29011514	reliable
chr1	51658110			chr1	29055678	29056726	reliable
chr1	51567154			chr1	29270454	29272080	reliable
chr1	51567148			chr1	29822579	29823461	reliable
chr1	51567141			chr1	29876191	29877179	reliable
chr1	51504132			chr1	30755191	30757407	reliable
chr1	51503456			chr1	30763249	30764079	reliable
chr1	51496088			chr1	30765072	30766899	reliable
chr1	51496039			chr1	30767237	30769889	reliable
chr1	51494300			chr1	30949515	30950301	reliable
chr1	51324865			chr1	30970130	30971594	reliable
chr1	51269049			chr1	30971995	30972962	reliable
chr1	51242510			chr1	31108333	31109257	reliable
chr1	51192682			chr1	31110221	31111236	reliable
chr1	51100171			chr1	31120315	31121377	reliable
chr1	51100160			chr1	32544082	32545222	reliable
chr1	51087487			chr1	32566477	32567254	reliable
chr1	51075976			chr1	32624207	32626546	reliable
chr1	51075861			chr1	32676848	32677768	reliable
chr1	50962753			chr1	33472312	33473353	reliable
chr1	50947637			chr1	33596277	33597325	reliable
chr1	50893451			chr1	33737888	33739010	reliable
chr1	50835352			chr1	33773634	33775048	reliable
chr1	50835347			chr1	33776071	33778564	reliable
chr1	50835329			chr1	33787609	33789259	reliable
chr1	50831295			chr1	33798222	33799080	reliable
chr1	50831175			chr1	33810484	33811330	reliable
chr1	50763721			chr1	33964761	33965577	reliable
chr1	50742850			chr1	34167215	34167912	reliable
chr1	50668953			chr1	34770529	34772168	reliable
chr1	50577521			chr1	34775235	34777858	reliable
chr1	50547392			chr1	34778088	34778938	reliable
chr1	50547251			chr1	34778967	34780782	reliable
chr1	50547250			chr1	34780998	34781914	reliable
chr1	50513861			chr1	34782304	34783476	reliable
chr1	50513795			chr1	34786294	34787047	reliable
chr1	50423017			chr1	34788830	34789808	reliable
chr1	50422983			chr1	34793249	34793820	reliable
chr1	50422872			chr1	34797550	34798727	reliable
chr1	50418606			chr1	34799460	34800797	reliable
chr1	50395086			chr1	34806022	34807102	reliable
chr1	50353357			chr1	34808611	34809057	reliable
chr1	50333755			chr1	34809483	34809703	reliable
chr1	50325109			chr1	34809931	34811399	reliable
chr1	50215255			chr1	34822509	34824505	reliable
chr1	50215254			chr1	34825594	34827071	reliable
chr1	50147451			chr1	34828913	34829678	reliable
chr1	49995590			chr1	34840857	34841374	reliable
chr1	49967238			chr1	34841993	34842743	reliable
chr1	49964474			chr1	34852894	34853954	reliable
chr1	49884138			chr1	35042201	35043156	reliable
chr1	49794421			chr1	35043201	35044176	reliable
chr1	49650122			chr1	35072080	35072774	reliable
chr1	49650120			chr1	35094994	35096438	reliable
chr1	49650112			chr1	35175425	35176365	reliable
chr1	49647461			chr1	35177335	35178584	reliable
chr1	49647440			chr1	35178679	35179837	reliable
chr1	49441645			chr1	35186322	35187438	reliable
chr1	49441627			chr1	35217214	35218377	reliable
chr1	49312043			chr1	35388312	35388690	reliable
chr1	49301286			chr1	35412305	35413405	reliable
chr1	49288214			chr1	35935021	35935812	reliable
chr1	49275216			chr1	36049898	36050733	reliable
chr1	49170705			chr1	36069805	36070745	reliable
chr1	49170635			chr1	36074810	36075908	reliable
chr1	49031536			chr1	36083783	36084537	reliable
chr1	49029061			chr1	36091119	36092612	reliable
chr1	49004702			chr1	36224700	36225693	reliable
chr1	48913937			chr1	36238160	36239958	reliable
chr1	48886195			chr1	36244976	36246580	reliable
chr1	48853696			chr1	36264554	36265618	reliable
chr1	48770861			chr1	36406662	36407749	reliable
chr1	48765129			chr1	36580398	36581357	reliable
chr1	48622466			chr1	36607785	36610275	reliable
chr1	48277853			chr1	36673702	36674662	reliable
chr1	47080510			chr1	36675113	36675184	reliable
chr1	46894469			chr1	36763881	36765056	reliable
chr1	46894468			chr1	37430671	37431616	reliable
chr1	46794891			chr1	37474809	37475783	reliable
chr1	46794872			chr1	39239733	39241673	reliable
chr1	46640412			chr1	39334786	39335421	reliable
chr1	46474610			chr1	39339095	39341427	reliable
chr1	46474566			chr1	39355180	39359153	reliable
chr1	46470741			chr1	39363696	39364461	reliable
chr1	46470665			chr1	39369766	39371825	reliable
chr1	46444109			chr1	39554461	39555481	reliable
chr1	46430897			chr1	39647661	39648985	reliable
chr1	46400236			chr1	39649885	39652220	reliable
chr1	46400211			chr1	39665873	39667231	reliable
chr1	46398589			chr1	39697482	39698961	reliable
chr1	46398269			chr1	39701213	39702691	reliable
chr1	46293309			chr1	39704025	39704820	reliable
chr1	46292910			chr1	39704906	39706619	reliable
chr1	46233569			chr1	39712265	39714508	reliable
chr1	46184261			chr1	39723991	39724442	reliable
chr1	46170958			chr1	39725520	39726325	reliable
chr1	46167794			chr1	39736144	39737716	reliable
chr1	46166050			chr1	39739437	39740496	reliable
chr1	46141648			chr1	39741587	39742320	reliable
chr1	46052320			chr1	39846159	39847482	reliable
chr1	46031473			chr1	39926199	39926808	reliable
chr1	46031286			chr1	39928766	39930427	reliable
chr1	46027121			chr1	40020817	40021936	reliable
chr1	46027081			chr1	41063330	41064212	reliable
chr1	46015407			chr1	41068098	41068870	reliable
chr1	45961383			chr1	41069841	41070867	reliable
chr1	45958809			chr1	41076577	41077843	reliable
chr1	45958790			chr1	41079570	41080875	reliable
chr1	45941734			chr1	41093443	41096047	reliable
chr1	45941716			chr1	41096168	41097524	reliable
chr1	45907532			chr1	41105823	41108370	reliable
chr1	45907270			chr1	41111502	41113091	reliable
chr1	45802712			chr1	41119636	41120963	reliable
chr1	45714062			chr1	41251274	41252141	reliable
chr1	45714001			chr1	41252363	41253559	reliable
chr1	45710153			chr1	43451659	43452473	reliable
chr1	45709380			chr1	43455064	43456392	reliable
chr1	45503101			chr1	43462895	43463748	reliable
chr1	45277445			chr1	43475210	43477594	reliable
chr1	45267109			chr1	43480695	43482535	reliable
chr1	45267090			chr1	43496905	43497707	reliable
chr1	45233570			chr1	43498676	43500228	reliable
chr1	45233554			chr1	43510986	43512448	reliable
chr1	45230904			chr1	43828276	43828991	reliable
chr1	45228837			chr1	43830146	43830277	reliable
chr1	45148153			chr1	43830736	43832418	reliable
chr1	45148132			chr1	43842557	43843818	reliable
chr1	45063078			chr1	43845249	43846211	reliable
chr1	45015424			chr1	43912582	43913486	reliable
chr1	44979892			chr1	43914577	43915677	reliable
chr1	44972507			chr1	44005655	44006455	reliable
chr1	44972012			chr1	44298473	44300376	reliable
chr1	44971975			chr1	44349773	44350752	reliable
chr1	44971932			chr1	44882194	44882955	reliable
chr1	44942160			chr1	44896099	44898623	reliable
chr1	44922686			chr1	44899496	44901276	reliable
chr1	44922523			chr1	44902989	44905612	reliable
chr1	44892612			chr1	44916326	44920028	reliable
chr1	44650056			chr1	44906199	44916321	reliable
chr1	44649998			chr1	44943941	44945635	reliable
chr1	44649975			chr1	44988462	44990063	reliable
chr1	44649965			chr1	45023248	45025047	reliable
chr1	44631347			chr1	45026323	45027162	reliable
chr1	44631156			chr1	45027890	45029563	reliable
chr1	44516316			chr1	45034135	45035139	reliable
chr1	44516314			chr1	45038174	45039953	reliable
chr1	44371475			chr1	45042853	45043630	reliable
chr1	44348300			chr1	45044044	45044754	reliable
chr1	44347754			chr1	45049862	45050673	reliable
chr1	44240329			chr1	45052416	45052579	reliable
chr1	44199860			chr1	45066749	45067823	reliable
chr1	44137411			chr1	45068286	45070686	reliable
chr1	44098995			chr1	45075225	45075852	reliable
chr1	44009672			chr1	45088680	45089778	reliable
chr1	44009652			chr1	45095229	45096274	reliable
chr1	44009634			chr1	45100900	45101777	reliable
chr1	44009562			chr1	45102147	45103131	reliable
chr1	44009414			chr1	45103851	45104180	reliable
chr1	44002958			chr1	45274400	45275055	reliable
chr1	43881160			chr1	45664673	45666403	reliable
chr1	43881066			chr1	45668737	45669436	reliable
chr1	43880634			chr1	45676619	45677470	reliable
chr1	43858148			chr1	45944897	45945866	reliable
chr1	43822213			chr1	45999025	46000408	reliable
chr1	43789774			chr1	46003873	46004709	reliable
chr1	43689167			chr1	46011918	46012795	reliable
chr1	43472203			chr1	46046323	46048338	reliable
chr1	43471944			chr1	46178362	46179629	reliable
chr1	43471897			chr1	46240010	46240818	reliable
chr1	43394423			chr1	46260279	46261067	reliable
chr1	43352477			chr1	46299789	46300614	reliable
chr1	43347634			chr1	46305943	46306718	reliable
chr1	43323902			chr1	46363274	46364426	reliable
chr1	43299847			chr1	46371753	46373321	reliable
chr1	43299784			chr1	46373879	46375960	reliable
chr1	43299776			chr1	46385644	46387420	reliable
chr1	43161474			chr1	46387650	46388580	reliable
chr1	43025861			chr1	46382702	46384124	reliable
chr1	42985171			chr1	46393630	46394494	reliable
chr1	42985087			chr1	46462990	46464011	reliable
chr1	42983420			chr1	46652927	46653307	reliable
chr1	42983419			chr1	46655161	46655966	reliable
chr1	42077911			chr1	46672119	46672747	reliable
chr1	41524032			chr1	46697433	46698446	reliable
chr1	41523910			chr1	46698510	46698865	reliable
chr1	41523896			chr1	46699023	46699479	reliable
chr1	41523854			chr1	46699578	46700448	reliable
chr1	41281418			chr1	46703080	46707565	reliable
chr1	41248139			chr1	46707844	46709779	reliable
chr1	41148109			chr1	46718315	46719095	reliable
chr1	41148077			chr1	46778581	46779867	reliable
chr1	41147988			chr1	46805690	46806635	reliable
chr1	41116690			chr1	46824227	46825605	reliable
chr1	41116620			chr1	46830442	46831660	reliable
chr1	41116617			chr1	46836043	46836946	reliable
chr1	41116578			chr1	46844914	46847183	reliable
chr1	40989238			chr1	46859850	46860544	reliable
chr1	40965447			chr1	46866668	46867257	reliable
chr1	40908090			chr1	46871129	46872573	reliable
chr1	40795697			chr1	46876367	46877176	reliable
chr1	40795403			chr1	46939883	46941596	reliable
chr1	40784613			chr1	46955278	46958792	reliable
chr1	40784552			chr1	46960433	46963029	reliable
chr1	40762984			chr1	46963280	46964851	reliable
chr1	40609105			chr1	46965918	46966940	reliable
chr1	40557491			chr1	46986302	46987284	reliable
chr1	40536797			chr1	46987331	46988164	reliable
chr1	40211965			chr1	47079727	47080452	reliable
chr1	40208545			chr1	48576962	48577823	reliable
chr1	40091608			chr1	48598738	48600306	reliable
chr1	39895296			chr1	48600928	48602900	reliable
chr1	39895237			chr1	48616540	48618341	reliable
chr1	39895224			chr1	49588771	49589757	reliable
chr1	39895219			chr1	50059351	50059962	reliable
chr1	39895160			chr1	50060819	50062690	reliable
chr1	39848925			chr1	50064273	50065520	reliable
chr1	39848905			chr1	50065909	50067597	reliable
chr1	39844467			chr1	50096588	50097656	reliable
chr1	39801465			chr1	50113935	50114958	reliable
chr1	39545598			chr1	50125196	50126005	reliable
chr1	39519203			chr1	50130791	50130806	reliable
chr1	39509093			chr1	50131013	50132876	reliable
chr1	39430120			chr1	50348497	50349872	reliable
chr1	39414758			chr1	50437828	50439167	reliable
chr1	39414633			chr1	50625677	50626774	reliable
chr1	39389738			chr1	50638348	50638843	reliable
chr1	39384763			chr1	50795399	50796352	reliable
chr1	39368905			chr1	50813022	50813941	reliable
chr1	39315988			chr1	50862737	50864094	reliable
chr1	39305567			chr1	50866905	50867811	reliable
chr1	39297881			chr1	50884926	50885813	reliable
chr1	39297738			chr1	51097540	51098461	reliable
chr1	39297709			chr1	51216528	51218051	reliable
chr1	39297678			chr1	51221658	51223126	reliable
chr1	39297509			chr1	51224019	51224794	reliable
chr1	39265657			chr1	51230278	51230574	reliable
chr1	39264980			chr1	51230861	51233134	reliable
chr1	39259154			chr1	51234399	51235620	reliable
chr1	39177845			chr1	51237727	51238815	reliable
chr1	39177786			chr1	51264042	51264849	reliable
chr1	39147680			chr1	51265603	51266551	reliable
chr1	39147675			chr1	51272810	51273764	reliable
chr1	39119583			chr1	51274956	51276095	reliable
chr1	38834967			chr1	51280362	51281081	reliable
chr1	38190124			chr1	51297576	51298445	reliable
chr1	38189870			chr1	51306570	51307493	reliable
chr1	38100012			chr1	51325842	51326418	reliable
chr1	38100008			chr1	51327638	51328711	reliable
chr1	38099964			chr1	51343594	51344790	reliable
chr1	38097171			chr1	51356510	51357464	reliable
chr1	38097107			chr1	51358784	51361432	reliable
chr1	38097057			chr1	51366067	51366391	reliable
chr1	38056737			chr1	51397915	51399536	reliable
chr1	38040141			chr1	51396803	51397649	reliable
chr1	37990917			chr1	51401194	51402207	reliable
chr1	37990850			chr1	51413395	51414749	reliable
chr1	37695980			chr1	51738230	51739337	reliable
chr1	37642318			chr1	51816577	51817694	reliable
chr1	37475834			chr1	51905537	51906390	reliable
chr1	37452609			chr1	51906499	51908061	reliable
chr1	37452474			chr1	51903741	51905532	reliable
chr1	37452470			chr1	51912495	51913488	reliable
chr1	37451819			chr1	51915568	51918065	reliable
chr1	37427230			chr1	51918200	51918325	reliable
chr1	37423537			chr1	51918499	51919015	reliable
chr1	37423446			chr1	51925857	51927323	reliable
chr1	37033113			chr1	51931892	51932769	reliable
chr1	36657826			chr1	51937968	51939102	reliable
chr1	36593251			chr1	51986131	51987184	reliable
chr1	36476298			chr1	51994590	51995454	reliable
chr1	36040120			chr1	52031745	52032947	reliable
chr1	36039927			chr1	52033971	52035414	reliable
chr1	36039860			chr1	52109850	52110506	reliable
chr1	36039685			chr1	52377916	52378947	reliable
chr1	35990095			chr1	52555715	52556412	reliable
chr1	35933575			chr1	52576076	52577032	reliable
chr1	35933528			chr1	52589596	52590391	reliable
chr1	35933516			chr1	52590392	52591347	reliable
chr1	35704909			chr1	52592270	52593075	reliable
chr1	35462754			chr1	52612873	52614034	reliable
chr1	35462734			chr1	52616020	52617109	reliable
chr1	35419350			chr1	52617286	52618555	reliable
chr1	35196915			chr1	52620003	52620391	reliable
chr1	34763310			chr1	52620633	52620963	reliable
chr1	34762877			chr1	52622611	52623795	reliable
chr1	34762810			chr1	52652183	52653339	reliable
chr1	34741370			chr1	52674758	52675618	reliable
chr1	34741301			chr1	52733034	52733878	reliable
chr1	33981243			chr1	52996916	52998026	reliable
chr1	33981232			chr1	53000042	53001189	reliable
chr1	33981139			chr1	53019993	53022079	reliable
chr1	33981138			chr1	53334605	53335606	reliable
chr1	33952902			chr1	53443798	53444910	reliable
chr1	33880045			chr1	53464621	53465573	reliable
chr1	33764287			chr1	53496596	53497446	reliable
chr1	33603184			chr1	53503483	53504409	reliable
chr1	33563357			chr1	53504991	53505739	reliable
chr1	33471290			chr1	53766420	53767140	reliable
chr1	33390312			chr1	54312861	54313841	reliable
chr1	33236469			chr1	54397303	54398933	reliable
chr1	33236468			chr1	54532226	54533449	reliable
chr1	32935676			chr1	55160146	55161297	reliable
chr1	32935668			chr1	55514181	55515782	reliable
chr1	32935662			chr1	55515833	55517329	reliable
chr1	32915114			chr1	57541918	57542585	reliable
chr1	32901618			chr1	57613409	57614518	reliable
chr1	32825347			chr1	57624236	57624970	reliable
chr1	32651403			chr1	57841968	57842961	reliable
chr1	32651142			chr1	57926970	57928905	reliable
chr1	32589606			chr1	57934060	57935151	reliable
chr1	32589529			chr1	57936084	57936698	reliable
chr1	32485343			chr1	57953789	57955097	reliable
chr1	31609166			chr1	57959962	57961365	reliable
chr1	31608916			chr1	58030171	58031055	reliable
chr1	31379356			chr1	58220766	58221758	reliable
chr1	31379314			chr1	58237515	58238352	reliable
chr1	31210393			chr1	58268612	58269480	reliable
chr1	31131836			chr1	58276825	58277379	reliable
chr1	31124108			chr1	58280753	58281702	reliable
chr1	31124073			chr1	58455089	58456805	reliable
chr1	31124062			chr1	58484203	58484853	reliable
chr1	31124054			chr1	58506966	58508213	reliable
chr1	30992586			chr1	58513898	58515196	reliable
chr1	30974101			chr1	58718116	58718732	reliable
chr1	30974100			chr1	58783928	58785920	reliable
chr1	30941729			chr1	58869093	58870005	reliable
chr1	30925286			chr10	3841	5137	reliable
chr1	30925274			chr10	183143	183971	reliable
chr1	30925076			chr10	184590	185778	reliable
chr1	30783544			chr10	200988	203160	reliable
chr1	30783523			chr10	204209	204823	reliable
chr1	30783513			chr10	260370	261251	reliable
chr1	30772838			chr10	273682	274616	reliable
chr1	30772772			chr10	274664	274804	reliable
chr1	30772576			chr10	275098	277101	reliable
chr1	30546217			chr10	278910	279841	reliable
chr1	30301445			chr10	278105	278838	reliable
chr1	30215234			chr10	281883	282833	reliable
chr1	30215219			chr10	367699	368715	reliable
chr1	30175776			chr10	423849	425060	reliable
chr1	29919530			chr10	747585	748692	reliable
chr1	29919527			chr10	877549	878384	reliable
chr1	29919327			chr10	985380	985936	reliable
chr1	29919310			chr10	1002284	1002990	reliable
chr1	29918980			chr10	1008536	1009349	reliable
chr1	29885073			chr10	1184919	1185675	reliable
chr1	29808559			chr10	1231151	1232081	reliable
chr1	29618212			chr10	1234125	1234759	reliable
chr1	29562893			chr10	1250134	1250901	reliable
chr1	29058202			chr10	1268482	1268996	reliable
chr1	29058151			chr10	1269816	1270852	reliable
chr1	29058143			chr10	1272412	1274442	reliable
chr1	28994209			chr10	1710466	1711858	reliable
chr1	28849541			chr10	1797760	1798729	reliable
chr1	28647534			chr10	1801751	1802613	reliable
chr1	28477833			chr10	1807343	1808049	reliable
chr1	28407609			chr10	1829563	1830402	reliable
chr1	28337149			chr10	1832588	1832921	reliable
chr1	28337121			chr10	1931245	1932277	reliable
chr1	28257495			chr10	2431855	2434493	reliable
chr1	28257455			chr10	2438266	2439161	reliable
chr1	28257453			chr10	2439232	2441405	reliable
chr1	28241594			chr10	2445781	2447246	reliable
chr1	28241591			chr10	2451879	2452752	reliable
chr1	28057874			chr10	2572543	2572694	reliable
chr1	28057784			chr10	2593924	2594826	reliable
chr1	28057380			chr10	2654087	2655517	reliable
chr1	28028496			chr10	2656412	2657466	reliable
chr1	27338040			chr10	3024969	3025885	reliable
chr1	27338039			chr10	3052734	3054112	reliable
chr1	27283675			chr10	3171528	3172917	reliable
chr1	27283656			chr10	3421491	3422810	reliable
chr1	27283617			chr10	3423123	3424308	reliable
chr1	27174580			chr10	3534008	3534900	reliable
chr1	27174548			chr10	3535082	3535195	reliable
chr1	27115202			chr10	3547088	3547953	reliable
chr1	27115160			chr10	3552520	3554138	reliable
chr1	26418765			chr10	4533466	4534368	reliable
chr1	26418761			chr10	4551392	4552482	reliable
chr1	26330354			chr10	4721989	4722694	reliable
chr1	26321174			chr10	4837050	4837615	reliable
chr1	26321158			chr10	4923905	4924755	reliable
chr1	26009216			chr10	4932168	4932945	reliable
chr1	25983044			chr10	5436493	5437232	reliable
chr1	25982677			chr10	5440399	5441495	reliable
chr1	25982255			chr10	5448320	5449823	reliable
chr1	25974312			chr10	5449999	5451270	reliable
chr1	25974286			chr10	5452986	5455239	reliable
chr1	25974261			chr10	5479551	5481324	reliable
chr1	25974175			chr10	5485747	5486598	reliable
chr1	25974158			chr10	5491662	5493172	reliable
chr1	25971141			chr10	5682111	5682889	reliable
chr1	25971126			chr10	5740634	5741692	reliable
chr1	25970939			chr10	5865654	5866305	reliable
chr1	25969709			chr10	5868411	5868804	reliable
chr1	25881027			chr10	5869972	5870579	reliable
chr1	25773539			chr10	5873092	5875372	reliable
chr1	25773479			chr10	5888493	5889674	reliable
chr1	25773368			chr10	5892910	5893866	reliable
chr1	25751272			chr10	5909027	5910328	reliable
chr1	25750361			chr10	5913994	5915094	reliable
chr1	25745636			chr10	5922434	5925257	reliable
chr1	25717782			chr10	5927181	5929192	reliable
chr1	25704647			chr10	5930275	5931171	reliable
chr1	25704589			chr10	5932755	5933988	reliable
chr1	25704575			chr10	5951767	5952404	reliable
chr1	25704560			chr10	5979199	5979989	reliable
chr1	25662646			chr10	5982559	5984139	reliable
chr1	25662525			chr10	5985835	5986974	reliable
chr1	25601033			chr10	5994937	5995396	reliable
chr1	25600989			chr10	5996409	5997430	reliable
chr1	25417671			chr10	6041858	6042761	reliable
chr1	25417271			chr10	6046833	6047831	reliable
chr1	25412850			chr10	6142481	6143274	reliable
chr1	25411446			chr10	6148861	6149429	reliable
chr1	25411427			chr10	6151736	6152760	reliable
chr1	25405579			chr10	6153938	6156319	reliable
chr1	25405536			chr10	6164227	6167324	reliable
chr1	25378155			chr10	6305525	6306267	reliable
chr1	25369474			chr10	6342788	6343726	reliable
chr1	25369445			chr10	6377259	6377930	reliable
chr1	25351293			chr10	6602182	6605057	reliable
chr1	25110819			chr10	7011550	7012848	reliable
chr1	25005969			chr10	7043285	7044079	reliable
chr1	24960156			chr10	7048686	7049616	reliable
chr1	24960131			chr10	7086665	7087464	reliable
chr1	24960088			chr10	7095954	7096779	reliable
chr1	24957739			chr10	7115993	7116741	reliable
chr1	24805304			chr10	7122088	7122995	reliable
chr1	24795742			chr10	7639213	7640122	reliable
chr1	24795698			chr10	7771915	7772810	reliable
chr1	24795642			chr10	7774868	7776201	reliable
chr1	24795590			chr10	7807017	7808319	reliable
chr1	24747977			chr10	7858395	7859417	reliable
chr1	24747908			chr10	8168967	8170037	reliable
chr1	24528298			chr10	8254011	8255146	reliable
chr1	24527442			chr10	8272185	8273053	reliable
chr1	24527348			chr10	8274573	8275025	reliable
chr1	24453610			chr10	8304223	8305292	reliable
chr1	24227857			chr10	8396406	8398094	reliable
chr1	23866585			chr10	8411867	8412641	reliable
chr1	23778552			chr10	8503182	8503922	reliable
chr1	23778484			chr10	8581799	8582952	reliable
chr1	23664713			chr10	8587352	8589562	reliable
chr1	23664694			chr10	8596507	8597028	reliable
chr1	23664686			chr10	8597268	8597702	reliable
chr1	23659823			chr10	8754619	8754968	reliable
chr1	23659158			chr10	8763046	8763100	reliable
chr1	23658930			chr10	8763251	8763967	reliable
chr1	23385414			chr10	8806993	8808411	reliable
chr1	23176139			chr10	8881501	8882362	reliable
chr1	23094166			chr10	8883577	8885115	reliable
chr1	23092610			chr10	8923105	8923488	reliable
chr1	22905182			chr10	8966178	8966744	reliable
chr1	22905040			chr10	9188704	9189735	reliable
chr1	22798530			chr10	9228573	9229431	reliable
chr1	22707666			chr10	9310984	9312935	reliable
chr1	22707663			chr10	9318919	9320804	reliable
chr1	22681755			chr10	9322663	9323987	reliable
chr1	22679790			chr10	9367832	9369369	reliable
chr1	22679786			chr10	9759822	9760765	reliable
chr1	22679656			chr10	9761871	9763326	reliable
chr1	22639327			chr10	9817070	9818109	reliable
chr1	22620878			chr10	9819185	9820531	reliable
chr1	22617569			chr10	9831232	9832717	reliable
chr1	22617523			chr10	9832943	9832947	reliable
chr1	22617486			chr10	10424810	10426184	reliable
chr1	22584183			chr10	10808239	10809401	reliable
chr1	22583971			chr10	10813496	10814617	reliable
chr1	22583765			chr10	10887864	10890005	reliable
chr1	22583735			chr10	10895397	10896944	reliable
chr1	22583686			chr10	10902151	10902799	reliable
chr1	22583654			chr10	10902855	10903987	reliable
chr1	22577909			chr10	10906638	10908487	reliable
chr1	22577830			chr10	10909799	10910356	reliable
chr1	22577274			chr10	10918892	10919860	reliable
chr1	22471615			chr10	10944904	10946574	reliable
chr1	22466844			chr10	10950207	10952236	reliable
chr1	22161007			chr10	10953840	10955184	reliable
chr1	22161006			chr10	10998390	10999738	reliable
chr1	22160742			chr10	11002055	11003582	reliable
chr1	22160680			chr10	11032866	11034286	reliable
chr1	22144085			chr10	11047551	11048245	reliable
chr1	22144079			chr10	11048358	11048863	reliable
chr1	22112408			chr10	11089273	11090353	reliable
chr1	21987732			chr10	11092492	11093490	reliable
chr1	21961287			chr10	11113288	11114243	reliable
chr1	21876401			chr10	11147542	11148242	reliable
chr1	21876399			chr10	11151722	11152728	reliable
chr1	21721303			chr10	11152884	11153404	reliable
chr1	21244264			chr10	11238971	11239790	reliable
chr1	21188881			chr10	11265341	11266495	reliable
chr1	21188831			chr10	11276122	11276921	reliable
chr1	21021088			chr10	11286207	11287161	reliable
chr1	20870397			chr10	11289120	11290223	reliable
chr1	20870374			chr10	11298198	11299716	reliable
chr1	20870354			chr10	12090653	12091355	reliable
chr1	20870103			chr10	12093475	12095172	reliable
chr1	20845736			chr10	12095222	12100570	unreliable
chr1	20790895			chr10	12105239	12107314	reliable
chr1	20717074			chr10	12109054	12114769	unreliable
chr1	20716961			chr10	12119218	12120325	reliable
chr1	20716940			chr10	12124559	12134731	unreliable
chr1	20628545			chr10	12136173	12169045	unreliable
chr1	20628498			chr10	13247574	13248497	reliable
chr1	20616467			chr10	13356832	13357541	reliable
chr1	20616449			chr10	13359295	13360142	reliable
chr1	20604811			chr10	13367109	13368998	reliable
chr1	20511765			chr10	13373537	13374420	reliable
chr1	20511177			chr10	13375875	13376900	reliable
chr1	20468474			chr10	13379614	13380613	reliable
chr1	20277329			chr10	13386639	13387568	reliable
chr1	20235835			chr10	13390592	13391518	reliable
chr1	20218360			chr10	13391676	13392420	reliable
chr1	20133086			chr10	13393071	13395219	reliable
chr1	19942450			chr10	13408940	13409765	reliable
chr1	19942335			chr10	13410761	13412012	reliable
chr1	19942277			chr10	13419330	13420430	reliable
chr1	19942253			chr10	13420826	13422292	reliable
chr1	19941998			chr10	13427153	13428331	reliable
chr1	19900841			chr10	13434877	13436502	reliable
chr1	19900716			chr10	15234315	15235190	reliable
chr1	19580290			chr10	15323381	15324895	reliable
chr1	19376401			chr10	15494219	15495264	reliable
chr1	19375218			chr10	15504589	15505900	reliable
chr1	19250866			chr10	15507465	15508676	reliable
chr1	19156231			chr10	15512413	15513314	reliable
chr1	19152602			chr10	15515487	15516751	reliable
chr1	19152462			chr10	15517760	15518699	reliable
chr1	19152452			chr10	15518745	15520369	reliable
chr1	19152443			chr10	15530521	15531165	reliable
chr1	19152441			chr10	15533318	15534349	reliable
chr1	19095274			chr10	15536640	15538422	reliable
chr1	19072058			chr10	15540140	15541495	reliable
chr1	18980963			chr10	15541941	15544910	reliable
chr1	18980933			chr10	15561563	15562079	reliable
chr1	18956608			chr10	15801887	15802677	reliable
chr1	18909330			chr10	15954972	15956462	reliable
chr1	18845362			chr10	15968374	15969336	reliable
chr1	18822291			chr10	15970725	15972491	reliable
chr1	18766043			chr10	15972506	15972638	reliable
chr1	18741271			chr10	16825753	16855303	unreliable
chr1	18740070			chr10	16856964	16885927	reliable
chr1	18740067			chr10	16945560	16946330	reliable
chr1	18738573			chr10	17068392	17070192	reliable
chr1	18709878			chr10	17309658	17310871	reliable
chr1	18709865			chr10	17327726	17328718	reliable
chr1	18581351			chr10	17365820	17367190	reliable
chr1	18544675			chr10	17382199	17384219	reliable
chr1	18544639			chr10	17414080	17415912	reliable
chr1	18401611			chr10	17446231	17447169	reliable
chr1	18390595			chr10	17457635	17459012	reliable
chr1	18272878			chr10	17760068	17764908	reliable
chr1	18272813			chr10	17779946	17781762	reliable
chr1	18170123			chr10	18276432	18277257	reliable
chr1	18156092			chr10	18597980	18598840	reliable
chr1	18156018			chr10	18942715	18943439	reliable
chr1	18118742			chr10	18946440	18949058	reliable
chr1	18110982			chr10	18949172	18950125	reliable
chr1	18059527			chr10	18960294	18962008	reliable
chr1	17922126			chr10	18963948	18965259	reliable
chr1	17922096			chr10	19079328	19080247	reliable
chr1	17922037			chr10	19565969	19566899	reliable
chr1	17899131			chr10	20115007	20118312	reliable
chr1	17753224			chr10	20220742	20221824	reliable
chr1	17643941			chr10	20230715	20233422	reliable
chr1	17643901			chr10	20238484	20238984	reliable
chr1	17200007			chr10	20271530	20272067	reliable
chr1	17165443			chr10	20272071	20272613	reliable
chr1	17110677			chr10	20293147	20294176	reliable
chr1	17018739			chr10	20295115	20295908	reliable
chr1	17018699			chr10	20297656	20297674	reliable
chr1	17018424			chr10	20304361	20306349	reliable
chr1	17002489			chr10	20306738	20307417	reliable
chr1	17000336			chr10	20467030	20468187	reliable
chr1	16900455			chr10	20468520	20469767	reliable
chr1	16894615			chr10	20470419	20473210	reliable
chr1	16854330			chr10	20485231	20486153	reliable
chr1	16834994			chr10	20502331	20503459	reliable
chr1	16834405			chr10	20515991	20518552	reliable
chr1	16820578			chr10	20522615	20524917	reliable
chr1	15996086			chr10	20524975	20526012	reliable
chr1	15996028			chr10	20526625	20527514	reliable
chr1	15995952			chr10	20545142	20545905	reliable
chr1	15972107			chr10	20550524	20551209	reliable
chr1	15928379			chr10	20552144	20553209	reliable
chr1	15855796			chr10	20554466	20555173	reliable
chr1	15814875			chr10	20578528	20578561	reliable
chr1	15814847			chr10	21899882	21900527	reliable
chr1	15814846			chr10	21901133	21902891	reliable
chr1	15770142			chr10	21904623	21906574	reliable
chr1	15704126			chr10	21988135	21988974	reliable
chr1	15703948			chr10	22544204	22544833	reliable
chr1	15701877			chr10	22565353	22566183	reliable
chr1	14811639			chr10	22616084	22617413	reliable
chr1	14642737			chr10	22740424	22741690	reliable
chr1	14572128			chr10	22743585	22744489	reliable
chr1	14539755			chr10	22756444	22757153	reliable
chr1	14451752			chr10	22758208	22761238	reliable
chr1	13768150			chr10	22764296	22765841	reliable
chr1	13745921			chr10	22766492	22770114	reliable
chr1	13719585			chr10	22770555	22773139	reliable
chr1	13696253			chr10	22774253	22776599	reliable
chr1	13686167			chr10	22778067	22778930	reliable
chr1	13597179			chr10	22783616	22784440	reliable
chr1	13587133			chr10	22837729	22838833	reliable
chr1	13547621			chr10	22901139	22904347	reliable
chr1	13547563			chr10	22913115	22914143	reliable
chr1	13386954			chr10	22914273	22915249	reliable
chr1	13333896			chr10	22937682	22938757	reliable
chr1	13303130			chr10	22966613	22968150	reliable
chr1	13281640			chr10	22988081	22989383	reliable
chr1	13244183			chr10	23024174	23024967	reliable
chr1	12422114			chr10	23070266	23070312	reliable
chr1	12079551			chr10	24486324	24488132	reliable
chr1	12076661			chr10	24490476	24491139	reliable
chr1	11708099			chr10	24495440	24496548	reliable
chr1	11707679			chr10	24493880	24495365	reliable
chr1	11661558			chr10	24693964	24694604	reliable
chr1	11661467			chr10	24702734	24703812	reliable
chr1	11661437			chr10	24761698	24762505	reliable
chr1	11661413			chr10	24766569	24768477	reliable
chr1	11649016			chr10	24768504	24772686	reliable
chr1	11615123			chr10	24777265	24778075	reliable
chr1	11615113			chr10	24778602	24779510	reliable
chr1	11591781			chr10	24783284	24784359	reliable
chr1	11591722			chr10	24785692	24787134	reliable
chr1	11591279			chr10	25697419	25698748	reliable
chr1	11591256			chr10	25735768	25736079	reliable
chr1	11474380			chr10	25858411	25859082	reliable
chr1	11474347			chr10	25867786	25868641	reliable
chr1	11439741			chr10	25935953	25936672	reliable
chr1	11439735			chr10	25944220	25945014	reliable
chr1	11382000			chr10	25992252	25992991	reliable
chr1	11381720			chr10	26161041	26162231	reliable
chr1	11377999			chr10	26162867	26164268	reliable
chr1	11377915			chr10	26257010	26257991	reliable
chr1	11362431			chr10	26259307	26259989	reliable
chr1	11362429			chr10	26426597	26427254	reliable
chr1	11328356			chr10	26649577	26650548	reliable
chr1	11328316			chr10	26658210	26658868	reliable
chr1	11290626			chr10	26911252	26911274	reliable
chr1	11286534			chr10	26911517	26912400	reliable
chr1	11226370			chr10	26930825	26931727	reliable
chr1	11163553			chr10	26944420	26945692	reliable
chr1	11024818			chr10	26985587	26986941	reliable
chr1	11024703			chr10	27103414	27104212	reliable
chr1	11002725			chr10	27111604	27112191	reliable
chr1	10822323			chr10	27112238	27113907	reliable
chr1	10423577			chr10	27119152	27119736	reliable
chr1	10201228			chr10	27121544	27123310	reliable
chr1	10201227			chr10	27127339	27128104	reliable
chr1	10201158			chr10	27136019	27137168	reliable
chr1	9999884			chr10	27140700	27141501	reliable
chr1	9999732			chr10	27159034	27160383	reliable
chr1	9789519			chr10	27168759	27169605	reliable
chr1	9633978			chr10	27209547	27210379	reliable
chr1	9633966			chr10	27261156	27261852	reliable
chr1	9621500			chr10	27419075	27420013	reliable
chr1	9612916			chr10	27424519	27425754	reliable
chr1	9538717			chr10	27498381	27498428	reliable
chr1	9537457			chr10	27498495	27500177	reliable
chr1	9426092			chr10	27547909	27548671	reliable
chr1	9398367			chr10	28144064	28144696	reliable
chr1	9383245			chr10	28156287	28158791	reliable
chr1	9319256			chr10	28170937	28171769	reliable
chr1	9262553			chr10	28173074	28173805	reliable
chr1	9256939			chr10	28181287	28182465	reliable
chr1	9256383			chr10	28193416	28194820	reliable
chr1	9202886			chr10	28197274	28198977	reliable
chr1	9202880			chr10	28201582	28202638	reliable
chr1	9201215			chr10	28207479	28208306	reliable
chr1	9201209			chr10	28214479	28215432	reliable
chr1	9176270			chr10	28225094	28228557	reliable
chr1	9174397			chr10	28257099	28258297	reliable
chr1	9174378			chr10	28308146	28309100	reliable
chr1	8873101			chr10	28313276	28317692	reliable
chr1	8843089			chr10	28326098	28327207	reliable
chr1	8802103			chr10	28339653	28340821	reliable
chr1	8605992			chr10	28355731	28356731	reliable
chr1	8514920			chr10	28357807	28359626	reliable
chr1	8514891			chr10	28379631	28380914	reliable
chr1	8511518			chr10	28402023	28402918	reliable
chr1	8469983			chr10	28406873	28407567	reliable
chr1	8469030			chr10	28409182	28410044	reliable
chr1	8460847			chr10	28410941	28413639	reliable
chr1	8450167			chr10	28439928	28440798	reliable
chr1	8449934			chr10	28450522	28452449	reliable
chr1	8439354			chr10	28476081	28477070	reliable
chr1	8430940			chr10	28478354	28479140	reliable
chr1	8430923			chr10	28473055	28475983	reliable
chr1	8430825			chr10	28663017	28663672	reliable
chr1	8320641			chr10	28682666	28684564	reliable
chr1	8320608			chr10	28693044	28693838	reliable
chr1	8281935			chr10	28698311	28699328	reliable
chr1	8266763			chr10	28728678	28729769	reliable
chr1	8233791			chr10	28853992	28854692	reliable
chr1	8232729			chr10	28881963	28883091	reliable
chr1	8010180			chr10	28939344	28941292	reliable
chr1	8010085			chr10	29260918	29261997	reliable
chr1	7978419			chr10	29265851	29266859	reliable
chr1	7968621			chr10	29271530	29272897	reliable
chr1	7967607			chr10	29615071	29615842	reliable
chr1	7962830			chr10	29762374	29763205	reliable
chr1	7917830			chr10	29859655	29860338	reliable
chr1	7917824			chr10	31362718	31363787	reliable
chr1	7882456			chr10	31750033	31750623	reliable
chr1	7869231			chr10	31778891	31780793	reliable
chr1	7869187			chr10	31888120	31889053	reliable
chr1	7869184			chr10	31900028	31900862	reliable
chr1	7869149			chr10	32035840	32036864	reliable
chr1	7869054			chr10	32344124	32345843	reliable
chr1	7850587			chr10	32366611	32369161	reliable
chr1	7825955			chr10	32948265	32950914	reliable
chr1	7744650			chr10	33124311	33125181	reliable
chr1	7744635			chr10	33206360	33208037	reliable
chr1	7744625			chr10	33211323	33211519	reliable
chr1	7620769			chr10	33955750	33956899	reliable
chr1	7457024			chr10	34072747	34073824	reliable
chr1	7456850			chr10	34077490	34078384	reliable
chr1	7426451			chr10	34462917	34463916	reliable
chr1	7336478			chr10	34817942	34818797	reliable
chr1	6996154			chr10	35038555	35039841	reliable
chr1	6995895			chr10	35067002	35068308	reliable
chr1	6989943			chr10	35082014	35082927	reliable
chr1	6976437			chr10	35112772	35113826	reliable
chr1	6886786			chr10	35126937	35128959	reliable
chr1	6886748			chr10	35148349	35149700	reliable
chr1	6834021			chr10	35155611	35157098	reliable
chr1	6834016			chr10	35161379	35162479	reliable
chr1	5948629			chr10	35166989	35167853	reliable
chr1	5948585			chr10	35168474	35169660	reliable
chr1	5948542			chr10	35202169	35203969	reliable
chr1	5796397			chr10	35616284	35617231	reliable
chr1	5608508			chr10	35712070	35713219	reliable
chr1	5546136			chr10	36082540	36084574	reliable
chr1	5527905			chr10	36094399	36095423	reliable
chr1	5527740			chr10	36435272	36436799	reliable
chr1	5527715			chr10	36451576	36453306	reliable
chr1	5492219			chr10	36456623	36457528	reliable
chr1	5492171			chr10	36460038	36461372	reliable
chr1	5492016			chr10	36525235	36526454	reliable
chr1	5474065			chr10	37926140	37926986	reliable
chr1	5473816			chr10	38134849	38136670	reliable
chr1	5473807			chr10	38199769	38200625	reliable
chr1	5437398			chr10	38205389	38206186	reliable
chr1	5388004			chr10	38294959	38295829	reliable
chr1	5387972			chr10	38316401	38317371	reliable
chr1	5387963			chr10	38329947	38330905	reliable
chr1	5048039			chr10	38336829	38337354	reliable
chr1	5047687			chr10	38348759	38349537	reliable
chr1	4757697			chr10	38709641	38710213	reliable
chr1	4757693			chr10	38887974	38888881	reliable
chr1	4724771			chr10	40329747	40330765	reliable
chr1	4724634			chr10	40908249	40908870	reliable
chr1	4696947			chr10	40909966	40911182	reliable
chr1	4557535			chr10	40925538	40926522	reliable
chr1	3784354			chr10	40926707	40927479	reliable
chr1	2875195			chr10	41063529	41064390	reliable
chr1	2565162			chr10	41390285	41390429	reliable
chr1	2154178			chr10	41391059	41391841	reliable
chr1	2154164			chr10	41402497	41404369	reliable
chr1	2153867			chr10	41419205	41420342	reliable
chr1	2139055			chr10	41421575	41423420	reliable
chr1	2127811			chr10	41589758	41590815	reliable
chr1	2112653			chr10	41599235	41600208	reliable
chr1	2112613			chr10	41663189	41663991	reliable
chr1	2074569			chr10	41929049	41929726	reliable
chr1	2042920			chr10	42030979	42033938	reliable
chr1	2042906			chr10	42125787	42126729	reliable
chr1	1964959			chr10	42164187	42166006	reliable
chr1	1964932			chr10	42168913	42170414	reliable
chr1	1877291			chr10	42435271	42436232	reliable
chr1	1793237			chr10	42465708	42467538	reliable
chr1	1737826			chr10	42905082	42906025	reliable
chr1	1737806			chr10	43469577	43470660	reliable
chr1	1737800			chr10	43517719	43517890	reliable
chr1	1564359			chr10	43760979	43761842	reliable
chr1	1564346			chr10	43873500	43874677	reliable
chr1	1564308			chr10	43877582	43883786	reliable
chr1	1452287			chr10	43885651	43887801	reliable
chr1	1253961			chr10	43891683	43893841	reliable
chr1	1141797			chr10	43895116	43895549	reliable
chr1	719733			chr10	43895628	43897376	reliable
chr1	686023			chr10	43901874	43902558	reliable
chr1	674564			chr10	43904913	43906123	reliable
chr1	638177			chr10	43934408	43935456	reliable
chr1	630696			chr10	44147937	44149014	reliable
chr1	629901			chr10	44206327	44207330	reliable
chr1	627000			chr10	44269653	44270706	reliable
chr1	619459			chr10	44363701	44364803	reliable
chr1	619404			chr10	44505180	44505963	reliable
chr1	608948			chr10	44508622	44510297	reliable
chr1	599405			chr10	44548128	44548809	reliable
chr1	585509			chr10	44581519	44582972	reliable
chr1	585463			chr10	44695604	44696986	reliable
chr1	537628			chr10	44699556	44700825	reliable
chr1	529538			chr10	44899692	44900833	reliable
chr1	529254			chr10	45128464	45129539	reliable
chr1	529209			chr10	45297301	45300412	reliable
chr1	518834			chr10	45309034	45310330	reliable
chr1	518822			chr10	45384056	45385055	reliable
chr1	518807			chr10	45385880	45389396	reliable
chr1	518607			chr10	45391734	45393335	reliable
chr1	518583			chr10	45408460	45409367	reliable
chr1	518538			chr10	45418016	45418766	reliable
chr1	499694			chr10	45417313	45417527	reliable
chr1	499162			chr10	45422723	45422871	reliable
chr1	499118			chr10	45429164	45430833	reliable
chr1	496822			chr10	45431952	45434155	reliable
chr1	423690			chr10	45437248	45438108	reliable
chr1	423658			chr10	45439450	45441375	reliable
chr1	416152			chr10	45442168	45444499	reliable
chr1	358987			chr10	45445825	45447644	reliable
chr1	358986			chr10	45448446	45451046	reliable
chr1	358936			chr10	45462893	45463775	reliable
chr1	350716			chr10	45463984	45464499	reliable
chr1	343266			chr10	45473531	45476304	reliable
chr1	271856			chr10	45534819	45535699	reliable
chr1	264861			chr11	17192	17807	reliable
chr1	249897			chr11	139623	140848	reliable
chr1	242212			chr11	141297	142397	reliable
chr1	241221			chr11	149855	151473	reliable
chr1	239903			chr11	233866	235802	reliable
chr1	232350			chr11	252057	254087	reliable
chr1	232103			chr11	285161	287039	reliable
chr1	232074			chr11	287442	289402	reliable
chr1	232063			chr11	292725	293584	reliable
chr1	226206			chr11	400060	400728	reliable
chr1	223345			chr11	587241	587933	reliable
chr1	219451			chr11	594785	595496	reliable
chr1	215634			chr11	615294	616465	reliable
chr1	210997			chr11	746892	748342	reliable
chr1	206015			chr11	765351	766209	reliable
chr1	196880			chr11	778663	779595	reliable
chr1	196854			chr11	810217	810778	reliable
chr1	196853			chr11	811764	812416	reliable
chr1	196806			chr11	1478315	1478940	reliable
chr1	196792			chr11	1877070	1877872	reliable
chr1	175024			chr11	1879029	1879857	reliable
chr1	171315			chr11	1888967	1889987	reliable
chr1	157563			chr11	1895317	1896158	reliable
chr1	157554			chr11	1963149	1965493	reliable
chr1	157544			chr11	1966381	1967857	reliable
chr1	157533			chr11	1969023	1969853	reliable
chr1	157531			chr11	1971778	1972444	reliable
chr1	154808			chr11	2305936	2306805	reliable
chr1	153846			chr11	2614419	2614709	reliable
chr1	144284			chr11	2645048	2646235	reliable
chr1	127300			chr11	2647115	2648625	reliable
chr1	127266			chr11	2650011	2651425	reliable
chr1	127254			chr11	2779745	2780808	reliable
chr1	127250			chr11	2797109	2798785	reliable
chr1	119960			chr11	2954979	2958730	reliable
chr1	110804			chr11	3240701	3240731	reliable
chr1	72103			chr11	3293675	3294379	reliable
chr1	71523			chr11	3296027	3297376	reliable
chr1	71494			chr11	3806241	3806819	reliable
chr1	71492			chr11	4013073	4014308	reliable
chr1	71472			chr11	4061607	4062522	reliable
chr1	71470			chr11	4192511	4193395	reliable
chr1	69444			chr11	4199646	4200602	reliable
chr1	65017			chr11	5466966	5468321	reliable
chr1	50247			chr11	5470470	5471584	reliable
chr1	49842			chr11	5474392	5475319	reliable
chr1	49835			chr11	5578311	5578947	reliable
chr1	49695			chr11	5747606	5749006	reliable
chr1	48933			chr11	5781900	5783823	reliable
chr1	48077			chr11	5809263	5810066	reliable
chr1	44565			chr11	5884517	5885316	reliable
chr1	44534			chr11	5897828	5899864	reliable
chr1	44525			chr11	6448330	6449162	reliable
chr1	44484			chr11	6457504	6458532	reliable
chr1	44314			chr11	6476776	6478456	reliable
chr1	43782			chr11	6479671	6482065	reliable
chr1	42838			chr11	6498983	6499065	reliable
chr1	36727			chr11	6499205	6500866	reliable
chr1	36552			chr11	6500986	6502374	reliable
chr1	31787			chr11	6509517	6510397	reliable
chr1	27849			chr11	6515887	6517128	reliable
chr1	27814			chr11	6517680	6521114	reliable
chr1	27690			chr11	6526425	6527607	reliable
chr1	25585			chr11	6530701	6531877	reliable
chr1	18786			chr11	6546420	6547895	reliable
chr1	18747			chr11	6550045	6550767	reliable
chr1	15062			chr11	6557074	6558732	reliable
chr1	14343			chr11	6566402	6567367	reliable
chr1	14167			chr11	6577288	6579164	reliable
chr1	12129			chr11	6580794	6581911	reliable
chr1	12027			chr11	6614095	6616049	reliable
chr1	11992			chr11	6621898	6623963	reliable
chr1	11967			chr11	6625180	6626280	reliable
chr1	11822			chr11	8118885	8119578	reliable
chr1	11725			chr11	8348784	8349934	reliable
chr1	9919			chr11	8357396	8358552	reliable
chr1	7335			chr11	8375105	8377231	reliable
chr10	45499085			chr11	8461582	8463225	reliable
chr10	45455813			chr11	8528497	8529123	reliable
chr10	45401714			chr11	8540173	8542196	reliable
chr10	45383265			chr11	8566508	8568082	reliable
chr10	45383227			chr11	8574552	8575893	reliable
chr10	45301555			chr11	8584439	8585556	reliable
chr10	45281763			chr11	8589826	8590486	reliable
chr10	45251572			chr11	8617043	8618704	reliable
chr10	45224991			chr11	8622080	8623205	reliable
chr10	45213090			chr11	8633230	8634176	reliable
chr10	45212274			chr11	8642447	8642869	reliable
chr10	45212238			chr11	8644872	8646366	reliable
chr10	45184786			chr11	8647450	8649538	reliable
chr10	45182439			chr11	10631001	10631892	reliable
chr10	45182429			chr11	10636521	10637384	reliable
chr10	45155584			chr11	10887564	10888827	reliable
chr10	45138298			chr11	10891379	10892264	reliable
chr10	45134683			chr11	10906815	10908399	reliable
chr10	45094081			chr11	10934732	10936690	reliable
chr10	45078110			chr11	10947108	10947957	reliable
chr10	45057064			chr11	10952809	10953593	reliable
chr10	44941942			chr11	11102424	11103196	unreliable
chr10	44853491			chr11	11154225	11155287	reliable
chr10	44853205			chr11	11485886	11486777	reliable
chr10	44853128			chr11	11525368	11526573	reliable
chr10	44853122			chr11	11528798	11530148	reliable
chr10	44845660			chr11	11656564	11657591	reliable
chr10	44831020			chr11	11658008	11658248	reliable
chr10	44693011			chr11	11667933	11668892	reliable
chr10	44649435			chr11	11737497	11739335	reliable
chr10	44566149			chr11	11742883	11744820	reliable
chr10	44542315			chr11	11756475	11757205	reliable
chr10	44526558			chr11	11760357	11761115	reliable
chr10	44456657			chr11	11764062	11764974	reliable
chr10	44456590			chr11	11766106	11767335	reliable
chr10	44446503			chr11	11979472	11980541	reliable
chr10	44441878			chr11	13294544	13295910	reliable
chr10	44441266			chr11	13300178	13301063	reliable
chr10	44210380			chr11	13464523	13465643	reliable
chr10	44170868			chr11	13465833	13465973	reliable
chr10	44170855			chr11	13476661	13477559	reliable
chr10	44170845			chr11	13478800	13480041	reliable
chr10	44147674			chr11	13481204	13483626	reliable
chr10	44117231			chr11	13489858	13491797	reliable
chr10	44117217			chr11	13494474	13495955	reliable
chr10	44081855			chr11	13507604	13508812	reliable
chr10	43950333			chr11	13509608	13511859	reliable
chr10	43924650			chr11	13512266	13514484	reliable
chr10	43912735			chr11	13521007	13522015	reliable
chr10	43912682			chr11	13522101	13522236	reliable
chr10	43874733			chr11	13534824	13537620	reliable
chr10	43815490			chr11	13539240	13540342	reliable
chr10	43711816			chr11	13541143	13542578	reliable
chr10	43707715			chr11	14211855	14212822	reliable
chr10	43605849			chr11	14229895	14230899	reliable
chr10	43578539			chr11	14230985	14231049	reliable
chr10	43575585			chr11	14231250	14232376	reliable
chr10	43466553			chr11	14268524	14269585	reliable
chr10	43289281			chr11	14270301	14271188	reliable
chr10	43289264			chr11	14727446	14727469	reliable
chr10	43289227			chr11	14772419	14773409	reliable
chr10	43208753			chr11	15048871	15077154	unreliable
chr10	43208684			chr11	15190244	15190883	reliable
chr10	43200621			chr11	15192711	15194089	reliable
chr10	43200426			chr11	15420869	15422185	reliable
chr10	43052937			chr11	15426574	15427927	reliable
chr10	42947693			chr11	15429677	15434731	reliable
chr10	42931538			chr11	15752443	15753599	reliable
chr10	42761087			chr11	16113290	16114713	reliable
chr10	42714137			chr11	16218645	16219857	reliable
chr10	42693599			chr11	16232408	16233124	reliable
chr10	42693563			chr11	16233131	16233150	reliable
chr10	42691393			chr11	16436356	16438456	reliable
chr10	42691317			chr11	16798759	16800037	reliable
chr10	42691309			chr11	16838152	16839016	reliable
chr10	42546577			chr11	16993678	16994503	reliable
chr10	42546390			chr11	17008658	17009652	reliable
chr10	42526724			chr11	17430164	17434989	reliable
chr10	42469519			chr11	17805374	17806298	reliable
chr10	42408924			chr11	17884077	17885286	reliable
chr10	42279757			chr11	17998920	17999676	reliable
chr10	42258850			chr11	18000218	18001343	reliable
chr10	42158491			chr11	18015971	18017225	reliable
chr10	42158329			chr11	18026680	18028054	reliable
chr10	42158305			chr11	18064232	18066088	reliable
chr10	42157946			chr11	18073102	18074267	reliable
chr10	42152417			chr11	18074381	18075569	reliable
chr10	42111605			chr11	18176873	18178047	reliable
chr10	42111424			chr11	18214363	18215234	reliable
chr10	42086015			chr11	18217697	18219284	reliable
chr10	42085704			chr11	18438463	18439931	reliable
chr10	42085599			chr11	18446238	18447658	reliable
chr10	42078229			chr11	18455853	18457861	reliable
chr10	41746654			chr11	18465389	18466045	reliable
chr10	41628477			chr11	18475389	18477743	reliable
chr10	41528487			chr11	18478780	18479489	reliable
chr10	41478169			chr11	18480875	18481615	reliable
chr10	41478160			chr11	18492467	18494156	reliable
chr10	41381022			chr11	18498841	18499894	reliable
chr10	41380961			chr11	18496199	18498647	reliable
chr10	41284064			chr11	18501708	18503733	reliable
chr10	41277732			chr11	18543974	18544703	reliable
chr10	41237313			chr11	18545992	18546853	reliable
chr10	41235207			chr11	18549196	18550799	reliable
chr10	41234420			chr11	18560382	18560990	reliable
chr10	41043553			chr11	18564140	18565195	reliable
chr10	40915175			chr11	18565836	18566335	reliable
chr10	40905471			chr11	18579931	18581065	reliable
chr10	40905269			chr11	18582947	18583664	reliable
chr10	40031942			chr11	18714243	18715106	reliable
chr10	39971952			chr11	18732541	18734369	reliable
chr10	39751842			chr11	18738839	18739949	reliable
chr10	39555113			chr11	18765389	18766762	reliable
chr10	39362509			chr11	18949909	18951137	reliable
chr10	39362498			chr11	19079073	19079928	reliable
chr10	39362396			chr11	19387335	19388459	reliable
chr10	39325885			chr11	19598699	19601288	reliable
chr10	39325811			chr11	19604695	19606100	reliable
chr10	39291411			chr11	19928195	19928990	reliable
chr10	39291272			chr11	20117054	20118487	reliable
chr10	39272734			chr11	21022147	21023995	reliable
chr10	39272701			chr11	21026495	21027822	reliable
chr10	39187655			chr11	21053095	21054197	reliable
chr10	39187559			chr11	21059412	21061276	reliable
chr10	39148073			chr11	21072160	21072788	reliable
chr10	39141074			chr11	21074841	21075807	reliable
chr10	38582952			chr11	21099466	21100816	reliable
chr10	38582738			chr11	21102198	21105600	reliable
chr10	38568512			chr11	21113558	21114586	reliable
chr10	38554053			chr11	21126803	21128173	reliable
chr10	38525089			chr11	21135691	21136499	reliable
chr10	38372376			chr11	21138149	21139790	reliable
chr10	38372312			chr11	21150105	21151498	reliable
chr10	38299877			chr11	21151518	21151759	reliable
chr10	38206478			chr11	21329036	21329979	reliable
chr10	38108008			chr11	21330330	21331307	reliable
chr10	37556717			chr11	21343100	21343940	reliable
chr10	37556488			chr11	21349841	21350364	reliable
chr10	37556424			chr11	21354746	21355670	reliable
chr10	37543920			chr11	21374115	21375929	reliable
chr10	37543854			chr11	21376841	21377638	reliable
chr10	37339030			chr11	21420835	21422925	reliable
chr10	37325096			chr11	21798803	21799423	reliable
chr10	37324870			chr11	22691498	22692566	reliable
chr10	37238868			chr11	22765853	22767217	reliable
chr10	37201340			chr11	22771872	22774926	reliable
chr10	37201249			chr11	22775908	22777167	reliable
chr10	37139896			chr11	22785283	22786173	reliable
chr10	37139687			chr11	22789137	22790277	reliable
chr10	37131603			chr11	22799574	22800295	reliable
chr10	36983836			chr11	22802600	22804045	reliable
chr10	36882226			chr11	22806168	22807622	reliable
chr10	36877065			chr11	22809821	22810614	reliable
chr10	36864590			chr11	23144966	23145733	reliable
chr10	36864407			chr11	23147135	23147995	reliable
chr10	36863902			chr11	23150057	23151735	reliable
chr10	36751889			chr11	23176144	23177051	reliable
chr10	36751839			chr11	23199415	23200245	reliable
chr10	36747923			chr11	23207927	23208937	reliable
chr10	36718934			chr11	23213846	23216106	reliable
chr10	36718931			chr11	23216127	23217174	reliable
chr10	36718911			chr11	23217569	23218975	reliable
chr10	36718882			chr11	23233637	23236006	reliable
chr10	36718842			chr11	23236190	23237129	reliable
chr10	36690215			chr11	23232210	23233141	reliable
chr10	36690168			chr11	23338365	23339067	reliable
chr10	36674916			chr11	23340602	23341468	reliable
chr10	36647855			chr11	23347042	23350859	reliable
chr10	36495548			chr11	23352507	23352770	reliable
chr10	36495535			chr11	23356237	23359230	reliable
chr10	36462804			chr11	23359283	23362851	reliable
chr10	36462633			chr11	23416089	23416906	reliable
chr10	36462586			chr11	23421647	23422350	reliable
chr10	36211608			chr11	23423685	23425275	reliable
chr10	36148812			chr11	23438023	23438752	reliable
chr10	36082539			chr11	23446937	23447894	reliable
chr10	36009300			chr11	23455585	23456686	reliable
chr10	35676589			chr11	23743371	23747286	reliable
chr10	35610359			chr11	23821330	23822337	reliable
chr10	35610192			chr11	23827426	23828467	reliable
chr10	35535261			chr11	23833352	23833991	reliable
chr10	35466658			chr11	23837985	23839409	reliable
chr10	35377765			chr11	23842504	23843509	reliable
chr10	35344298			chr11	23850778	23851477	reliable
chr10	35332105			chr11	23860826	23861709	reliable
chr10	35304642			chr11	23866388	23867744	reliable
chr10	35293089			chr11	23870601	23871429	reliable
chr10	35242450			chr11	23874222	23875156	reliable
chr10	35209468			chr11	23879613	23881153	reliable
chr10	35209240			chr11	23897938	23898555	reliable
chr10	35209143			chr11	23931302	23932372	reliable
chr10	35209081			chr11	24217132	24217958	reliable
chr10	35209068			chr11	24477164	24477853	reliable
chr10	35205656			chr11	24488944	24489854	reliable
chr10	35164823			chr11	24492686	24494791	reliable
chr10	35108347			chr11	24512347	24513498	reliable
chr10	35108338			chr11	24760458	24761401	reliable
chr10	35059505			chr11	24768467	24769098	reliable
chr10	35058938			chr11	24774007	24774969	reliable
chr10	35058926			chr11	24777371	24778042	reliable
chr10	35058871			chr11	24779700	24780878	reliable
chr10	35037359			chr11	24785998	24786748	reliable
chr10	35037174			chr11	24795824	24798073	reliable
chr10	35032863			chr11	24988443	24989857	reliable
chr10	35026043			chr11	25007931	25009113	reliable
chr10	35015318			chr11	25062006	25062940	reliable
chr10	35014723			chr11	25087653	25088789	reliable
chr10	34927877			chr11	25145261	25146370	reliable
chr10	34926974			chr11	25172296	25173331	reliable
chr10	34923541			chr11	25185190	25186707	reliable
chr10	34482711			chr11	25186907	25189223	reliable
chr10	34482439			chr11	25189296	25190990	reliable
chr10	34372237			chr11	25191117	25192157	reliable
chr10	34371859			chr11	25192220	25192568	reliable
chr10	34089605			chr11	25317255	25318723	reliable
chr10	34089595			chr11	25358866	25359599	reliable
chr10	34089561			chr11	25360001	25360464	reliable
chr10	34066841			chr11	25360624	25361480	reliable
chr10	33951455			chr11	25556246	25557264	reliable
chr10	33951451			chr11	25563510	25564440	reliable
chr10	33936504			chr11	25566569	25567590	reliable
chr10	33811107			chr11	25579830	25580828	reliable
chr10	33678076			chr11	25883603	25884351	reliable
chr10	33677879			chr11	25961378	25962757	reliable
chr10	33644855			chr11	26073631	26073787	reliable
chr10	33644450			chr11	26074249	26074465	reliable
chr10	33644244			chr11	26084388	26085338	reliable
chr10	33630014			chr11	26087658	26088755	reliable
chr10	33613439			chr11	26102311	26103091	reliable
chr10	33462959			chr11	26114044	26115156	reliable
chr10	33439147			chr11	26151916	26153170	reliable
chr10	33435784			chr11	26341981	26343517	reliable
chr10	33399320			chr11	26348410	26349099	reliable
chr10	33357665			chr11	26359269	26360306	reliable
chr10	33321835			chr11	26653863	26654752	reliable
chr10	33321790			chr11	26661550	26663043	reliable
chr10	33308012			chr11	26804634	26805334	reliable
chr10	33213083			chr11	26942896	26943564	reliable
chr10	32976830			chr11	27477386	27478160	reliable
chr10	32946757			chr11	27614419	27615711	reliable
chr10	32936440			chr11	27631305	27632784	reliable
chr10	32936438			chr11	27658695	27659646	reliable
chr10	32739229			chr11	27666680	27668118	reliable
chr10	32719899			chr11	27705566	27706779	reliable
chr10	32719843			chr11	27713861	27715537	reliable
chr10	32719672			chr11	27717712	27718629	reliable
chr10	32719320			chr11	27775635	27776850	reliable
chr10	32716877			chr11	29566583	29566763	reliable
chr10	32716856			chr11	29699950	29704921	reliable
chr10	32702542			chr11	30210365	30210480	reliable
chr10	32617457			chr11	30224099	30225673	reliable
chr10	32580360			chr11	30225676	30227080	reliable
chr10	32580175			chr11	30233926	30237576	reliable
chr10	32550444			chr11	30240235	30241279	reliable
chr10	32550429			chr11	30254983	30255946	reliable
chr10	32160445			chr11	30258473	30259552	reliable
chr10	32114832			chr11	30785188	30785803	reliable
chr10	32114718			chr11	30791040	30792622	reliable
chr10	32007478			chr11	30793949	30795514	reliable
chr10	31865366			chr11	30969618	30971244	reliable
chr10	31862063			chr11	31089237	31090327	reliable
chr10	31701907			chr11	31091499	31092528	reliable
chr10	31680458			chr11	31104609	31106013	reliable
chr10	31619799			chr11	31306796	31308527	reliable
chr10	31336417			chr11	31311162	31312057	reliable
chr10	31336316			chr11	31313025	31314384	reliable
chr10	31334218			chr11	31320299	31321366	reliable
chr10	31119225			chr11	31364812	31366145	reliable
chr10	31092073			chr11	33566199	33566989	reliable
chr10	30899161			chr11	33699631	33699823	reliable
chr10	30077276			chr11	33750147	33750843	reliable
chr10	30006146			chr11	33921356	33922217	reliable
chr10	29965807			chr11	33987069	33987835	reliable
chr10	29964232			chr11	34003787	34005381	reliable
chr10	29963203			chr11	34006326	34007891	reliable
chr10	29963181			chr11	34009432	34010080	reliable
chr10	29963157			chr11	34229533	34230343	reliable
chr10	29963106			chr11	34321944	34322923	reliable
chr10	29930341			chr11	34662249	34663012	reliable
chr10	29930127			chr11	34664661	34665697	reliable
chr10	29883780			chr11	34671497	34672340	reliable
chr10	29882216			chr11	34674852	34676405	reliable
chr10	29545189			chr11	34677790	34679831	reliable
chr10	29386082			chr11	34682843	34683561	reliable
chr10	29385373			chr11	34683968	34686491	reliable
chr10	29380166			chr11	34687127	34688150	reliable
chr10	29379767			chr11	34691621	34693145	reliable
chr10	29251438			chr11	34696625	34697846	reliable
chr10	29251396			chr11	34724586	34725470	reliable
chr10	29251379			chr11	34764574	34765540	reliable
chr10	29251323			chr11	34873692	34875536	reliable
chr10	28949158			chr11	34879061	34880908	unreliable
chr10	28700889			chr11	34883942	34884522	reliable
chr10	28700876			chr11	34895682	34896695	reliable
chr10	28638374			chr11	35502262	35503218	reliable
chr10	28632880			chr11	35518179	35519181	reliable
chr10	28632684			chr11	35534606	35535754	reliable
chr10	28482288			chr11	35541559	35542302	reliable
chr10	28482070			chr11	35570403	35571299	reliable
chr10	28405364			chr11	35584552	35585984	reliable
chr10	28369481			chr11	35597505	35598555	reliable
chr10	28312416			chr11	35601120	35602019	reliable
chr10	28307017			chr11	35605869	35606770	reliable
chr10	28273672			chr11	35612682	35614067	reliable
chr10	28273640			chr11	35622801	35624153	reliable
chr10	28231115			chr11	35625501	35626263	reliable
chr10	28231101			chr11	35628333	35629899	reliable
chr10	28142374			chr11	35687659	35688634	reliable
chr10	28142373			chr11	35694387	35695188	reliable
chr10	27780096			chr11	35700125	35701023	reliable
chr10	27106538			chr11	35784995	35787819	reliable
chr10	27090929			chr11	35929886	35930821	reliable
chr10	27047871			chr11	36100859	36101874	reliable
chr10	27047757			chr11	36791799	36792456	reliable
chr10	27047700			chr11	36855723	36856508	reliable
chr10	27047411			chr11	37407208	37407855	reliable
chr10	27037769			chr11	37411811	37413982	reliable
chr10	27035631			chr11	37542096	37542806	reliable
chr10	27028382			chr11	37574702	37575867	reliable
chr10	27028359			chr11	37579872	37580712	reliable
chr10	27011888			chr11	37710296	37711643	reliable
chr10	27011350			chr11	37719669	37720226	reliable
chr10	27011042			chr11	37728145	37728507	reliable
chr10	27000252			chr11	38189485	38190357	reliable
chr10	26964972			chr11	38194337	38195131	reliable
chr10	26964941			chr11	38203620	38204353	reliable
chr10	26964922			chr11	38872962	38874153	reliable
chr10	26873272			chr11	38882338	38883002	reliable
chr10	26831735			chr11	39680952	39682347	reliable
chr10	26804672			chr11	39775353	39776275	reliable
chr10	26691146			chr11	39794074	39794910	reliable
chr10	26554248			chr11	39950146	39951006	reliable
chr10	26554233			chr11	39953365	39953973	reliable
chr10	26551029			chr11	40184441	40185123	reliable
chr10	26468438			chr11	40186804	40187789	reliable
chr10	26263965			chr11	40190075	40190909	reliable
chr10	26263835			chr11	40422843	40423698	reliable
chr10	26202415			chr11	40435596	40437087	reliable
chr10	26202276			chr11	40442949	40443635	reliable
chr10	26179368			chr11	40447223	40448080	reliable
chr10	26156409			chr11	40487123	40489628	reliable
chr10	25986529			chr11	40517150	40519677	reliable
chr10	25898389			chr11	40521587	40523935	reliable
chr10	25755240			chr11	40525513	40526970	reliable
chr10	25755128			chr11	40532705	40533753	reliable
chr10	25737741			chr11	40534223	40535705	reliable
chr10	25737646			chr11	40537389	40537899	reliable
chr10	25695717			chr11	40564009	40564777	reliable
chr10	25412844			chr11	41353928	41354729	reliable
chr10	25407933			chr11	41874034	41875127	reliable
chr10	25407886			chr11	41875858	41876485	reliable
chr10	25407884			chr11	41900868	41902503	reliable
chr10	25407817			chr11	42014073	42014860	reliable
chr10	25395302			chr11	42022180	42023385	reliable
chr10	25383244			chr11	42096457	42097574	reliable
chr10	25383230			chr11	42105123	42105942	reliable
chr10	25383222			chr11	42448667	42449668	reliable
chr10	25366627			chr11	42453870	42454755	reliable
chr10	25251786			chr11	42457636	42458465	reliable
chr10	25234625			chr11	42736912	42737742	reliable
chr10	25159743			chr11	42758628	42760211	reliable
chr10	24967618			chr11	42899421	42899793	reliable
chr10	24790164			chr11	42901132	42901873	reliable
chr10	24790122			chr11	42904850	42906191	reliable
chr10	24754936			chr11	42906737	42907475	reliable
chr10	24690690			chr11	42955440	42956296	reliable
chr10	24690388			chr11	42974959	42975242	reliable
chr10	24690370			chr11	43085331	43086296	reliable
chr10	24690091			chr11	43133996	43135341	reliable
chr10	24499287			chr11	43135484	43135744	reliable
chr10	24452779			chr11	43135756	43136758	reliable
chr10	24452524			chr11	43188682	43189851	reliable
chr10	24421576			chr11	43334035	43335440	reliable
chr10	24413929			chr11	43399193	43400075	reliable
chr10	24401860			chr11	43403374	43404351	reliable
chr10	23130438			chr11	43404371	43405569	reliable
chr10	23130432			chr11	43559295	43560110	reliable
chr10	23130403			chr11	43638406	43639004	reliable
chr10	23130399			chr11	43980552	43981936	reliable
chr10	23130357			chr11	43992326	43996184	reliable
chr10	23090939			chr11	43998309	43998926	reliable
chr10	23064877			chr11	44002185	44003806	reliable
chr10	23053840			chr11	44008005	44008179	reliable
chr10	23001228			chr11	44015465	44017342	reliable
chr10	22948932			chr11	44033259	44034235	reliable
chr10	22948886			chr11	44120426	44121366	reliable
chr10	22948762			chr11	44341724	44343471	reliable
chr10	22942803			chr11	44386266	44387121	reliable
chr10	22942799			chr11	44387504	44390173	reliable
chr10	22921731			chr11	44392176	44393054	reliable
chr10	22921674			chr11	44394765	44396039	reliable
chr10	22885351			chr11	44401557	44406401	reliable
chr10	22885306			chr11	44407892	44409151	reliable
chr10	22877820			chr11	44410269	44414064	reliable
chr10	22834288			chr11	44417121	44419828	reliable
chr10	22777818			chr11	44422680	44423696	reliable
chr10	22754607			chr11	44425736	44426552	reliable
chr10	22567340			chr11	44427404	44429704	reliable
chr10	22566375			chr11	44433912	44437153	reliable
chr10	22558263			chr11	44439074	44439992	reliable
chr10	22087549			chr11	44440620	44442439	reliable
chr10	22065709			chr11	44443650	44445704	reliable
chr10	22065025			chr11	44451940	44454023	reliable
chr10	22064600			chr11	44454625	44455534	reliable
chr10	21949782			chr11	44469215	44471037	reliable
chr10	21949724			chr11	44472213	44472935	reliable
chr10	21703066			chr11	44473922	44474862	reliable
chr10	21526684			chr11	44474985	44476269	reliable
chr10	21487273			chr11	44477345	44479074	reliable
chr10	21477413			chr11	44483064	44485641	reliable
chr10	21477410			chr11	44480095	44482571	reliable
chr10	21477409			chr11	44486371	44487767	reliable
chr10	21477336			chr11	44488049	44489196	reliable
chr10	21086027			chr11	44497072	44497242	reliable
chr10	20739132			chr11	44497284	44498045	reliable
chr10	20692921			chr11	44504821	44505689	reliable
chr10	20679717			chr11	44506746	44506813	reliable
chr10	20632809			chr11	44506989	44509459	reliable
chr10	20631410			chr11	44510446	44511181	reliable
chr10	20631406			chr11	44511975	44515038	reliable
chr10	20579681			chr11	44515780	44517982	reliable
chr10	20567095			chr11	44519125	44520219	reliable
chr10	20567006			chr11	44521184	44522215	reliable
chr10	20490090			chr11	44523425	44524481	reliable
chr10	20488168			chr11	44529040	44529630	reliable
chr10	20407239			chr11	44529976	44530947	reliable
chr10	20407079			chr11	44536414	44536825	reliable
chr10	20407048			chr11	44555266	44555882	reliable
chr10	20407025			chr11	44573244	44574939	reliable
chr10	20406774			chr11	44760832	44762028	reliable
chr10	20399632			chr11	44772902	44774091	reliable
chr10	20381735			chr11	44807666	44809023	reliable
chr10	20381732			chr11	44929255	44930778	reliable
chr10	20299073			chr11	45059308	45061443	reliable
chr10	20222782			chr11	45073014	45073864	reliable
chr10	20222758			chr11	45077870	45079131	reliable
chr10	20217737			chr12	61227	62118	reliable
chr10	20193947			chr12	98398	99612	reliable
chr10	20156449			chr12	153737	154589	reliable
chr10	20151176			chr12	276774	277943	reliable
chr10	20112801			chr12	484876	486159	reliable
chr10	20112799			chr12	685328	685981	reliable
chr10	20112739			chr12	702132	704892	reliable
chr10	19540480			chr12	706149	707350	reliable
chr10	19353254			chr12	715550	716762	reliable
chr10	19059712			chr12	733866	739082	reliable
chr10	19049145			chr12	742917	743732	reliable
chr10	18994837			chr12	762043	763269	reliable
chr10	18953741			chr12	1025504	1026341	reliable
chr10	18953718			chr12	1214190	1215104	reliable
chr10	18921422			chr12	1434606	1436302	reliable
chr10	17979048			chr12	1441603	1443445	reliable
chr10	17979007			chr12	1572807	1573621	reliable
chr10	17790446			chr12	1939241	1940337	reliable
chr10	17757432			chr12	3162089	3163302	reliable
chr10	17755611			chr12	3377178	3379535	reliable
chr10	17753203			chr12	3382493	3383307	reliable
chr10	17634839			chr12	3536983	3537641	reliable
chr10	17634498			chr12	3653156	3653900	reliable
chr10	17634143			chr12	3654433	3655143	reliable
chr10	17630398			chr12	3745537	3746673	reliable
chr10	17593497			chr12	3789411	3790314	reliable
chr10	17414066			chr12	3835138	3836280	reliable
chr10	17227850			chr12	3904119	3905133	reliable
chr10	17212122			chr12	4401294	4401918	reliable
chr10	17201797			chr12	4521664	4523059	reliable
chr10	17174946			chr12	4661629	4663849	reliable
chr10	17145723			chr12	4741337	4742824	reliable
chr10	16914013			chr12	4750256	4752600	reliable
chr10	16914012			chr12	4753571	4754031	reliable
chr10	16798562			chr12	4754079	4754913	reliable
chr10	16634249			chr12	4778539	4780521	reliable
chr10	16616959			chr12	4788144	4789172	reliable
chr10	16589140			chr12	4954953	4956548	reliable
chr10	16543580			chr12	4966564	4967901	reliable
chr10	16267434			chr12	4982259	4983214	reliable
chr10	16230687			chr12	5199046	5200045	reliable
chr10	16207414			chr12	5231037	5231521	reliable
chr10	16109075			chr12	5232318	5233328	reliable
chr10	16078788			chr12	5249474	5250339	reliable
chr10	16078147			chr12	5282960	5284082	reliable
chr10	16078127			chr12	5973751	5974234	reliable
chr10	16071141			chr12	5974634	5975663	reliable
chr10	16069963			chr12	5977666	5978629	reliable
chr10	16009539			chr12	5980064	5981542	reliable
chr10	16009524			chr12	5982212	5985127	reliable
chr10	15961720			chr12	5995530	5996328	reliable
chr10	15844822			chr12	6037437	6038419	reliable
chr10	15819139			chr12	6146454	6147760	reliable
chr10	15819093			chr12	6292400	6293142	reliable
chr10	15686855			chr12	7176532	7177800	reliable
chr10	15686821			chr12	7257833	7258771	reliable
chr10	15686785			chr12	7602165	7602846	reliable
chr10	15644965			chr12	7681747	7682507	reliable
chr10	15644963			chr12	7699616	7699636	reliable
chr10	15553766			chr12	7737375	7737897	reliable
chr10	15496776			chr12	7741446	7742635	reliable
chr10	15496720			chr12	7809255	7810002	reliable
chr10	15447445			chr12	7831711	7832337	reliable
chr10	15447392			chr12	7838038	7839335	reliable
chr10	15382650			chr12	7950548	7951609	reliable
chr10	15382649			chr12	8096340	8097411	reliable
chr10	15382271			chr12	8109655	8110486	reliable
chr10	15382243			chr12	8203864	8205311	reliable
chr10	15382213			chr12	8210939	8212131	reliable
chr10	15382012			chr12	8220686	8221901	reliable
chr10	15297079			chr12	8250742	8251621	reliable
chr10	15297063			chr12	8283125	8283985	reliable
chr10	15296988			chr12	8330437	8331936	reliable
chr10	15296893			chr12	8338937	8340493	reliable
chr10	15148689			chr12	8602173	8603125	reliable
chr10	15095495			chr12	8610953	8611426	reliable
chr10	15095388			chr12	8630299	8631004	reliable
chr10	14985162			chr12	8632699	8635007	reliable
chr10	14971560			chr12	8636769	8637832	reliable
chr10	14971511			chr12	8639440	8640654	reliable
chr10	14971273			chr12	8649125	8649773	reliable
chr10	14587495			chr12	8651559	8652327	reliable
chr10	14582324			chr12	8653730	8655227	reliable
chr10	14530506			chr12	8656178	8657500	reliable
chr10	14530399			chr12	8659745	8661083	reliable
chr10	14530353			chr12	8662671	8663443	reliable
chr10	14530040			chr12	8669713	8670600	reliable
chr10	14530035			chr12	8673254	8674357	reliable
chr10	13814728			chr12	8680835	8681861	reliable
chr10	13438601			chr12	8683024	8684340	reliable
chr10	13281248			chr12	8689695	8691920	reliable
chr10	13158218			chr12	8693247	8693846	reliable
chr10	12559082			chr12	8694529	8695870	reliable
chr10	11882307			chr12	8698285	8700020	reliable
chr10	11882115			chr12	8700758	8702482	reliable
chr10	11809553			chr12	8711150	8711824	reliable
chr10	11806407			chr12	8713458	8714427	reliable
chr10	11806389			chr12	8715951	8717828	reliable
chr10	11806201			chr12	8719330	8722510	reliable
chr10	11439352			chr12	8739303	8739979	reliable
chr10	11397646			chr12	8744173	8745194	reliable
chr10	11394863			chr12	8746105	8746998	reliable
chr10	11393295			chr12	8749207	8750695	reliable
chr10	11328687			chr12	8753521	8755746	reliable
chr10	11324645			chr12	8758312	8759607	reliable
chr10	11307000			chr12	8766203	8766841	reliable
chr10	11303338			chr12	8768136	8769086	reliable
chr10	11303327			chr12	8770125	8771614	reliable
chr10	11079954			chr12	8776960	8778625	reliable
chr10	11053762			chr12	8800141	8801415	reliable
chr10	11021995			chr12	8801759	8802509	reliable
chr10	11014572			chr12	8803642	8804687	reliable
chr10	11014557			chr12	8807580	8808567	reliable
chr10	10906093			chr12	8810063	8811983	reliable
chr10	10677999			chr12	8820130	8821345	reliable
chr10	10429090			chr12	9030625	9031343	reliable
chr10	10428197			chr12	9039415	9040492	reliable
chr10	10354806			chr12	9359717	9361217	reliable
chr10	10354786			chr12	9738638	9739415	reliable
chr10	10252217			chr12	10107201	10108141	reliable
chr10	10252082			chr12	10362959	10365299	reliable
chr10	10219930			chr12	10807514	10808282	reliable
chr10	10059882			chr12	10842690	10843338	reliable
chr10	9957547			chr12	10855045	10856084	reliable
chr10	9764618			chr12	10949971	10951410	reliable
chr10	9388819			chr12	10952797	10953633	reliable
chr10	9361631			chr12	10955396	10956969	reliable
chr10	9325720			chr12	10962763	10963912	reliable
chr10	9259256			chr12	11005686	11006485	reliable
chr10	9256523			chr12	11080279	11081524	reliable
chr10	9256077			chr12	11769838	11770680	reliable
chr10	9134665			chr12	13273768	13274960	reliable
chr10	9134644			chr12	13704718	13705841	reliable
chr10	9123921			chr12	14117106	14117947	reliable
chr10	9123220			chr12	14283758	14284880	reliable
chr10	9123183			chr12	14286316	14291127	reliable
chr10	9119094			chr12	14292646	14336721	unreliable
chr10	8844269			chr12	14341773	14404442	unreliable
chr10	8839261			chr12	14411208	14412335	reliable
chr10	8815039			chr12	15119318	15120108	reliable
chr10	8697717			chr12	15123206	15123668	reliable
chr10	8670575			chr12	15234572	15235852	reliable
chr10	8579125			chr12	15327801	15328713	reliable
chr10	8479230			chr12	15335459	15337436	reliable
chr10	8476116			chr12	15522801	15524421	reliable
chr10	8430999			chr12	15656658	15656665	reliable
chr10	8336688			chr12	15658803	15659850	reliable
chr10	8336642			chr12	15683106	15683800	reliable
chr10	8336594			chr12	15693210	15694667	reliable
chr10	8239127			chr12	15709611	15710346	reliable
chr10	8239098			chr12	15734975	15736146	reliable
chr10	8238543			chr12	15739081	15740055	reliable
chr10	8170475			chr12	16236614	16237765	reliable
chr10	8083248			chr12	16256657	16257485	reliable
chr10	8074768			chr12	16264407	16266250	reliable
chr10	8029717			chr12	16270312	16271628	reliable
chr10	8029712			chr12	16273695	16274864	reliable
chr10	8029696			chr12	16279320	16281471	reliable
chr10	8015455			chr12	16290251	16292327	reliable
chr10	8015419			chr12	16294459	16295197	reliable
chr10	7954891			chr12	16297631	16299033	reliable
chr10	7951139			chr12	16299625	16301251	reliable
chr10	7862986			chr12	16318821	16319849	reliable
chr10	7862842			chr12	16846809	16847223	reliable
chr10	7861775			chr12	16847381	16848278	reliable
chr10	7852688			chr12	16907664	16908630	reliable
chr10	7813734			chr12	16945086	16946214	reliable
chr10	7798176			chr12	16967159	16968146	reliable
chr10	7798171			chr12	16970310	16970539	reliable
chr10	7798165			chr12	16970665	16971520	reliable
chr10	7776400			chr12	17055369	17056498	reliable
chr10	7776239			chr12	17103563	17105011	reliable
chr10	7743329			chr12	17115560	17116512	reliable
chr10	7712560			chr12	17116661	17117741	reliable
chr10	7712519			chr12	17221571	17222856	reliable
chr10	7678111			chr12	17297803	17299249	reliable
chr10	7677640			chr12	17626594	17627051	reliable
chr10	7677623			chr12	17633790	17634718	reliable
chr10	7634529			chr12	17649518	17650397	reliable
chr10	7634496			chr12	18182766	18184541	reliable
chr10	7634485			chr12	18185135	18186261	reliable
chr10	7614616			chr12	18623737	18625393	reliable
chr10	7605406			chr12	18642311	18643065	reliable
chr10	7605055			chr12	18643180	18644257	reliable
chr10	7513623			chr12	18644408	18645175	reliable
chr10	7388611			chr12	19022171	19024670	reliable
chr10	7223468			chr12	19126376	19126389	reliable
chr10	7038821			chr12	19126413	19127468	reliable
chr10	6948924			chr12	19132343	19133183	reliable
chr10	6915560			chr12	19135441	19136672	reliable
chr10	6816571			chr12	19151534	19152285	reliable
chr10	6601704			chr12	19864496	19865055	reliable
chr10	6587739			chr12	19868901	19870882	reliable
chr10	6494976			chr12	19875698	19876452	reliable
chr10	6426153			chr12	19880603	19882394	reliable
chr10	6382061			chr12	19883425	19884605	reliable
chr10	6339270			chr12	19885869	19887677	reliable
chr10	6339269			chr12	19962822	19963839	reliable
chr10	6339259			chr12	19972119	19973331	reliable
chr10	6317048			chr12	19976183	19977420	reliable
chr10	6317018			chr12	19980946	19982317	reliable
chr10	6316873			chr12	19983900	19986156	reliable
chr10	6120341			chr12	19988079	19988694	reliable
chr10	6120323			chr12	19988879	19990223	reliable
chr10	6011953			chr12	20006595	20007552	reliable
chr10	6011867			chr12	20011911	20012589	reliable
chr10	6009365			chr12	20043212	20044135	reliable
chr10	5953578			chr12	20274179	20274750	reliable
chr10	5903143			chr12	20274971	20275530	reliable
chr10	5846685			chr12	20302459	20303198	reliable
chr10	5820365			chr12	20308816	20309746	reliable
chr10	5820362			chr12	20309841	20310310	reliable
chr10	5693928			chr12	20316917	20318405	reliable
chr10	5422271			chr12	20314435	20316629	reliable
chr10	5413920			chr12	20328755	20330289	reliable
chr10	5267750			chr12	21161435	21162261	reliable
chr10	5234040			chr12	21652035	21652881	reliable
chr10	5234023			chr12	21834769	21835448	reliable
chr10	5233976			chr12	21915653	21916333	reliable
chr10	5159171			chr12	22107164	22107874	reliable
chr10	5135570			chr12	22112572	22113745	reliable
chr10	5135484			chr12	22277801	22278915	reliable
chr10	5059887			chr12	22410531	22411274	reliable
chr10	5059861			chr12	22412798	22416149	reliable
chr10	5025392			chr12	22603404	22604258	reliable
chr10	5024216			chr12	22725970	22726839	reliable
chr10	5023981			chr12	22730895	22731688	reliable
chr10	5022110			chr12	22736502	22737339	reliable
chr10	5021872			chr12	22815922	22818053	reliable
chr10	5016693			chr12	23111712	23112382	reliable
chr10	4987462			chr12	23189501	23190835	reliable
chr10	4962427			chr12	23201483	23202516	reliable
chr10	4961625			chr12	23206684	23207394	reliable
chr10	4961619			chr12	23215683	23216827	reliable
chr10	4923885			chr12	23241480	23242233	reliable
chr10	4874958			chr12	23299067	23300051	reliable
chr10	4641558			chr12	23304112	23304756	reliable
chr10	4292303			chr12	23304900	23306099	reliable
chr10	4094591			chr12	23307810	23308708	reliable
chr10	3768462			chr12	23343828	23345667	reliable
chr10	3427890			chr12	23351276	23353416	reliable
chr10	3427326			chr12	23367761	23368223	reliable
chr10	3427285			chr12	23384356	23385390	reliable
chr10	3427054			chr12	23391804	23392812	reliable
chr10	3415954			chr12	23397338	23398880	reliable
chr10	3415849			chr12	23454607	23455716	reliable
chr10	3394267			chr12	23466676	23469402	reliable
chr10	3393986			chr12	23475037	23475914	reliable
chr10	3299580			chr12	23480660	23481271	reliable
chr10	3299525			chr12	23503475	23504584	reliable
chr10	3294896			chr12	23532916	23533801	reliable
chr10	3260848			chr12	23535510	23536026	reliable
chr10	3176307			chr12	23536101	23536276	reliable
chr10	3142059			chr12	23700432	23701076	reliable
chr10	2957873			chr12	23772264	23773072	reliable
chr10	2948803			chr12	23828501	23829186	reliable
chr10	2948797			chr12	23838186	23838778	reliable
chr10	2933668			chr12	23847984	23848951	reliable
chr10	2871937			chr12	23942038	23943034	reliable
chr10	2848883			chr12	23945301	23947431	reliable
chr10	2814097			chr12	24675751	24677358	reliable
chr10	2814034			chr12	24681499	24682941	reliable
chr10	2780005			chr12	24707115	24707680	reliable
chr10	2779932			chr12	24714878	24716911	reliable
chr10	2761621			chr12	24717025	24718240	reliable
chr10	2761516			chr12	24719579	24720496	reliable
chr10	2761497			chr12	25014550	25015235	reliable
chr10	2686069			chr12	25209664	25210687	reliable
chr10	2686057			chr12	25212922	25213856	reliable
chr10	2655817			chr12	25226792	25228983	reliable
chr10	2554655			chr12	25233497	25235027	reliable
chr10	2529249			chr12	25238152	25239124	reliable
chr10	2499129			chr12	25244428	25246056	reliable
chr10	2206569			chr12	25255546	25258008	reliable
chr10	2166567			chr12	25259435	25260382	reliable
chr10	1799831			chr12	25263040	25263903	reliable
chr10	1799800			chr12	25264080	25264118	reliable
chr10	1690649			chr12	25264133	25266738	reliable
chr10	1669328			chr12	25269655	25271098	reliable
chr10	1669302			chr12	25277991	25279617	reliable
chr10	1669291			chr12	25280663	25281835	reliable
chr10	1653772			chr12	25358352	25359136	reliable
chr10	1640360			chr12	25370194	25371522	reliable
chr10	1637176			chr12	25387407	25388383	reliable
chr10	1610805			chr12	25545954	25546681	reliable
chr10	1608719			chr12	25626896	25627934	reliable
chr10	1597334			chr12	25636048	25636966	reliable
chr10	1560780			chr12	25685919	25686975	reliable
chr10	1535757			chr12	25689409	25690561	reliable
chr10	1530100			chr12	25728581	25729928	reliable
chr10	1522788			chr12	25729992	25731040	reliable
chr10	1384194			chr12	25745327	25746093	reliable
chr10	1281042			chr12	25746452	25747489	reliable
chr10	1048134			chr12	25750069	25750730	reliable
chr10	877297			chr12	25750830	25752666	reliable
chr10	674304			chr12	25758165	25759465	reliable
chr10	674263			chr12	25764194	25765160	reliable
chr10	625736			chr12	25768591	25769540	reliable
chr10	465281			chr12	25855628	25857418	reliable
chr10	451974			chr12	25869379	25870312	reliable
chr10	438047			chr12	25873227	25874554	reliable
chr10	437955			chr12	26361199	26362409	reliable
chr10	426624			chr12	26440261	26441655	reliable
chr10	384645			chr12	26599565	26600321	reliable
chr10	371969			chr12	26696177	26697243	reliable
chr10	353012			chr12	26701833	26702574	reliable
chr10	347797			chr12	26704380	26705370	reliable
chr10	341252			chr12	26712139	26713230	reliable
chr10	338382			chr12	26723185	26724127	reliable
chr10	310045			chr12	26725588	26726492	reliable
chr10	302856			chr12	26728371	26729939	reliable
chr10	298448			chr12	26730932	26731990	reliable
chr10	252425			chr12	26741383	26742776	reliable
chr10	213937			chr12	26745085	26746025	reliable
chr10	213878			chr12	26748892	26749962	reliable
chr10	210703			chr12	26751435	26754003	reliable
chr10	208586			chr12	26763517	26764584	reliable
chr10	190543			chr12	26812495	26813564	reliable
chr10	187819			chr12	26817427	26820053	reliable
chr10	187764			chr12	26821040	26822706	reliable
chr10	187760			chr12	26825029	26826012	reliable
chr10	187737			chr12	26827030	26828070	reliable
chr10	158565			chr12	26831914	26832740	reliable
chr10	146686			chr12	26835070	26836479	reliable
chr10	120584			chr12	27155265	27155812	reliable
chr10	111023			chr12	27156100	27158504	reliable
chr10	110868			chr12	27176702	27178258	reliable
chr10	108953			chr12	27180080	27181055	reliable
chr10	105100			chr12	28001049	28002848	reliable
chr10	94184			chr12	28402830	28403957	reliable
chr10	86348			chr12	28418158	28419246	reliable
chr10	76864			chr12	28438649	28439609	reliable
chr10	76367			chr12	28452900	28453771	reliable
chr10	76191			chr12	28817845	28819703	reliable
chr10	74390			chr12	28827322	28828322	reliable
chr10	59125			chr12	29009189	29009997	reliable
chr10	57270			chr12	29405176	29406297	reliable
chr10	37735			chr12	29945733	29946706	reliable
chr10	37571			chr12	29947488	29948701	reliable
chr10	30830			chr12	29970988	29972658	reliable
chr10	14547			chr12	29977947	29978769	reliable
chr10	7916			chr12	30002777	30003833	reliable
chr11	45092804			chr12	30142843	30144907	reliable
chr11	45084504			chr12	30147182	30148180	reliable
chr11	45083853			chr12	30305960	30308055	reliable
chr11	45076990			chr12	30318232	30319008	reliable
chr11	45070646			chr12	30341402	30342266	reliable
chr11	45059143			chr12	30417798	30419125	reliable
chr11	45057477			chr12	30419246	30420758	reliable
chr11	45057441			chr12	30661391	30662356	reliable
chr11	45057393			chr12	30952560	30953800	reliable
chr11	45042768			chr12	30957041	30957955	reliable
chr11	45015501			chr12	30979413	30981171	reliable
chr11	45011811			chr12	30995397	30996229	reliable
chr11	45010644			chr12	31386028	31387339	reliable
chr11	45010637			chr12	31507505	31509809	reliable
chr11	45010632			chr12	31520386	31521177	reliable
chr11	45010628			chr12	31526493	31527752	reliable
chr11	45010560			chr12	31530884	31531998	reliable
chr11	45008237			chr12	31532035	31532749	reliable
chr11	45008036			chr12	31545067	31546453	reliable
chr11	44992730			chr12	31546856	31547650	reliable
chr11	44982090			chr12	31553219	31554469	reliable
chr11	44970395			chr12	31562536	31563170	reliable
chr11	44965679			chr12	31563714	31563958	reliable
chr11	44962549			chr12	31565043	31566512	reliable
chr11	44962340			chr12	31577071	31578644	reliable
chr11	44923103			chr12	31999458	32000829	reliable
chr11	44921881			chr12	33216795	33218208	reliable
chr11	44907065			chr12	33221714	33223382	reliable
chr11	44901765			chr12	33363826	33364647	reliable
chr11	44897275			chr12	33389963	33390892	reliable
chr11	44897186			chr12	33392756	33394252	reliable
chr11	44895960			chr12	33399280	33400658	reliable
chr11	44895796			chr12	33403291	33403667	reliable
chr11	44868144			chr12	33430074	33430889	reliable
chr11	44859344			chr12	33527516	33528149	reliable
chr11	44859318			chr12	33650454	33651434	reliable
chr11	44833698			chr12	33658033	33658994	reliable
chr11	44818954			chr12	33672982	33674661	reliable
chr11	44805164			chr12	33700926	33702393	reliable
chr11	44801940			chr12	33771516	33773574	reliable
chr11	44801817			chr12	33796036	33797112	reliable
chr11	44792645			chr12	33823960	33824892	reliable
chr11	44756814			chr12	33838118	33839102	reliable
chr11	44756785			chr12	33842080	33843095	reliable
chr11	44756745			chr12	33852584	33855569	reliable
chr11	44738819			chr12	33887071	33888061	reliable
chr11	44738710			chr12	33890254	33890947	reliable
chr11	44738612			chr12	33891764	33892162	reliable
chr11	44738565			chr12	33897642	33899437	reliable
chr11	44738562			chr12	33912281	33913070	reliable
chr11	44738518			chr12	33952181	33953459	reliable
chr11	44734518			chr12	33954557	33955737	reliable
chr11	44734444			chr12	34066575	34067570	reliable
chr11	44734420			chr12	34159242	34160492	reliable
chr11	44734391			chr12	34161233	34162359	reliable
chr11	44724463			chr12	34174141	34177228	reliable
chr11	44721658			chr12	34178979	34179811	reliable
chr11	44721249			chr12	34180837	34181834	reliable
chr11	44696471			chr12	34186667	34187728	reliable
chr11	44678472			chr12	34189154	34191092	reliable
chr11	44618837			chr12	34197052	34198604	reliable
chr11	44594790			chr12	34204525	34205398	reliable
chr11	44539854			chr12	34207733	34208524	reliable
chr11	44539683			chr12	34208554	34209929	reliable
chr11	44460987			chr12	34211768	34213076	reliable
chr11	44385283			chr12	34214499	34216022	reliable
chr11	44385254			chr12	34222878	34223671	reliable
chr11	44360697			chr12	34223750	34224492	reliable
chr11	44360446			chr12	34225964	34226292	reliable
chr11	44360444			chr12	34228720	34231205	reliable
chr11	44360440			chr12	34235144	34236387	reliable
chr11	44360218			chr12	34237997	34238892	reliable
chr11	44359987			chr12	34244764	34245734	reliable
chr11	44286305			chr12	34259792	34260858	reliable
chr11	44241832			chr12	34270204	34271779	reliable
chr11	44223820			chr12	34333695	34334380	reliable
chr11	44223758			chr12	34366482	34368773	reliable
chr11	44210756			chr12	34375321	34376044	reliable
chr11	44202389			chr12	34385679	34386535	reliable
chr11	44191943			chr12	34389409	34390547	reliable
chr11	44165632			chr12	34502612	34503492	reliable
chr11	44107327			chr12	34529008	34529975	reliable
chr11	44077658			chr12	34546341	34547256	reliable
chr11	44014334			chr12	34552603	34553667	reliable
chr11	43965349			chr12	34556954	34557895	reliable
chr11	43924410			chr12	34585132	34585997	reliable
chr11	43865001			chr12	34615616	34617242	reliable
chr11	43823544			chr12	34617491	34622840	reliable
chr11	43812283			chr12	34645930	34646581	reliable
chr11	43715090			chr12	34646626	34648230	reliable
chr11	43409713			chr12	34809313	34810327	reliable
chr11	43196035			chr12	34847607	34848529	reliable
chr11	43083065			chr12	34971690	34972415	reliable
chr11	42934260			chr12	35126787	35127866	reliable
chr11	42934174			chr12	35211329	35212885	reliable
chr11	42845631			chr12	35396130	35397206	reliable
chr11	42822027			chr12	36128952	36129759	reliable
chr11	42626846			chr12	36131952	36133855	reliable
chr11	42473942			chr12	36135911	36136832	reliable
chr11	42473824			chr12	36144534	36145972	reliable
chr11	42439098			chr12	36142275	36143882	reliable
chr11	42438403			chr12	36147055	36150374	reliable
chr11	42438008			chr12	36304197	36304986	reliable
chr11	42352187			chr12	36307115	36308282	reliable
chr11	42352132			chr12	36310598	36311295	reliable
chr11	42310297			chr12	36340830	36342119	reliable
chr11	42297459			chr12	36344573	36345429	reliable
chr11	42234888			chr12	36348047	36349522	reliable
chr11	42203969			chr12	36424454	36425471	reliable
chr11	42182065			chr12	36436836	36438415	reliable
chr11	42152700			chr12	36460133	36460821	reliable
chr11	42148436			chr12	36651049	36652155	reliable
chr11	42147454			chr12	36760199	36760948	reliable
chr11	41960196			chr12	37119557	37120585	reliable
chr11	41931115			chr12	37138680	37139322	reliable
chr11	41904793			chr12	37248671	37249718	reliable
chr11	41904792			chr12	37265575	37266339	reliable
chr11	41801698			chr12	37268413	37269985	reliable
[truncated: 21,301 more rows]

## Sheet: Figure1d
List of putative active enhancers in adult zebrafish pancreas and stages of zebrafish embryonic development
Version of genome: GRCz10/danRer10
PsE				DevE
Chromosome	Start	End		Chromosome	Start	End		Nomenclature:
chr1	60279	60831		chr1	20527	22172		PsE (H3K27ac peaks that are only present in Pancreas, not in Embryo Development)
chr1	193286	194806		chr1	22219	22616		DevE (H3K27ac peaks present in Pancreas and Embryo Development)
chr1	194987	195157		chr1	645993	647076
chr1	345745	346657		chr1	770143	770909
chr1	486819	488187		chr1	1979230	1980788
chr1	639610	640736		chr1	2161653	2163026
chr1	640837	641636		chr1	2220876	2221633
chr1	652630	653686		chr1	2235871	2236641
chr1	1318269	1319027		chr1	2759796	2760322
chr1	1380089	1380943		chr1	3196965	3198743
chr1	1397132	1397947		chr1	3697358	3698090
chr1	1410341	1411202		chr1	4561470	4562300
chr1	1420464	1421752		chr1	4562376	4563916
chr1	2055341	2056269		chr1	4565449	4566252
chr1	2159609	2161215		chr1	4576829	4577713
chr1	2241296	2242489		chr1	4644883	4645912
chr1	2245024	2245681		chr1	4709688	4710569
chr1	2902153	2903366		chr1	4712263	4713220
chr1	3320072	3321347		chr1	5578371	5579775
chr1	4560410	4561397		chr1	7027492	7028226
chr1	4682561	4684473		chr1	7432024	7432924
chr1	4687063	4688871		chr1	8020417	8021304
chr1	5460026	5461112		chr1	8798268	8799519
chr1	5511702	5512853		chr1	9441210	9442358
chr1	5518647	5519670		chr1	11298380	11299635
chr1	5605059	5605737		chr1	13266995	13267956
chr1	7249239	7250159		chr1	13291669	13293514
chr1	7337119	7337709		chr1	13846335	13848094
chr1	7433357	7434716		chr1	13851353	13852439
chr1	7969519	7972541		chr1	13969124	13970111
chr1	8282972	8283617		chr1	13982343	13983086
chr1	8286006	8286847		chr1	14621678	14624346
chr1	8465906	8466997		chr1	14624477	14625653
chr1	8501496	8502359		chr1	14627507	14628971
chr1	11234346	11235260		chr1	14632337	14634618
chr1	11255235	11256267		chr1	14635758	14637776
chr1	11277815	11278875		chr1	14699111	14699972
chr1	11493612	11494466		chr1	15445789	15446511
chr1	13200297	13200924		chr1	15447058	15447772
chr1	13289183	13290277		chr1	15448182	15448829
chr1	13295076	13296082		chr1	16717389	16718117
chr1	14574558	14575786		chr1	16724028	16726821
chr1	14578967	14579778		chr1	16735989	16738076
chr1	14602455	14603742		chr1	16747324	16747929
chr1	14610540	14611228		chr1	16767853	16769052
chr1	14619086	14619969		chr1	16880963	16882631
chr1	14639099	14641049		chr1	17476519	17477162
chr1	14654276	14655045		chr1	17849798	17851301
chr1	15822632	15823918		chr1	17915191	17916068
chr1	15908537	15909434		chr1	17942371	17943604
chr1	16702961	16703980		chr1	18142621	18143235
chr1	16705919	16706631		chr1	18166274	18168090
chr1	16728290	16730726		chr1	18189898	18190814
chr1	16731584	16733639		chr1	18206627	18208197
chr1	16753523	16754594		chr1	18221965	18223689
chr1	16812604	16813187		chr1	18224903	18226092
chr1	17905903	17906578		chr1	18694643	18695479
chr1	17910603	17911434		chr1	18696878	18698766
chr1	18035666	18036579		chr1	18725166	18725986
chr1	18054212	18054828		chr1	19203176	19204797
chr1	18259474	18260171		chr1	19216874	19218902
chr1	18659946	18661526		chr1	19225650	19226917
chr1	18678089	18678845		chr1	19232902	19234352
chr1	18680280	18680897		chr1	19254346	19255417
chr1	19156247	19157078		chr1	20486757	20488015
chr1	19210142	19210987		chr1	20504429	20505713
chr1	19219485	19220133		chr1	20506352	20508025
chr1	19238782	19239812		chr1	22659580	22660432
chr1	19888105	19889066		chr1	22665973	22666793
chr1	19909207	19910119		chr1	24127603	24128527
chr1	20262856	20264012		chr1	24389885	24391830
chr1	20509126	20510415		chr1	24396367	24397302
chr1	21646940	21647641		chr1	24415778	24416674
chr1	22106881	22108924		chr1	24424714	24425467
chr1	22465955	22466509		chr1	24431492	24433121
chr1	22713094	22714361		chr1	24433565	24434079
chr1	22797468	22798368		chr1	24465109	24465851
chr1	22882313	22883494		chr1	24466047	24467524
chr1	23385788	23386827		chr1	24636988	24638242
chr1	23636529	23637174		chr1	25078416	25079767
chr1	23865905	23866521		chr1	25153370	25156039
chr1	24219998	24220556		chr1	25366014	25367321
chr1	24384969	24385739		chr1	25381754	25383798
chr1	24440330	24441935		chr1	25664975	25665703
chr1	24575070	24576134		chr1	25665884	25667506
chr1	24668531	24669469		chr1	25674957	25676405
chr1	25083577	25084565		chr1	25673065	25674441
chr1	25131628	25132878		chr1	26346466	26347206
chr1	25138186	25139485		chr1	26435816	26437605
chr1	25150408	25151721		chr1	26457789	26458604
chr1	25148709	25150394		chr1	26480572	26481587
chr1	25168458	25169655		chr1	27694474	27695664
chr1	25356105	25357106		chr1	28411253	28412887
chr1	25364021	25366011		chr1	28902720	28906754
chr1	25371625	25372470		chr1	29010615	29011514
chr1	25429769	25431331		chr1	29270454	29272080
chr1	25651005	25651874		chr1	29822579	29823461
chr1	25773944	25774016		chr1	29876191	29877179
chr1	26488635	26489410		chr1	31108333	31109257
chr1	28255504	28256371		chr1	31110221	31111236
chr1	28270625	28271805		chr1	31120315	31121377
chr1	28370560	28371501		chr1	32624207	32626546
chr1	28426055	28427801		chr1	32676848	32677768
chr1	28453428	28454693		chr1	33472312	33473353
chr1	28593162	28594404		chr1	33737888	33739010
chr1	28594766	28596289		chr1	33773634	33775048
chr1	28863749	28864235		chr1	33776071	33778564
chr1	28870633	28871891		chr1	33810484	33811330
chr1	28892780	28894425		chr1	34167215	34167912
chr1	28900197	28901199		chr1	34770529	34772168
chr1	28916432	28919895		chr1	34775235	34777858
chr1	29055678	29056726		chr1	34778967	34780782
chr1	30755191	30757407		chr1	34782304	34783476
chr1	30763249	30764079		chr1	34786294	34787047
chr1	30765072	30766899		chr1	34788830	34789808
chr1	30767237	30769889		chr1	34797550	34798727
chr1	30949515	30950301		chr1	34799460	34800797
chr1	30970130	30971594		chr1	34822509	34824505
chr1	30971995	30972962		chr1	34825594	34827071
chr1	32544082	32545222		chr1	35094994	35096438
chr1	32566477	32567254		chr1	35175425	35176365
chr1	33596277	33597325		chr1	35177335	35178584
chr1	33787609	33789259		chr1	35178679	35179837
chr1	33798222	33799080		chr1	35186322	35187438
chr1	33964761	33965577		chr1	35217214	35218377
chr1	34778088	34778938		chr1	35388312	35388690
chr1	34780998	34781914		chr1	35412305	35413405
chr1	34793249	34793820		chr1	36049898	36050733
chr1	34806022	34807102		chr1	36069805	36070745
chr1	34808611	34809057		chr1	36091119	36092612
chr1	34809483	34809703		chr1	36244976	36246580
chr1	34809931	34811399		chr1	36580398	36581357
chr1	34828913	34829678		chr1	36673702	36674662
chr1	34840857	34841374		chr1	36675113	36675184
chr1	34841993	34842743		chr1	36763881	36765056
chr1	34852894	34853954		chr1	37430671	37431616
chr1	35042201	35043156		chr1	39239733	39241673
chr1	35043201	35044176		chr1	39334786	39335421
chr1	35072080	35072774		chr1	39355180	39359153
chr1	35935021	35935812		chr1	39363696	39364461
chr1	36074810	36075908		chr1	39554461	39555481
chr1	36083783	36084537		chr1	39647661	39648985
chr1	36224700	36225693		chr1	39649885	39652220
chr1	36238160	36239958		chr1	39665873	39667231
chr1	36264554	36265618		chr1	39697482	39698961
chr1	36406662	36407749		chr1	39701213	39702691
chr1	36607785	36610275		chr1	39704025	39704820
chr1	37474809	37475783		chr1	39704906	39706619
chr1	39339095	39341427		chr1	39712265	39714508
chr1	39369766	39371825		chr1	39736144	39737716
chr1	39723991	39724442		chr1	39739437	39740496
chr1	39725520	39726325		chr1	39741587	39742320
chr1	39926199	39926808		chr1	39846159	39847482
chr1	41063330	41064212		chr1	39928766	39930427
chr1	41068098	41068870		chr1	40020817	40021936
chr1	41069841	41070867		chr1	41076577	41077843
chr1	41119636	41120963		chr1	41079570	41080875
chr1	43451659	43452473		chr1	41093443	41096047
chr1	43455064	43456392		chr1	41096168	41097524
chr1	43462895	43463748		chr1	41105823	41108370
chr1	43828276	43828991		chr1	41111502	41113091
chr1	43830146	43830277		chr1	41251274	41252141
chr1	43842557	43843818		chr1	41252363	41253559
chr1	43845249	43846211		chr1	43475210	43477594
chr1	43912582	43913486		chr1	43480695	43482535
chr1	43914577	43915677		chr1	43496905	43497707
chr1	44005655	44006455		chr1	43498676	43500228
chr1	44298473	44300376		chr1	43510986	43512448
chr1	44882194	44882955		chr1	43830736	43832418
chr1	44896099	44898623		chr1	44349773	44350752
chr1	44899496	44901276		chr1	45023248	45025047
chr1	44902989	44905612		chr1	45026323	45027162
chr1	44916326	44920028		chr1	45027890	45029563
chr1	44906199	44916321		chr1	45034135	45035139
chr1	44943941	44945635		chr1	45038174	45039953
chr1	44988462	44990063		chr1	45042853	45043630
chr1	45049862	45050673		chr1	45044044	45044754
chr1	45075225	45075852		chr1	45052416	45052579
chr1	45100900	45101777		chr1	45066749	45067823
chr1	45103851	45104180		chr1	45068286	45070686
chr1	45664673	45666403		chr1	45088680	45089778
chr1	45668737	45669436		chr1	45095229	45096274
chr1	46011918	46012795		chr1	45102147	45103131
chr1	46046323	46048338		chr1	45274400	45275055
chr1	46178362	46179629		chr1	45676619	45677470
chr1	46305943	46306718		chr1	45944897	45945866
chr1	46363274	46364426		chr1	45999025	46000408
chr1	46373879	46375960		chr1	46003873	46004709
chr1	46462990	46464011		chr1	46240010	46240818
chr1	46652927	46653307		chr1	46260279	46261067
chr1	46655161	46655966		chr1	46299789	46300614
chr1	46672119	46672747		chr1	46371753	46373321
chr1	46698510	46698865		chr1	46385644	46387420
chr1	46699023	46699479		chr1	46387650	46388580
chr1	46718315	46719095		chr1	46382702	46384124
chr1	46836043	46836946		chr1	46393630	46394494
chr1	46859850	46860544		chr1	46697433	46698446
chr1	46866668	46867257		chr1	46699578	46700448
chr1	46871129	46872573		chr1	46703080	46707565
chr1	46876367	46877176		chr1	46707844	46709779
chr1	46960433	46963029		chr1	46778581	46779867
chr1	46963280	46964851		chr1	46805690	46806635
chr1	46965918	46966940		chr1	46824227	46825605
chr1	46986302	46987284		chr1	46830442	46831660
chr1	46987331	46988164		chr1	46844914	46847183
chr1	47079727	47080452		chr1	46939883	46941596
chr1	48576962	48577823		chr1	46955278	46958792
chr1	49588771	49589757		chr1	48598738	48600306
chr1	50059351	50059962		chr1	48600928	48602900
chr1	50125196	50126005		chr1	48616540	48618341
chr1	50130791	50130806		chr1	50060819	50062690
chr1	50131013	50132876		chr1	50064273	50065520
chr1	50795399	50796352		chr1	50065909	50067597
chr1	50813022	50813941		chr1	50096588	50097656
chr1	51216528	51218051		chr1	50113935	50114958
chr1	51221658	51223126		chr1	50348497	50349872
chr1	51224019	51224794		chr1	50437828	50439167
chr1	51230278	51230574		chr1	50625677	50626774
chr1	51230861	51233134		chr1	50638348	50638843
chr1	51234399	51235620		chr1	50862737	50864094
chr1	51237727	51238815		chr1	50866905	50867811
chr1	51264042	51264849		chr1	50884926	50885813
chr1	51265603	51266551		chr1	51097540	51098461
chr1	51272810	51273764		chr1	51343594	51344790
chr1	51274956	51276095		chr1	51738230	51739337
chr1	51280362	51281081		chr1	51903741	51905532
chr1	51297576	51298445		chr1	51915568	51918065
chr1	51306570	51307493		chr1	51918200	51918325
chr1	51325842	51326418		chr1	51918499	51919015
chr1	51327638	51328711		chr1	51994590	51995454
chr1	51356510	51357464		chr1	52674758	52675618
chr1	51358784	51361432		chr1	53019993	53022079
chr1	51366067	51366391		chr1	53334605	53335606
chr1	51397915	51399536		chr1	53464621	53465573
chr1	51396803	51397649		chr1	53503483	53504409
chr1	51401194	51402207		chr1	53504991	53505739
chr1	51413395	51414749		chr1	53766420	53767140
chr1	51816577	51817694		chr1	54312861	54313841
chr1	51905537	51906390		chr1	54397303	54398933
chr1	51906499	51908061		chr1	55160146	55161297
chr1	51912495	51913488		chr1	55515833	55517329
chr1	51925857	51927323		chr1	57841968	57842961
chr1	51931892	51932769		chr1	57926970	57928905
chr1	51937968	51939102		chr1	57953789	57955097
chr1	51986131	51987184		chr1	57959962	57961365
chr1	52031745	52032947		chr1	58030171	58031055
chr1	52033971	52035414		chr1	58237515	58238352
chr1	52109850	52110506		chr1	58268612	58269480
chr1	52377916	52378947		chr1	58455089	58456805
chr1	52555715	52556412		chr1	58484203	58484853
chr1	52576076	52577032		chr1	58506966	58508213
chr1	52589596	52590391		chr1	58513898	58515196
chr1	52590392	52591347		chr1	58783928	58785920
chr1	52592270	52593075		chr1	58869093	58870005
chr1	52612873	52614034		chr10	3841	5137
chr1	52616020	52617109		chr10	200988	203160
chr1	52617286	52618555		chr10	204209	204823
chr1	52620003	52620391		chr10	273682	274616
chr1	52620633	52620963		chr10	274664	274804
chr1	52622611	52623795		chr10	275098	277101
chr1	52652183	52653339		chr10	367699	368715
chr1	52733034	52733878		chr10	877549	878384
chr1	52996916	52998026		chr10	985380	985936
chr1	53000042	53001189		chr10	1002284	1002990
chr1	53443798	53444910		chr10	1008536	1009349
chr1	53496596	53497446		chr10	1231151	1232081
chr1	54532226	54533449		chr10	1250134	1250901
chr1	55514181	55515782		chr10	1268482	1268996
chr1	57541918	57542585		chr10	1272412	1274442
chr1	57613409	57614518		chr10	1801751	1802613
chr1	57624236	57624970		chr10	1807343	1808049
chr1	57934060	57935151		chr10	1832588	1832921
chr1	57936084	57936698		chr10	1931245	1932277
chr1	58220766	58221758		chr10	2431855	2434493
chr1	58276825	58277379		chr10	2438266	2439161
chr1	58280753	58281702		chr10	2439232	2441405
chr1	58718116	58718732		chr10	2445781	2447246
chr10	183143	183971		chr10	2451879	2452752
chr10	184590	185778		chr10	2654087	2655517
chr10	260370	261251		chr10	2656412	2657466
chr10	278910	279841		chr10	3534008	3534900
chr10	278105	278838		chr10	4837050	4837615
chr10	281883	282833		chr10	4932168	4932945
chr10	423849	425060		chr10	5449999	5451270
chr10	747585	748692		chr10	5452986	5455239
chr10	1184919	1185675		chr10	5479551	5481324
chr10	1234125	1234759		chr10	5485747	5486598
chr10	1269816	1270852		chr10	5491662	5493172
chr10	1710466	1711858		chr10	5865654	5866305
chr10	1797760	1798729		chr10	5869972	5870579
chr10	1829563	1830402		chr10	5892910	5893866
chr10	2572543	2572694		chr10	5909027	5910328
chr10	2593924	2594826		chr10	5913994	5915094
chr10	3024969	3025885		chr10	5922434	5925257
chr10	3052734	3054112		chr10	5932755	5933988
chr10	3171528	3172917		chr10	6142481	6143274
chr10	3421491	3422810		chr10	6153938	6156319
chr10	3423123	3424308		chr10	6164227	6167324
chr10	3535082	3535195		chr10	6377259	6377930
chr10	3547088	3547953		chr10	6602182	6605057
chr10	3552520	3554138		chr10	7043285	7044079
chr10	4533466	4534368		chr10	7771915	7772810
chr10	4551392	4552482		chr10	7807017	7808319
chr10	4721989	4722694		chr10	7858395	7859417
chr10	4923905	4924755		chr10	8304223	8305292
chr10	5436493	5437232		chr10	8396406	8398094
chr10	5440399	5441495		chr10	8763046	8763100
chr10	5448320	5449823		chr10	8763251	8763967
chr10	5682111	5682889		chr10	8881501	8882362
chr10	5740634	5741692		chr10	8966178	8966744
chr10	5868411	5868804		chr10	9310984	9312935
chr10	5873092	5875372		chr10	9318919	9320804
chr10	5888493	5889674		chr10	9322663	9323987
chr10	5927181	5929192		chr10	9367832	9369369
chr10	5930275	5931171		chr10	9759822	9760765
chr10	5951767	5952404		chr10	9761871	9763326
chr10	5979199	5979989		chr10	9831232	9832717
chr10	5982559	5984139		chr10	9832943	9832947
chr10	5985835	5986974		chr10	10424810	10426184
chr10	5994937	5995396		chr10	10887864	10890005
chr10	5996409	5997430		chr10	10895397	10896944
chr10	6041858	6042761		chr10	10909799	10910356
chr10	6046833	6047831		chr10	10918892	10919860
chr10	6148861	6149429		chr10	10944904	10946574
chr10	6151736	6152760		chr10	10950207	10952236
chr10	6305525	6306267		chr10	10953840	10955184
chr10	6342788	6343726		chr10	10998390	10999738
chr10	7011550	7012848		chr10	11002055	11003582
chr10	7048686	7049616		chr10	11113288	11114243
chr10	7086665	7087464		chr10	11147542	11148242
chr10	7095954	7096779		chr10	11151722	11152728
chr10	7115993	7116741		chr10	11265341	11266495
chr10	7122088	7122995		chr10	11298198	11299716
chr10	7639213	7640122		chr10	12090653	12091355
chr10	7774868	7776201		chr10	12093475	12095172
chr10	8168967	8170037		chr10	12095222	12100570
chr10	8254011	8255146		chr10	12105239	12107314
chr10	8272185	8273053		chr10	12109054	12114769
chr10	8274573	8275025		chr10	12119218	12120325
chr10	8411867	8412641		chr10	12124559	12134731
chr10	8503182	8503922		chr10	12136173	12169045
chr10	8581799	8582952		chr10	13247574	13248497
chr10	8587352	8589562		chr10	13367109	13368998
chr10	8596507	8597028		chr10	13375875	13376900
chr10	8597268	8597702		chr10	13408940	13409765
chr10	8754619	8754968		chr10	13419330	13420430
chr10	8806993	8808411		chr10	13420826	13422292
chr10	8883577	8885115		chr10	15234315	15235190
chr10	8923105	8923488		chr10	15494219	15495264
chr10	9188704	9189735		chr10	15530521	15531165
chr10	9228573	9229431		chr10	15533318	15534349
chr10	9817070	9818109		chr10	15536640	15538422
chr10	9819185	9820531		chr10	15541941	15544910
chr10	10808239	10809401		chr10	15801887	15802677
chr10	10813496	10814617		chr10	16825753	16855303
chr10	10902151	10902799		chr10	16856964	16885927
chr10	10902855	10903987		chr10	17365820	17367190
chr10	10906638	10908487		chr10	17382199	17384219
chr10	11032866	11034286		chr10	17446231	17447169
chr10	11047551	11048245		chr10	17457635	17459012
chr10	11048358	11048863		chr10	17760068	17764908
chr10	11089273	11090353		chr10	17779946	17781762
chr10	11092492	11093490		chr10	18276432	18277257
chr10	11152884	11153404		chr10	18597980	18598840
chr10	11238971	11239790		chr10	18960294	18962008
chr10	11276122	11276921		chr10	18963948	18965259
chr10	11286207	11287161		chr10	19079328	19080247
chr10	11289120	11290223		chr10	19565969	19566899
chr10	13356832	13357541		chr10	20115007	20118312
chr10	13359295	13360142		chr10	20220742	20221824
chr10	13373537	13374420		chr10	20230715	20233422
chr10	13379614	13380613		chr10	20238484	20238984
chr10	13386639	13387568		chr10	20271530	20272067
chr10	13390592	13391518		chr10	20272071	20272613
chr10	13391676	13392420		chr10	20470419	20473210
chr10	13393071	13395219		chr10	20485231	20486153
chr10	13410761	13412012		chr10	20545142	20545905
chr10	13427153	13428331		chr10	20552144	20553209
chr10	13434877	13436502		chr10	20554466	20555173
chr10	15323381	15324895		chr10	21899882	21900527
chr10	15504589	15505900		chr10	21901133	21902891
chr10	15507465	15508676		chr10	21904623	21906574
chr10	15512413	15513314		chr10	22616084	22617413
chr10	15515487	15516751		chr10	22743585	22744489
chr10	15517760	15518699		chr10	22758208	22761238
chr10	15518745	15520369		chr10	22764296	22765841
chr10	15540140	15541495		chr10	22837729	22838833
chr10	15561563	15562079		chr10	22901139	22904347
chr10	15954972	15956462		chr10	22913115	22914143
chr10	15968374	15969336		chr10	22914273	22915249
chr10	15970725	15972491		chr10	22937682	22938757
chr10	15972506	15972638		chr10	22966613	22968150
chr10	16945560	16946330		chr10	22988081	22989383
chr10	17068392	17070192		chr10	23024174	23024967
chr10	17309658	17310871		chr10	24495440	24496548
chr10	17327726	17328718		chr10	24493880	24495365
chr10	17414080	17415912		chr10	24702734	24703812
chr10	18942715	18943439		chr10	24766569	24768477
chr10	18946440	18949058		chr10	24768504	24772686
chr10	18949172	18950125		chr10	25697419	25698748
chr10	20293147	20294176		chr10	25944220	25945014
chr10	20295115	20295908		chr10	25992252	25992991
chr10	20297656	20297674		chr10	26257010	26257991
chr10	20304361	20306349		chr10	26426597	26427254
chr10	20306738	20307417		chr10	27112238	27113907
chr10	20467030	20468187		chr10	27127339	27128104
chr10	20468520	20469767		chr10	27168759	27169605
chr10	20502331	20503459		chr10	27261156	27261852
chr10	20515991	20518552		chr10	27419075	27420013
chr10	20522615	20524917		chr10	27424519	27425754
chr10	20524975	20526012		chr10	28156287	28158791
chr10	20526625	20527514		chr10	28181287	28182465
chr10	20550524	20551209		chr10	28193416	28194820
chr10	20578528	20578561		chr10	28197274	28198977
chr10	21988135	21988974		chr10	28214479	28215432
chr10	22544204	22544833		chr10	28225094	28228557
chr10	22565353	22566183		chr10	28308146	28309100
chr10	22740424	22741690		chr10	28313276	28317692
chr10	22756444	22757153		chr10	28326098	28327207
chr10	22766492	22770114		chr10	28339653	28340821
chr10	22770555	22773139		chr10	28355731	28356731
chr10	22774253	22776599		chr10	28357807	28359626
chr10	22778067	22778930		chr10	28402023	28402918
chr10	22783616	22784440		chr10	28410941	28413639
chr10	23070266	23070312		chr10	28476081	28477070
chr10	24486324	24488132		chr10	28473055	28475983
chr10	24490476	24491139		chr10	28663017	28663672
chr10	24693964	24694604		chr10	28682666	28684564
chr10	24761698	24762505		chr10	28853992	28854692
chr10	24777265	24778075		chr10	28881963	28883091
chr10	24778602	24779510		chr10	28939344	28941292
chr10	24783284	24784359		chr10	29762374	29763205
chr10	24785692	24787134		chr10	29859655	29860338
chr10	25735768	25736079		chr10	31362718	31363787
chr10	25858411	25859082		chr10	32366611	32369161
chr10	25867786	25868641		chr10	32948265	32950914
chr10	25935953	25936672		chr10	33124311	33125181
chr10	26161041	26162231		chr10	33206360	33208037
chr10	26162867	26164268		chr10	33955750	33956899
chr10	26259307	26259989		chr10	35038555	35039841
chr10	26649577	26650548		chr10	35112772	35113826
chr10	26658210	26658868		chr10	35155611	35157098
chr10	26911252	26911274		chr10	35166989	35167853
chr10	26911517	26912400		chr10	35168474	35169660
chr10	26930825	26931727		chr10	35202169	35203969
chr10	26944420	26945692		chr10	36435272	36436799
chr10	26985587	26986941		chr10	36451576	36453306
chr10	27103414	27104212		chr10	36456623	36457528
chr10	27111604	27112191		chr10	36525235	36526454
chr10	27119152	27119736		chr10	37926140	37926986
chr10	27121544	27123310		chr10	38199769	38200625
chr10	27136019	27137168		chr10	38294959	38295829
chr10	27140700	27141501		chr10	38709641	38710213
chr10	27159034	27160383		chr10	38887974	38888881
chr10	27209547	27210379		chr10	40329747	40330765
chr10	27498381	27498428		chr10	40908249	40908870
chr10	27498495	27500177		chr10	40909966	40911182
chr10	27547909	27548671		chr10	41390285	41390429
chr10	28144064	28144696		chr10	41391059	41391841
chr10	28170937	28171769		chr10	42030979	42033938
chr10	28173074	28173805		chr10	42168913	42170414
chr10	28201582	28202638		chr10	42435271	42436232
chr10	28207479	28208306		chr10	42905082	42906025
chr10	28257099	28258297		chr10	43469577	43470660
chr10	28379631	28380914		chr10	43517719	43517890
chr10	28406873	28407567		chr10	43760979	43761842
chr10	28409182	28410044		chr10	43877582	43883786
chr10	28439928	28440798		chr10	43885651	43887801
chr10	28450522	28452449		chr10	43891683	43893841
chr10	28478354	28479140		chr10	43904913	43906123
chr10	28693044	28693838		chr10	44206327	44207330
chr10	28698311	28699328		chr10	44363701	44364803
chr10	28728678	28729769		chr10	44505180	44505963
chr10	29260918	29261997		chr10	44508622	44510297
chr10	29265851	29266859		chr10	44548128	44548809
chr10	29271530	29272897		chr10	44581519	44582972
chr10	29615071	29615842		chr10	44695604	44696986
chr10	31750033	31750623		chr10	44699556	44700825
chr10	31778891	31780793		chr10	44899692	44900833
chr10	31888120	31889053		chr10	45128464	45129539
chr10	31900028	31900862		chr10	45297301	45300412
chr10	32035840	32036864		chr10	45384056	45385055
chr10	32344124	32345843		chr10	45385880	45389396
chr10	33211323	33211519		chr10	45429164	45430833
chr10	34072747	34073824		chr10	45439450	45441375
chr10	34077490	34078384		chr10	45442168	45444499
chr10	34462917	34463916		chr10	45445825	45447644
chr10	34817942	34818797		chr10	45448446	45451046
chr10	35067002	35068308		chr10	45462893	45463775
chr10	35082014	35082927		chr10	45534819	45535699
chr10	35126937	35128959		chr11	17192	17807
chr10	35148349	35149700		chr11	141297	142397
chr10	35161379	35162479		chr11	233866	235802
chr10	35616284	35617231		chr11	285161	287039
chr10	35712070	35713219		chr11	615294	616465
chr10	36082540	36084574		chr11	746892	748342
chr10	36094399	36095423		chr11	765351	766209
chr10	36460038	36461372		chr11	810217	810778
chr10	38134849	38136670		chr11	1895317	1896158
chr10	38205389	38206186		chr11	1963149	1965493
chr10	38316401	38317371		chr11	2305936	2306805
chr10	38329947	38330905		chr11	2647115	2648625
chr10	38336829	38337354		chr11	2779745	2780808
chr10	38348759	38349537		chr11	2797109	2798785
chr10	40925538	40926522		chr11	2954979	2958730
chr10	40926707	40927479		chr11	4013073	4014308
chr10	41063529	41064390		chr11	5466966	5468321
chr10	41402497	41404369		chr11	5781900	5783823
chr10	41419205	41420342		chr11	5809263	5810066
chr10	41421575	41423420		chr11	6457504	6458532
chr10	41589758	41590815		chr11	6476776	6478456
chr10	41599235	41600208		chr11	6479671	6482065
chr10	41663189	41663991		chr11	6498983	6499065
chr10	41929049	41929726		chr11	6499205	6500866
chr10	42125787	42126729		chr11	6500986	6502374
chr10	42164187	42166006		chr11	6509517	6510397
chr10	42465708	42467538		chr11	6517680	6521114
chr10	43873500	43874677		chr11	6530701	6531877
chr10	43895116	43895549		chr11	6546420	6547895
chr10	43895628	43897376		chr11	6557074	6558732
chr10	43901874	43902558		chr11	6566402	6567367
chr10	43934408	43935456		chr11	6577288	6579164
chr10	44147937	44149014		chr11	6580794	6581911
chr10	44269653	44270706		chr11	6614095	6616049
chr10	45309034	45310330		chr11	6621898	6623963
chr10	45391734	45393335		chr11	8348784	8349934
chr10	45408460	45409367		chr11	8357396	8358552
chr10	45418016	45418766		chr11	8461582	8463225
chr10	45417313	45417527		chr11	8540173	8542196
chr10	45422723	45422871		chr11	8574552	8575893
chr10	45431952	45434155		chr11	8617043	8618704
chr10	45437248	45438108		chr11	8622080	8623205
chr10	45463984	45464499		chr11	8633230	8634176
chr10	45473531	45476304		chr11	8642447	8642869
chr11	139623	140848		chr11	8644872	8646366
chr11	149855	151473		chr11	8647450	8649538
chr11	252057	254087		chr11	10631001	10631892
chr11	287442	289402		chr11	10887564	10888827
chr11	292725	293584		chr11	10891379	10892264
chr11	400060	400728		chr11	10906815	10908399
chr11	587241	587933		chr11	10934732	10936690
chr11	594785	595496		chr11	10947108	10947957
chr11	778663	779595		chr11	10952809	10953593
chr11	811764	812416		chr11	11102424	11103196
chr11	1478315	1478940		chr11	11656564	11657591
chr11	1877070	1877872		chr11	11667933	11668892
chr11	1879029	1879857		chr11	11742883	11744820
chr11	1888967	1889987		chr11	11756475	11757205
chr11	1966381	1967857		chr11	11764062	11764974
chr11	1969023	1969853		chr11	11766106	11767335
chr11	1971778	1972444		chr11	13481204	13483626
chr11	2614419	2614709		chr11	13489858	13491797
chr11	2645048	2646235		chr11	13494474	13495955
chr11	2650011	2651425		chr11	13507604	13508812
chr11	3240701	3240731		chr11	13509608	13511859
chr11	3293675	3294379		chr11	13512266	13514484
chr11	3296027	3297376		chr11	13534824	13537620
chr11	3806241	3806819		chr11	13539240	13540342
chr11	4061607	4062522		chr11	13541143	13542578
chr11	4192511	4193395		chr11	14772419	14773409
chr11	4199646	4200602		chr11	15048871	15077154
chr11	5470470	5471584		chr11	15190244	15190883
chr11	5474392	5475319		chr11	15192711	15194089
chr11	5578311	5578947		chr11	16113290	16114713
chr11	5747606	5749006		chr11	16218645	16219857
chr11	5884517	5885316		chr11	16232408	16233124
chr11	5897828	5899864		chr11	16233131	16233150
chr11	6448330	6449162		chr11	16436356	16438456
chr11	6515887	6517128		chr11	16993678	16994503
chr11	6526425	6527607		chr11	17008658	17009652
chr11	6550045	6550767		chr11	17430164	17434989
chr11	6625180	6626280		chr11	17805374	17806298
chr11	8118885	8119578		chr11	17998920	17999676
chr11	8375105	8377231		chr11	18000218	18001343
chr11	8528497	8529123		chr11	18015971	18017225
chr11	8566508	8568082		chr11	18026680	18028054
chr11	8584439	8585556		chr11	18064232	18066088
chr11	8589826	8590486		chr11	18073102	18074267
chr11	10636521	10637384		chr11	18074381	18075569
chr11	11154225	11155287		chr11	18176873	18178047
chr11	11485886	11486777		chr11	18214363	18215234
chr11	11525368	11526573		chr11	18217697	18219284
chr11	11528798	11530148		chr11	18438463	18439931
chr11	11658008	11658248		chr11	18455853	18457861
chr11	11737497	11739335		chr11	18465389	18466045
chr11	11760357	11761115		chr11	18475389	18477743
chr11	11979472	11980541		chr11	18478780	18479489
chr11	13294544	13295910		chr11	18480875	18481615
chr11	13300178	13301063		chr11	18498841	18499894
chr11	13464523	13465643		chr11	18496199	18498647
chr11	13465833	13465973		chr11	18501708	18503733
chr11	13476661	13477559		chr11	18549196	18550799
chr11	13478800	13480041		chr11	18560382	18560990
chr11	13521007	13522015		chr11	18564140	18565195
chr11	13522101	13522236		chr11	18565836	18566335
chr11	14211855	14212822		chr11	18579931	18581065
chr11	14229895	14230899		chr11	18582947	18583664
chr11	14230985	14231049		chr11	18714243	18715106
chr11	14231250	14232376		chr11	18732541	18734369
chr11	14268524	14269585		chr11	18738839	18739949
chr11	14270301	14271188		chr11	18765389	18766762
chr11	14727446	14727469		chr11	19079073	19079928
chr11	15420869	15422185		chr11	21022147	21023995
chr11	15426574	15427927		chr11	21026495	21027822
chr11	15429677	15434731		chr11	21059412	21061276
chr11	15752443	15753599		chr11	21072160	21072788
chr11	16798759	16800037		chr11	21074841	21075807
chr11	16838152	16839016		chr11	21099466	21100816
chr11	17884077	17885286		chr11	21102198	21105600
chr11	18446238	18447658		chr11	21113558	21114586
chr11	18492467	18494156		chr11	21150105	21151498
chr11	18543974	18544703		chr11	21329036	21329979
chr11	18545992	18546853		chr11	21354746	21355670
chr11	18949909	18951137		chr11	21374115	21375929
chr11	19387335	19388459		chr11	21376841	21377638
chr11	19598699	19601288		chr11	21420835	21422925
chr11	19604695	19606100		chr11	21798803	21799423
chr11	19928195	19928990		chr11	22691498	22692566
chr11	20117054	20118487		chr11	22765853	22767217
chr11	21053095	21054197		chr11	22771872	22774926
chr11	21126803	21128173		chr11	22785283	22786173
chr11	21135691	21136499		chr11	22789137	22790277
chr11	21138149	21139790		chr11	22799574	22800295
chr11	21151518	21151759		chr11	22802600	22804045
chr11	21330330	21331307		chr11	22806168	22807622
chr11	21343100	21343940		chr11	22809821	22810614
chr11	21349841	21350364		chr11	23150057	23151735
chr11	22775908	22777167		chr11	23199415	23200245
chr11	23144966	23145733		chr11	23207927	23208937
chr11	23147135	23147995		chr11	23213846	23216106
chr11	23176144	23177051		chr11	23216127	23217174
chr11	23233637	23236006		chr11	23217569	23218975
chr11	23236190	23237129		chr11	23347042	23350859
chr11	23232210	23233141		chr11	23359283	23362851
chr11	23338365	23339067		chr11	23416089	23416906
chr11	23340602	23341468		chr11	23423685	23425275
chr11	23352507	23352770		chr11	23438023	23438752
chr11	23356237	23359230		chr11	23455585	23456686
chr11	23421647	23422350		chr11	23743371	23747286
chr11	23446937	23447894		chr11	23833352	23833991
chr11	23821330	23822337		chr11	23837985	23839409
chr11	23827426	23828467		chr11	23842504	23843509
chr11	23850778	23851477		chr11	23860826	23861709
chr11	23874222	23875156		chr11	23866388	23867744
chr11	23879613	23881153		chr11	23870601	23871429
chr11	24217132	24217958		chr11	23897938	23898555
chr11	24477164	24477853		chr11	23931302	23932372
chr11	24774007	24774969		chr11	24488944	24489854
chr11	25087653	25088789		chr11	24492686	24494791
chr11	25172296	25173331		chr11	24512347	24513498
chr11	25186907	25189223		chr11	24760458	24761401
chr11	25189296	25190990		chr11	24768467	24769098
chr11	25191117	25192157		chr11	24777371	24778042
chr11	25192220	25192568		chr11	24779700	24780878
chr11	25358866	25359599		chr11	24785998	24786748
chr11	25360001	25360464		chr11	24795824	24798073
chr11	25360624	25361480		chr11	24988443	24989857
chr11	25883603	25884351		chr11	25007931	25009113
chr11	26102311	26103091		chr11	25062006	25062940
chr11	26151916	26153170		chr11	25145261	25146370
chr11	26359269	26360306		chr11	25185190	25186707
chr11	26653863	26654752		chr11	25317255	25318723
chr11	26661550	26663043		chr11	25556246	25557264
chr11	26804634	26805334		chr11	25563510	25564440
chr11	27477386	27478160		chr11	25566569	25567590
chr11	27614419	27615711		chr11	25579830	25580828
chr11	27631305	27632784		chr11	25961378	25962757
chr11	27666680	27668118		chr11	26073631	26073787
chr11	27713861	27715537		chr11	26074249	26074465
chr11	27775635	27776850		chr11	26084388	26085338
chr11	29566583	29566763		chr11	26087658	26088755
chr11	30210365	30210480		chr11	26114044	26115156
chr11	30224099	30225673		chr11	26341981	26343517
chr11	30225676	30227080		chr11	26348410	26349099
chr11	30240235	30241279		chr11	26942896	26943564
chr11	30258473	30259552		chr11	27658695	27659646
chr11	30969618	30971244		chr11	27705566	27706779
chr11	31306796	31308527		chr11	27717712	27718629
chr11	31311162	31312057		chr11	29699950	29704921
chr11	33566199	33566989		chr11	30233926	30237576
chr11	33699631	33699823		chr11	30254983	30255946
chr11	33921356	33922217		chr11	30785188	30785803
chr11	33987069	33987835		chr11	30791040	30792622
chr11	34006326	34007891		chr11	30793949	30795514
chr11	34229533	34230343		chr11	31089237	31090327
chr11	34321944	34322923		chr11	31091499	31092528
chr11	34662249	34663012		chr11	31104609	31106013
chr11	34671497	34672340		chr11	31313025	31314384
chr11	34677790	34679831		chr11	31320299	31321366
chr11	34682843	34683561		chr11	31364812	31366145
chr11	34683968	34686491		chr11	33750147	33750843
chr11	34687127	34688150		chr11	34003787	34005381
chr11	34724586	34725470		chr11	34009432	34010080
chr11	34883942	34884522		chr11	34664661	34665697
chr11	35502262	35503218		chr11	34674852	34676405
chr11	35518179	35519181		chr11	34691621	34693145
chr11	35584552	35585984		chr11	34696625	34697846
chr11	35605869	35606770		chr11	34764574	34765540
chr11	35612682	35614067		chr11	34873692	34875536
chr11	35687659	35688634		chr11	34879061	34880908
chr11	35694387	35695188		chr11	34895682	34896695
chr11	35700125	35701023		chr11	35534606	35535754
chr11	35784995	35787819		chr11	35541559	35542302
chr11	36100859	36101874		chr11	35570403	35571299
chr11	37407208	37407855		chr11	35597505	35598555
chr11	37411811	37413982		chr11	35601120	35602019
chr11	37542096	37542806		chr11	35622801	35624153
chr11	37574702	37575867		chr11	35625501	35626263
chr11	37579872	37580712		chr11	35628333	35629899
chr11	37710296	37711643		chr11	35929886	35930821
chr11	38189485	38190357		chr11	36791799	36792456
chr11	38194337	38195131		chr11	36855723	36856508
chr11	38203620	38204353		chr11	37719669	37720226
chr11	38882338	38883002		chr11	37728145	37728507
chr11	39680952	39682347		chr11	38872962	38874153
chr11	39950146	39951006		chr11	39775353	39776275
chr11	39953365	39953973		chr11	39794074	39794910
chr11	40184441	40185123		chr11	40435596	40437087
chr11	40186804	40187789		chr11	40442949	40443635
chr11	40190075	40190909		chr11	40447223	40448080
chr11	40422843	40423698		chr11	40517150	40519677
chr11	40487123	40489628		chr11	40521587	40523935
chr11	40525513	40526970		chr11	40532705	40533753
chr11	40564009	40564777		chr11	40534223	40535705
chr11	41900868	41902503		chr11	40537389	40537899
chr11	42014073	42014860		chr11	41353928	41354729
chr11	42448667	42449668		chr11	41874034	41875127
chr11	42453870	42454755		chr11	41875858	41876485
chr11	42457636	42458465		chr11	42022180	42023385
chr11	42736912	42737742		chr11	42096457	42097574
chr11	42899421	42899793		chr11	42105123	42105942
chr11	42901132	42901873		chr11	42758628	42760211
chr11	42904850	42906191		chr11	42955440	42956296
chr11	42906737	42907475		chr11	43085331	43086296
chr11	42974959	42975242		chr11	43188682	43189851
chr11	43133996	43135341		chr11	43334035	43335440
chr11	43135484	43135744		chr11	43559295	43560110
chr11	43135756	43136758		chr11	43638406	43639004
chr11	43399193	43400075		chr11	43980552	43981936
chr11	43403374	43404351		chr11	43992326	43996184
chr11	43404371	43405569		chr11	43998309	43998926
chr11	44008005	44008179		chr11	44002185	44003806
chr11	44015465	44017342		chr11	44033259	44034235
chr11	44439074	44439992		chr11	44120426	44121366
chr11	44440620	44442439		chr11	44341724	44343471
chr11	44454625	44455534		chr11	44386266	44387121
chr11	44483064	44485641		chr11	44387504	44390173
chr11	44488049	44489196		chr11	44392176	44393054
chr11	44504821	44505689		chr11	44394765	44396039
chr11	44506746	44506813		chr11	44401557	44406401
chr11	44536414	44536825		chr11	44407892	44409151
chr11	44573244	44574939		chr11	44410269	44414064
chr11	44760832	44762028		chr11	44417121	44419828
chr11	44929255	44930778		chr11	44422680	44423696
chr11	45073014	45073864		chr11	44425736	44426552
chr11	45077870	45079131		chr11	44427404	44429704
chr12	61227	62118		chr11	44433912	44437153
chr12	98398	99612		chr11	44443650	44445704
chr12	685328	685981		chr11	44451940	44454023
chr12	702132	704892		chr11	44469215	44471037
chr12	715550	716762		chr11	44472213	44472935
chr12	742917	743732		chr11	44473922	44474862
chr12	762043	763269		chr11	44474985	44476269
chr12	1214190	1215104		chr11	44477345	44479074
chr12	3382493	3383307		chr11	44480095	44482571
chr12	3536983	3537641		chr11	44486371	44487767
chr12	3653156	3653900		chr11	44497072	44497242
chr12	3654433	3655143		chr11	44497284	44498045
chr12	3789411	3790314		chr11	44506989	44509459
chr12	3904119	3905133		chr11	44510446	44511181
chr12	4661629	4663849		chr11	44511975	44515038
chr12	4741337	4742824		chr11	44515780	44517982
chr12	4750256	4752600		chr11	44519125	44520219
chr12	4753571	4754031		chr11	44521184	44522215
chr12	4754079	4754913		chr11	44523425	44524481
chr12	4966564	4967901		chr11	44529040	44529630
chr12	4982259	4983214		chr11	44529976	44530947
chr12	5199046	5200045		chr11	44555266	44555882
chr12	5232318	5233328		chr11	44772902	44774091
chr12	5249474	5250339		chr11	44807666	44809023
chr12	5973751	5974234		chr11	45059308	45061443
chr12	5974634	5975663		chr12	153737	154589
chr12	5977666	5978629		chr12	276774	277943
chr12	5980064	5981542		chr12	484876	486159
chr12	5982212	5985127		chr12	706149	707350
chr12	5995530	5996328		chr12	733866	739082
chr12	6037437	6038419		chr12	1025504	1026341
chr12	6146454	6147760		chr12	1434606	1436302
chr12	6292400	6293142		chr12	1441603	1443445
chr12	7176532	7177800		chr12	1572807	1573621
chr12	7602165	7602846		chr12	1939241	1940337
chr12	7681747	7682507		chr12	3162089	3163302
chr12	7699616	7699636		chr12	3377178	3379535
chr12	7737375	7737897		chr12	3745537	3746673
chr12	7741446	7742635		chr12	3835138	3836280
chr12	7809255	7810002		chr12	4401294	4401918
chr12	7831711	7832337		chr12	4521664	4523059
chr12	8220686	8221901		chr12	4778539	4780521
chr12	8283125	8283985		chr12	4788144	4789172
chr12	8649125	8649773		chr12	4954953	4956548
chr12	8651559	8652327		chr12	5231037	5231521
chr12	8656178	8657500		chr12	5282960	5284082
chr12	8659745	8661083		chr12	7257833	7258771
chr12	8662671	8663443		chr12	7838038	7839335
chr12	8693247	8693846		chr12	7950548	7951609
chr12	8698285	8700020		chr12	8096340	8097411
chr12	8711150	8711824		chr12	8109655	8110486
chr12	8713458	8714427		chr12	8203864	8205311
chr12	8800141	8801415		chr12	8210939	8212131
chr12	9039415	9040492		chr12	8250742	8251621
chr12	9359717	9361217		chr12	8330437	8331936
chr12	10107201	10108141		chr12	8338937	8340493
chr12	10362959	10365299		chr12	8602173	8603125
chr12	10949971	10951410		chr12	8610953	8611426
chr12	10952797	10953633		chr12	8630299	8631004
chr12	10955396	10956969		chr12	8632699	8635007
chr12	10962763	10963912		chr12	8636769	8637832
chr12	11080279	11081524		chr12	8639440	8640654
chr12	11769838	11770680		chr12	8653730	8655227
chr12	13273768	13274960		chr12	8669713	8670600
chr12	13704718	13705841		chr12	8673254	8674357
chr12	15119318	15120108		chr12	8680835	8681861
chr12	15327801	15328713		chr12	8683024	8684340
chr12	15522801	15524421		chr12	8689695	8691920
chr12	15656658	15656665		chr12	8694529	8695870
chr12	15658803	15659850		chr12	8700758	8702482
chr12	15683106	15683800		chr12	8715951	8717828
chr12	15693210	15694667		chr12	8719330	8722510
chr12	15709611	15710346		chr12	8739303	8739979
chr12	15734975	15736146		chr12	8744173	8745194
chr12	16236614	16237765		chr12	8746105	8746998
chr12	16290251	16292327		chr12	8749207	8750695
chr12	16294459	16295197		chr12	8753521	8755746
chr12	16318821	16319849		chr12	8758312	8759607
chr12	16846809	16847223		chr12	8766203	8766841
chr12	16907664	16908630		chr12	8768136	8769086
chr12	17626594	17627051		chr12	8770125	8771614
chr12	17633790	17634718		chr12	8776960	8778625
chr12	17649518	17650397		chr12	8801759	8802509
chr12	18182766	18184541		chr12	8803642	8804687
chr12	18185135	18186261		chr12	8807580	8808567
chr12	18642311	18643065		chr12	8810063	8811983
chr12	18643180	18644257		chr12	8820130	8821345
chr12	18644408	18645175		chr12	9030625	9031343
chr12	19022171	19024670		chr12	9738638	9739415
chr12	19126376	19126389		chr12	10807514	10808282
chr12	19132343	19133183		chr12	10842690	10843338
chr12	19135441	19136672		chr12	10855045	10856084
chr12	19864496	19865055		chr12	11005686	11006485
chr12	19868901	19870882		chr12	14117106	14117947
chr12	19875698	19876452		chr12	14283758	14284880
chr12	19883425	19884605		chr12	14286316	14291127
chr12	19885869	19887677		chr12	14292646	14336721
chr12	19972119	19973331		chr12	14341773	14404442
chr12	19976183	19977420		chr12	14411208	14412335
chr12	19980946	19982317		chr12	15123206	15123668
chr12	19988079	19988694		chr12	15234572	15235852
chr12	19988879	19990223		chr12	15335459	15337436
chr12	20006595	20007552		chr12	15739081	15740055
chr12	20011911	20012589		chr12	16256657	16257485
chr12	20274179	20274750		chr12	16264407	16266250
chr12	20274971	20275530		chr12	16270312	16271628
chr12	20302459	20303198		chr12	16273695	16274864
chr12	20308816	20309746		chr12	16279320	16281471
chr12	20309841	20310310		chr12	16297631	16299033
chr12	21652035	21652881		chr12	16299625	16301251
chr12	21915653	21916333		chr12	16847381	16848278
chr12	22107164	22107874		chr12	16945086	16946214
chr12	22112572	22113745		chr12	16967159	16968146
chr12	22277801	22278915		chr12	16970310	16970539
chr12	22410531	22411274		chr12	16970665	16971520
chr12	22412798	22416149		chr12	17055369	17056498
chr12	22603404	22604258		chr12	17103563	17105011
chr12	22730895	22731688		chr12	17115560	17116512
chr12	22736502	22737339		chr12	17116661	17117741
chr12	23189501	23190835		chr12	17221571	17222856
chr12	23299067	23300051		chr12	17297803	17299249
chr12	23304112	23304756		chr12	18623737	18625393
chr12	23304900	23306099		chr12	19126413	19127468
chr12	23307810	23308708		chr12	19151534	19152285
chr12	23343828	23345667		chr12	19880603	19882394
chr12	23351276	23353416		chr12	19962822	19963839
chr12	23454607	23455716		chr12	19983900	19986156
chr12	23535510	23536026		chr12	20043212	20044135
chr12	23536101	23536276		chr12	20316917	20318405
chr12	23772264	23773072		chr12	20314435	20316629
chr12	23828501	23829186		chr12	20328755	20330289
chr12	23838186	23838778		chr12	21161435	21162261
chr12	23847984	23848951		chr12	21834769	21835448
chr12	23942038	23943034		chr12	22725970	22726839
chr12	23945301	23947431		chr12	22815922	22818053
chr12	24675751	24677358		chr12	23111712	23112382
chr12	24707115	24707680		chr12	23201483	23202516
chr12	24714878	24716911		chr12	23206684	23207394
chr12	24717025	24718240		chr12	23215683	23216827
chr12	24719579	24720496		chr12	23241480	23242233
chr12	25014550	25015235		chr12	23367761	23368223
chr12	25387407	25388383		chr12	23384356	23385390
chr12	25626896	25627934		chr12	23391804	23392812
chr12	25689409	25690561		chr12	23397338	23398880
chr12	25729992	25731040		chr12	23466676	23469402
chr12	25745327	25746093		chr12	23475037	23475914
chr12	25746452	25747489		chr12	23480660	23481271
chr12	26361199	26362409		chr12	23503475	23504584
chr12	26440261	26441655		chr12	23532916	23533801
chr12	26599565	26600321		chr12	23700432	23701076
chr12	26825029	26826012		chr12	24681499	24682941
chr12	26831914	26832740		chr12	25209664	25210687
chr12	27180080	27181055		chr12	25212922	25213856
chr12	28001049	28002848		chr12	25226792	25228983
chr12	28402830	28403957		chr12	25233497	25235027
chr12	28418158	28419246		chr12	25238152	25239124
chr12	28438649	28439609		chr12	25244428	25246056
chr12	28452900	28453771		chr12	25255546	25258008
chr12	29405176	29406297		chr12	25259435	25260382
chr12	29945733	29946706		chr12	25263040	25263903
chr12	29947488	29948701		chr12	25264080	25264118
chr12	29970988	29972658		chr12	25264133	25266738
chr12	30142843	30144907		chr12	25269655	25271098
chr12	30147182	30148180		chr12	25277991	25279617
chr12	30305960	30308055		chr12	25280663	25281835
chr12	30341402	30342266		chr12	25358352	25359136
chr12	30661391	30662356		chr12	25370194	25371522
chr12	30952560	30953800		chr12	25545954	25546681
chr12	30995397	30996229		chr12	25636048	25636966
chr12	31553219	31554469		chr12	25685919	25686975
chr12	33363826	33364647		chr12	25728581	25729928
chr12	33389963	33390892		chr12	25750069	25750730
chr12	33392756	33394252		chr12	25750830	25752666
chr12	33399280	33400658		chr12	25758165	25759465
chr12	33403291	33403667		chr12	25764194	25765160
chr12	33430074	33430889		chr12	25768591	25769540
chr12	33527516	33528149		chr12	25855628	25857418
chr12	33650454	33651434		chr12	25869379	25870312
chr12	33658033	33658994		chr12	25873227	25874554
chr12	33700926	33702393		chr12	26696177	26697243
chr12	33771516	33773574		chr12	26701833	26702574
chr12	33838118	33839102		chr12	26704380	26705370
chr12	33842080	33843095		chr12	26712139	26713230
chr12	33891764	33892162		chr12	26723185	26724127
chr12	33897642	33899437		chr12	26725588	26726492
chr12	33912281	33913070		chr12	26728371	26729939
chr12	33952181	33953459		chr12	26730932	26731990
chr12	33954557	33955737		chr12	26741383	26742776
chr12	34066575	34067570		chr12	26745085	26746025
chr12	34174141	34177228		chr12	26748892	26749962
chr12	34204525	34205398		chr12	26751435	26754003
chr12	34207733	34208524		chr12	26763517	26764584
chr12	34208554	34209929		chr12	26812495	26813564
chr12	34211768	34213076		chr12	26817427	26820053
chr12	34214499	34216022		chr12	26821040	26822706
chr12	34222878	34223671		chr12	26827030	26828070
chr12	34223750	34224492		chr12	26835070	26836479
chr12	34225964	34226292		chr12	27155265	27155812
chr12	34228720	34231205		chr12	27156100	27158504
chr12	34235144	34236387		chr12	27176702	27178258
chr12	34237997	34238892		chr12	28817845	28819703
chr12	34259792	34260858		chr12	28827322	28828322
chr12	34333695	34334380		chr12	29009189	29009997
chr12	34385679	34386535		chr12	29977947	29978769
chr12	34529008	34529975		chr12	30002777	30003833
chr12	34552603	34553667		chr12	30318232	30319008
chr12	34615616	34617242		chr12	30417798	30419125
chr12	34617491	34622840		chr12	30419246	30420758
chr12	34971690	34972415		chr12	30957041	30957955
chr12	35211329	35212885		chr12	30979413	30981171
chr12	36128952	36129759		chr12	31386028	31387339
chr12	36131952	36133855		chr12	31507505	31509809
chr12	36135911	36136832		chr12	31520386	31521177
chr12	36304197	36304986		chr12	31526493	31527752
chr12	36307115	36308282		chr12	31530884	31531998
chr12	36310598	36311295		chr12	31532035	31532749
chr12	36340830	36342119		chr12	31545067	31546453
chr12	36344573	36345429		chr12	31546856	31547650
chr12	36348047	36349522		chr12	31562536	31563170
chr12	36436836	36438415		chr12	31563714	31563958
chr12	36460133	36460821		chr12	31565043	31566512
chr12	36760199	36760948		chr12	31577071	31578644
chr12	37138680	37139322		chr12	31999458	32000829
chr12	37248671	37249718		chr12	33216795	33218208
chr12	37272043	37272931		chr12	33221714	33223382
chr12	37971917	37972933		chr12	33672982	33674661
chr12	38411310	38412370		chr12	33796036	33797112
chr12	40535843	40536697		chr12	33823960	33824892
chr12	41010017	41011313		chr12	33852584	33855569
chr12	41208683	41209532		chr12	33887071	33888061
chr12	43424064	43424443		chr12	33890254	33890947
chr12	44679473	44680806		chr12	34159242	34160492
chr12	44683396	44684564		chr12	34161233	34162359
chr12	45011978	45012774		chr12	34178979	34179811
chr12	45413253	45414369		chr12	34180837	34181834
chr12	46613163	46613988		chr12	34186667	34187728
chr12	46823180	46823989		chr12	34189154	34191092
chr12	46869366	46869455		chr12	34197052	34198604
chr12	46894675	46895281		chr12	34244764	34245734
chr12	46896611	46897518		chr12	34270204	34271779
chr12	46903492	46904280		chr12	34366482	34368773
chr12	46917895	46918791		chr12	34375321	34376044
chr12	47684284	47684361		chr12	34389409	34390547
chr12	47684668	47685695		chr12	34502612	34503492
chr12	48333968	48334781		chr12	34546341	34547256
chr12	48353391	48354617		chr12	34556954	34557895
chr12	48372004	48373390		chr12	34585132	34585997
chr12	48436431	48436939		chr12	34645930	34646581
chr12	48452878	48453726		chr12	34646626	34648230
chr12	48599112	48600650		chr12	34809313	34810327
chr12	48601521	48603589		chr12	34847607	34848529
chr12	48609368	48610733		chr12	35126787	35127866
chr12	49047805	49048679		chr12	35396130	35397206
chr13	18868	20384		chr12	36144534	36145972
chr13	128284	129074		chr12	36142275	36143882
chr13	351855	352048		chr12	36147055	36150374
chr13	549892	550866		chr12	36424454	36425471
chr13	1233161	1234426		chr12	36651049	36652155
chr13	1380133	1381074		chr12	37119557	37120585
chr13	2861252	2862130		chr12	37265575	37266339
chr13	2887549	2888724		chr12	37268413	37269985
chr13	3757260	3760320		chr12	38257909	38258713
chr13	3760753	3764702		chr12	38368662	38370924
chr13	3796583	3798176		chr12	38392813	38393383
chr13	3803478	3803636		chr12	42918529	42919561
chr13	3936892	3937570		chr12	42928617	42929734
chr13	3949202	3950229		chr12	43371643	43372721
chr13	4103918	4104932		chr12	44827071	44828051
chr13	4276810	4277456		chr12	46781328	46782650
chr13	4383310	4383989		chr12	46828306	46829637
chr13	4398020	4398602		chr12	46874440	46876155
chr13	4401280	4402245		chr12	46883380	46885398
chr13	4407293	4408489		chr12	46906042	46907668
chr13	4505792	4507460		chr12	47714911	47715949
chr13	4536089	4537126		chr12	48214945	48215776
chr13	4623963	4624946		chr12	48306539	48307557
chr13	4647356	4649323		chr12	48346477	48347416
chr13	4702582	4703861		chr12	48347767	48350200
chr13	4705833	4706945		chr12	48350229	48350525
chr13	4925656	4926413		chr12	48392817	48393553
chr13	5325440	5327110		chr12	48428999	48429978
chr13	5362006	5362163		chr12	48590114	48591313
chr13	5362302	5362954		chr12	48591321	48592260
chr13	5433165	5433839		chr12	49088602	49090359
chr13	5434127	5436918		chr13	476283	476935
chr13	5444889	5445946		chr13	732563	733520
chr13	5775188	5776220		chr13	1045291	1046214
chr13	5796516	5797319		chr13	1056665	1058145
chr13	5840977	5842089		chr13	1059455	1060910
chr13	5954992	5956008		chr13	1061721	1064243
chr13	6094558	6096386		chr13	1099784	1100765
chr13	7056519	7058437		chr13	1338869	1340429
chr13	7069233	7070131		chr13	1347261	1348212
chr13	7967265	7968410		chr13	2147028	2148043
chr13	8275100	8276124		chr13	2345363	2346948
chr13	8290282	8290512		chr13	2364270	2365271
chr13	8410481	8411606		chr13	2780104	2781127
chr13	8523764	8524566		chr13	2847063	2848459
chr13	9349908	9350646		chr13	2850494	2851230
chr13	9373422	9374136		chr13	2863356	2865455
chr13	9563970	9563983		chr13	2866730	2868427
chr13	10530084	10531116		chr13	3270557	3271834
chr13	10559843	10561906		chr13	3271857	3272994
chr13	10563847	10565037		chr13	3778827	3781130
chr13	10570951	10572295		chr13	3781397	3785964
chr13	10588964	10590257		chr13	3799579	3802975
chr13	11306404	11306944		chr13	3957653	3958684
chr13	11691030	11691804		chr13	4289542	4290366
chr13	11736228	11737002		chr13	4380780	4381953
chr13	11749317	11750896		chr13	4386835	4387531
chr13	11780571	11781924		chr13	4538711	4539983
chr13	11794033	11794855		chr13	4610862	4611791
chr13	11794943	11795830		chr13	4671159	4673065
chr13	11921657	11923687		chr13	4686859	4687758
chr13	12502696	12503262		chr13	4728233	4729044
chr13	12896740	12898195		chr13	5228294	5229309
chr13	12903993	12905312		chr13	5257250	5258611
chr13	12905972	12907039		chr13	5271478	5272300
chr13	13559530	13561363		chr13	5320495	5321910
chr13	13648832	13649844		chr13	5327877	5328835
chr13	13651215	13652086		chr13	5330869	5331889
chr13	13812798	13813765		chr13	5332600	5333878
chr13	13824012	13825133		chr13	5336102	5336811
chr13	13832027	13832230		chr13	5343943	5345844
chr13	13832373	13833432		chr13	5347963	5348874
chr13	13850374	13851657		chr13	5350211	5351123
chr13	13868143	13869080		chr13	5359719	5360903
chr13	13911696	13912334		chr13	5365355	5367332
chr13	13949623	13950767		chr13	5370367	5371564
chr13	14796120	14797380		chr13	5377527	5378516
chr13	15002819	15004202		chr13	5388152	5389991
chr13	15079152	15079741		chr13	5417983	5418069
chr13	15566061	15566653		chr13	5725162	5725446
chr13	15593916	15595945		chr13	5725593	5725791
chr13	15598565	15600381		chr13	5750020	5752808
chr13	15607103	15608345		chr13	5762987	5763797
chr13	15618370	15619900		chr13	6010412	6011645
chr13	15636838	15638257		chr13	6051743	6052984
chr13	15654251	15659210		chr13	6096642	6097872
chr13	15851029	15851879		chr13	7299226	7299843
chr13	15860331	15860992		chr13	8317045	8317907
chr13	15868430	15869370		chr13	9380966	9382020
chr13	15869469	15870120		chr13	10327021	10328806
chr13	17337597	17339862		chr13	10915160	10916181
chr13	17562028	17562804		chr13	11161773	11162848
chr13	17611656	17612599		chr13	11220891	11221846
chr13	17626640	17627981		chr13	11288773	11290023
chr13	17640787	17641475		chr13	11321472	11323521
chr13	17700753	17701972		chr13	11685139	11686741
chr13	17751995	17753531		chr13	11743436	11744805
chr13	18127986	18129127		chr13	11759530	11760848
chr13	18186706	18187256		chr13	11769712	11770487
chr13	18469222	18470111		chr13	11798517	11800548
chr13	18488551	18489203		chr13	11809212	11810082
chr13	18489633	18489654		chr13	12907779	12909394
chr13	18489661	18491175		chr13	13157168	13158177
chr13	18507111	18507925		chr13	13819185	13820730
chr13	18510396	18513135		chr13	14783217	14784610
chr13	18554087	18555144		chr13	15362008	15363216
chr13	18699512	18699639		chr13	15364004	15371675
chr13	19760679	19761263		chr13	15372010	15377226
chr13	21517222	21518178		chr13	15378957	15388541
chr13	21701930	21702775		chr13	15389303	15393503
chr13	21709468	21710502		chr13	15395838	15398585
chr13	21908313	21909406		chr13	15399118	15400313
chr13	21945384	21946262		chr13	15400339	15401094
chr13	21952554	21953835		chr13	15401701	15405107
chr13	21967984	21968700		chr13	15405467	15406393
chr13	21970012	21971069		chr13	15408137	15408947
chr13	21979722	21980689		chr13	15409314	15410459
chr13	22020335	22022241		chr13	15411303	15412630
chr13	22067666	22068504		chr13	15417677	15418531
chr13	22183590	22184610		chr13	15426963	15427908
chr13	22564512	22565999		chr13	15428451	15431391
chr13	22566254	22567249		chr13	15431560	15433012
chr13	23773145	23774741		chr13	15433037	15433850
chr13	24013082	24014083		chr13	15435037	15436709
chr13	24062397	24063390		chr13	15703594	15705095
chr13	24225306	24226129		chr13	16157869	16158902
chr13	24227468	24228193		chr13	16874944	16876011
chr13	24232209	24233211		chr13	16994315	16995346
chr13	24238337	24239255		chr13	17063018	17064988
chr13	24241379	24242253		chr13	17073536	17074937
chr13	24260879	24261947		chr13	17262485	17263307
chr13	24587452	24588151		chr13	17696084	17697673
chr13	24774820	24775089		chr13	18129781	18131523
chr13	24814737	24815531		chr13	18434299	18435606
chr13	24852047	24853472		chr13	18682431	18683304
chr13	24891119	24892017		chr13	18683590	18686026
chr13	24898071	24899578		chr13	18695889	18697060
chr13	25014146	25015797		chr13	18698248	18699194
chr13	25638526	25639927		chr13	18700036	18701571
chr13	26940470	26941732		chr13	18725999	18726890
chr13	27031621	27032351		chr13	18729573	18730319
chr13	27133502	27134570		chr13	18735771	18737535
chr13	27648460	27649601		chr13	18792989	18794183
chr13	27652492	27653155		chr13	18812146	18813288
chr13	27671755	27672664		chr13	18978783	18993754
chr13	28118813	28120135		chr13	19034398	19040218
chr13	29148414	29149173		chr13	19044441	19049587
chr13	30545338	30546154		chr13	19049701	19049747
chr13	30549751	30551343		chr13	19753710	19754743
chr13	30562932	30564103		chr13	21913649	21914645
chr13	30565384	30567476		chr13	21927202	21928058
chr13	30651570	30652142		chr13	21932480	21934073
chr13	30722212	30722906		chr13	22014995	22016155
chr13	30723583	30724644		chr13	22165640	22166459
chr13	31264894	31265795		chr13	22247321	22248121
chr13	31296230	31296842		chr13	22428689	22429508
chr13	31300943	31302105		chr13	22434654	22435624
chr13	31662139	31662930		chr13	22653411	22654395
chr13	31806984	31808014		chr13	22873478	22874609
chr13	31905675	31907247		chr13	22949924	22950544
chr13	31935202	31936481		chr13	23062480	23063850
chr13	31983182	31983935		chr13	23068321	23069279
chr13	31984542	31985163		chr13	23525571	23526541
chr13	32744393	32744740		chr13	23829092	23830676
chr13	32747190	32747897		chr13	23837880	23838822
chr13	32758573	32759923		chr13	24056969	24058489
chr13	32760140	32760391		chr13	24185552	24187460
chr13	32764646	32766064		chr13	24313359	24314079
chr13	32897722	32898715		chr13	24319303	24321211
chr13	32899068	32899753		chr13	24338192	24339304
chr13	32909304	32911076		chr13	24372294	24372932
chr13	32978464	32978999		chr13	24377308	24378754
chr13	33117526	33117651		chr13	24383600	24384418
chr13	33152759	33153657		chr13	24410179	24411105
chr13	33534481	33535521		chr13	24760512	24761785
chr13	33586669	33588214		chr13	24764466	24765922
chr13	34722635	34723705		chr13	24799184	24800215
chr13	35247771	35248546		chr13	24803749	24805007
chr13	35334604	35336657		chr13	24810897	24812449
chr13	35337120	35338760		chr13	24830712	24832262
chr13	35711377	35711957		chr13	24838491	24839909
chr13	35763161	35764115		chr13	24875148	24876009
chr13	35764135	35765367		chr13	24969487	24969644
chr13	35829926	35830666		chr13	24999766	25001089
chr13	35925566	35925852		chr13	25044363	25044641
chr13	36261274	36261726		chr13	25047668	25048708
chr13	36263824	36265514		chr13	25052814	25054436
chr13	36289138	36289448		chr13	25065529	25067116
chr13	36370264	36371549		chr13	25451967	25453317
chr13	36615010	36615128		chr13	25652885	25654410
chr13	36831547	36831761		chr13	25669219	25670580
chr13	36881486	36881746		chr13	26916253	26917801
chr13	36908373	36910075		chr13	27138486	27140183
chr13	36994083	36994963		chr13	27144301	27144869
chr13	37387173	37388424		chr13	27152839	27153874
chr13	37391157	37392293		chr13	27645151	27646732
chr13	37504241	37505186		chr13	27660340	27661482
chr13	37521536	37522181		chr13	27718416	27719063
chr13	38341956	38343239		chr13	27721139	27722201
chr13	39151108	39152271		chr13	28102969	28103558
chr13	40141765	40142672		chr13	28401047	28401862
chr13	40161093	40161769		chr13	28576394	28578343
chr13	40188987	40190635		chr13	28691446	28692358
chr13	40212611	40213455		chr13	28700455	28701342
chr13	40283568	40284678		chr13	28711994	28712755
chr13	40292139	40293719		chr13	30181977	30183066
chr13	40310719	40311514		chr13	30190730	30192189
chr13	40389149	40389871		chr13	30305259	30305858
chr13	42252065	42253183		chr13	30319991	30320978
chr13	42263091	42263904		chr13	30328929	30329128
chr13	42264412	42267917		chr13	30332229	30333417
chr13	42271147	42272943		chr13	30335310	30336209
chr13	42284868	42285904		chr13	30356595	30358367
chr13	42290902	42291557		chr13	30362832	30363877
chr13	42294797	42297155		chr13	30400665	30401783
chr13	42301511	42301832		chr13	30401856	30403626
chr13	43061876	43062758		chr13	30445317	30446202
chr13	43166200	43167058		chr13	30473991	30474814
chr13	44588787	44590143		chr13	30486001	30487283
chr13	44595508	44597278		chr13	30489375	30490276
chr13	44725705	44726645		chr13	30491379	30492368
chr13	44731153	44733381		chr13	30493183	30493228
chr13	44791107	44791899		chr13	30493839	30496953
chr13	44802389	44803642		chr13	30504414	30505770
chr13	44811088	44812090		chr13	30546453	30547300
chr13	44903184	44903845		chr13	30559492	30560766
chr13	45382863	45383660		chr13	30598052	30598738
chr13	45384674	45385297		chr13	31298570	31299973
chr13	45963864	45965125		chr13	31303262	31304701
chr13	45979904	45981101		chr13	31732268	31733178
chr13	46040857	46042028		chr13	31825451	31826366
chr13	46042076	46043043		chr13	32616579	32617651
chr13	46169238	46170301		chr13	32737918	32740250
chr13	46290341	46291011		chr13	32762006	32763577
chr13	46291109	46291287		chr13	32916658	32917842
chr13	46922011	46922820		chr13	33261108	33262175
chr13	46928669	46929686		chr13	33310779	33311750
chr13	46965810	46967312		chr13	33311788	33311797
chr13	47093326	47094355		chr13	33789487	33790519
chr13	47101968	47102922		chr13	34096175	34097119
chr13	47104693	47105276		chr13	34647316	34648425
chr13	47664165	47665107		chr13	34688136	34690565
chr13	47681842	47682777		chr13	34705621	34706617
chr13	47699982	47700525		chr13	34724408	34725486
chr13	48217061	48218102		chr13	35030921	35032399
chr13	48472445	48473226		chr13	35232124	35232967
chr13	48824952	48825214		chr13	35251237	35252180
chr13	48829349	48830518		chr13	35652593	35654120
chr13	48849003	48849282		chr13	35705007	35706050
chr13	48882084	48883015		chr13	35774384	35776221
chr13	48926868	48926918		chr13	35875492	35877307
chr13	48932791	48933715		chr13	35877522	35878394
chr13	49011083	49012711		chr13	35878667	35880129
chr13	49069859	49070979		chr13	35881404	35883436
chr13	49081808	49082726		chr13	35884356	35885727
chr13	49145753	49146726		chr13	35894905	35895756
chr13	49147603	49148272		chr13	35898547	35899829
chr13	49149667	49150219		chr13	35899967	35900436
chr13	49158375	49159057		chr13	35905440	35906702
chr13	49181090	49181701		chr13	36269233	36270477
chr13	49714495	49715444		chr13	36277678	36278852
chr13	49727532	49728392		chr13	36285747	36287750
chr13	50233521	50234155		chr13	36402824	36403558
chr13	51377455	51378333		chr13	36426987	36427071
chr13	51610369	51612096		chr13	36427236	36428203
chr13	51607744	51610341		chr13	36619628	36620538
chr13	51612144	51612302		chr13	36616287	36618569
chr14	267729	269033		chr13	36819645	36820657
chr14	273644	275193		chr13	36821748	36822633
chr14	419952	420776		chr13	36826345	36827326
chr14	448236	449431		chr13	37040011	37041239
chr14	1031481	1032181		chr13	37320285	37321054
chr14	1080401	1081689		chr13	37328137	37328893
chr14	1351562	1352778		chr13	37374555	37375526
chr14	1424314	1425509		chr13	40146557	40148211
chr14	1427190	1430148		chr13	41562780	41563550
chr14	2007186	2008459		chr13	41772188	41773257
chr14	2486632	2487513		chr13	42268881	42270195
chr14	2864051	2864890		chr13	42292962	42294476
chr14	3920256	3921397		chr13	42302089	42303836
chr14	3939257	3939986		chr13	42413296	42414217
chr14	3981293	3982299		chr13	42459490	42461076
chr14	3989461	3992540		chr13	42581820	42582844
chr14	6791592	6792458		chr13	42627485	42628216
chr14	6795951	6796637		chr13	43024639	43025144
chr14	8189009	8189724		chr13	43181434	43182657
chr14	8223862	8224912		chr13	44592039	44593539
chr14	8351096	8352289		chr13	44675103	44676912
chr14	9240950	9241467		chr13	44686747	44687613
chr14	9391137	9391775		chr13	44816812	44817372
chr14	10312249	10313784		chr13	44827523	44828568
chr14	11763316	11764192		chr13	44867834	44868986
chr14	11868154	11869708		chr13	44916174	44916681
chr14	12720825	12722651		chr13	44916694	44917713
chr14	13182938	13183924		chr13	45445184	45446525
chr14	14161932	14162819		chr13	45972213	45973611
chr14	14303841	14304790		chr13	46021726	46022467
chr14	14651312	14652936		chr13	46422622	46423612
chr14	14676408	14678283		chr13	46423668	46424886
chr14	15455364	15456060		chr13	46434279	46435242
chr14	15465615	15465722		chr13	46444493	46445241
chr14	15470808	15472306		chr13	46585385	46587083
chr14	15475287	15475627		chr13	46892785	46893935
chr14	15488072	15489109		chr13	46898803	46902898
chr14	15490463	15491395		chr13	46941658	46942677
chr14	16222713	16223775		chr13	47074140	47075213
chr14	16223848	16225180		chr13	47404358	47405493
chr14	16855289	16856123		chr13	47529544	47532343
chr14	17199092	17199762		chr13	47724403	47725025
chr14	19997982	19999509		chr13	48533128	48533848
chr14	20015128	20015818		chr13	48847483	48848976
chr14	20046498	20047125		chr13	48924406	48926419
chr14	20139313	20140175		chr13	48933914	48935796
chr14	20163215	20164048		chr13	49004585	49006319
chr14	20191240	20192120		chr13	49007707	49010668
chr14	20199199	20200225		chr13	49026847	49028474
chr14	20232593	20233526		chr13	49037811	49039159
chr14	20349932	20352466		chr13	49039928	49040552
chr14	20369440	20370540		chr13	49043666	49045183
chr14	20644034	20644799		chr13	49050967	49053027
chr14	20645139	20646449		chr13	49066718	49067552
chr14	20649150	20650068		chr13	49072785	49074456
chr14	20650542	20652588		chr13	49077275	49078279
chr14	20653019	20653574		chr13	49082815	49083782
chr14	20653667	20656125		chr13	49111249	49111992
chr14	20657447	20659260		chr13	49113831	49113979
chr14	20661190	20662193		chr13	49134825	49135778
chr14	20668506	20669490		chr13	49143064	49144751
chr14	20866401	20867418		chr13	49160677	49161950
chr14	20880313	20881359		chr13	49163779	49165183
chr14	20949903	20950859		chr13	49168654	49169862
chr14	21076695	21077671		chr13	49182844	49184253
chr14	21081665	21082516		chr13	49185099	49186452
chr14	21781274	21782762		chr13	49186579	49187423
chr14	22067910	22068653		chr13	49189443	49191823
chr14	22104164	22104833		chr13	49203778	49205888
chr14	22108447	22109513		chr13	49231889	49232455
chr14	23257558	23258507		chr13	49240736	49243251
chr14	23480039	23480778		chr13	49244565	49245626
chr14	23489758	23490481		chr13	49428619	49431065
chr14	23763865	23765046		chr13	50236636	50237661
chr14	23765056	23765867		chr13	51512926	51514575
chr14	23811083	23811196		chr13	51521590	51522281
chr14	24003436	24004670		chr13	51662167	51664101
chr14	24024996	24027224		chr13	51742531	51744031
chr14	24042225	24043283		chr14	32658	33574
chr14	24076561	24077683		chr14	295671	297371
chr14	24185211	24186029		chr14	424336	425691
chr14	24232692	24233162		chr14	503558	504315
chr14	24233392	24234118		chr14	510488	511184
chr14	24424158	24425099		chr14	533312	534365
chr14	24462807	24463695		chr14	536826	537890
chr14	24520353	24521134		chr14	557579	558390
chr14	24533125	24533719		chr14	1216059	1217226
chr14	24592555	24593359		chr14	1687915	1688657
chr14	24605709	24609074		chr14	1706592	1707634
chr14	24645239	24646660		chr14	1986916	1987854
chr14	24647880	24648083		chr14	2873155	2874173
chr14	24648089	24656069		chr14	3009392	3010858
chr14	24656690	24660741		chr14	3098418	3099540
chr14	24672220	24672965		chr14	3370565	3371544
chr14	24675913	24676675		chr14	3957563	3958821
chr14	24673295	24674473		chr14	3992669	3994568
chr14	24970149	24970901		chr14	4005434	4005502
chr14	25397233	25397261		chr14	4005566	4006477
chr14	26186164	26186934		chr14	4015614	4017190
chr14	26187235	26189490		chr14	6094926	6096579
chr14	26437230	26437353		chr14	6676639	6678851
chr14	26468768	26469746		chr14	6777046	6777801
chr14	27599630	27600875		chr14	6799387	6800815
chr14	27600913	27604296		chr14	7619645	7620539
chr14	27605002	27605972		chr14	7707551	7708940
chr14	27619884	27621601		chr14	7745243	7746625
chr14	27627328	27629766		chr14	7756445	7757820
chr14	27630339	27633497		chr14	7759631	7760975
chr14	27635490	27636341		chr14	7763992	7765637
chr14	27639558	27640804		chr14	8334008	8335221
chr14	27641324	27642163		chr14	8637976	8639151
chr14	27646185	27647041		chr14	9205228	9206270
chr14	27647323	27649326		chr14	11007141	11008042
chr14	27652279	27653238		chr14	11028551	11029441
chr14	27653957	27655744		chr14	13187829	13188680
chr14	27656440	27658270		chr14	13652780	13653878
chr14	27659326	27660294		chr14	14250823	14252448
chr14	27661491	27662585		chr14	14441856	14442747
chr14	27662721	27664072		chr14	14457087	14459113
chr14	27665154	27666113		chr14	14464021	14465111
chr14	27666172	27666862		chr14	15397619	15398695
chr14	27668104	27671318		chr14	15414703	15415543
chr14	27671749	27672835		chr14	15423501	15424667
chr14	27695625	27696674		chr14	15426533	15428265
chr14	27700840	27702417		chr14	15464736	15465575
chr14	27729057	27730389		chr14	15465866	15470619
chr14	27733187	27734140		chr14	15473127	15475156
chr14	27736413	27737569		chr14	15475632	15476240
chr14	27738562	27739613		chr14	15476684	15477562
chr14	27741680	27742811		chr14	15477592	15480213
chr14	27743429	27744331		chr14	15483889	15485827
chr14	27746201	27747026		chr14	15486109	15487731
chr14	27960076	27960999		chr14	15508748	15509753
chr14	28135827	28136911		chr14	15735923	15737924
chr14	28170760	28171553		chr14	15737965	15738797
chr14	29169386	29170445		chr14	15749694	15750672
chr14	30060499	30062055		chr14	15907386	15908173
chr14	30062941	30065063		chr14	16086553	16087836
chr14	30390567	30391872		chr14	16366955	16367873
chr14	30397485	30398455		chr14	16835012	16837080
chr14	30439606	30440231		chr14	17075849	17076673
chr14	30452966	30454394		chr14	17225011	17226348
chr14	30488663	30489536		chr14	17241570	17242523
chr14	30566707	30569538		chr14	17254261	17255180
chr14	30646885	30647497		chr14	19465652	19466544
chr14	30719843	30721050		chr14	19785586	19787648
chr14	30736770	30737707		chr14	19816802	19817287
chr14	30800880	30803217		chr14	19788316	19816304
chr14	31127234	31128229		chr14	20154226	20156619
chr14	31128355	31129279		chr14	20171790	20173940
chr14	31233620	31233950		chr14	20192308	20194232
chr14	31234231	31235241		chr14	20312336	20313255
chr14	31240216	31241227		chr14	20628894	20630018
chr14	31279650	31279690		chr14	20635661	20636325
chr14	31361107	31362152		chr14	20732252	20732944
chr14	31484304	31485174		chr14	20848180	20849567
chr14	31511866	31513160		chr14	20853685	20854651
chr14	32120435	32121051		chr14	20998176	20998881
chr14	32209719	32210535		chr14	21414919	21416496
chr14	32224117	32224798		chr14	21789363	21789659
chr14	32250414	32251283		chr14	21879267	21880200
chr14	32257037	32257938		chr14	22914439	22915200
chr14	32484614	32485493		chr14	23057331	23058248
chr14	32835388	32835946		chr14	23225270	23227879
chr14	33101448	33103013		chr14	23228935	23229801
chr14	33206245	33207439		chr14	23470234	23471566
chr14	33539601	33540664		chr14	23472101	23472681
chr14	33562405	33563179		chr14	23486488	23488050
chr14	34258705	34259972		chr14	23498033	23499404
chr14	34288726	34291114		chr14	23816737	23818692
chr14	34444896	34445511		chr14	23991138	23992104
chr14	34486698	34487519		chr14	24007665	24008541
chr14	34899787	34900688		chr14	24037572	24038380
chr14	35529125	35530231		chr14	24038417	24039537
chr14	36514756	36516738		chr14	24068161	24069425
chr14	36773429	36774954		chr14	24082160	24083296
chr14	36775486	36776132		chr14	24183440	24184784
chr14	37048172	37049035		chr14	24191248	24192193
chr14	37207904	37210798		chr14	24433773	24435421
chr14	37210897	37210913		chr14	24466018	24467127
chr14	38395282	38396239		chr14	24579259	24580947
chr14	38428371	38429420		chr14	24583302	24584578
chr14	38448576	38450282		chr14	24598435	24598923
chr14	38519620	38520510		chr14	24604753	24605629
chr14	38879138	38880084		chr14	24619089	24620538
chr14	38881066	38882488		chr14	24622609	24624129
chr14	39392346	39393148		chr14	24632005	24634300
chr14	40392244	40393260		chr14	24634578	24635898
chr14	40435817	40436678		chr14	24662804	24664556
chr14	40457386	40458767		chr14	24668387	24669855
chr14	40462096	40462840		chr14	24684196	24685218
chr14	40469296	40470578		chr14	24707062	24708620
chr14	40491948	40493034		chr14	25270931	25274416
chr14	40946703	40947728		chr14	26183327	26184072
chr14	40979931	40980878		chr14	26194142	26195340
chr14	41725160	41726008		chr14	26200984	26201824
chr14	44361286	44362663		chr14	26272578	26273355
chr14	44870548	44872079		chr14	26276856	26277987
chr14	45893900	45895696		chr14	26278854	26280154
chr14	46462440	46464282		chr14	26282773	26284044
chr14	46472837	46473489		chr14	26428214	26429593
chr14	46583176	46584080		chr14	26432651	26433869
chr14	46681452	46681577		chr14	26435515	26437218
chr14	46711388	46712641		chr14	26442237	26443553
chr14	47043507	47044172		chr14	26448408	26449837
chr14	47048623	47049334		chr14	26454409	26456564
chr14	47169979	47170938		chr14	26464647	26465659
chr14	47386534	47387649		chr14	26465968	26467861
chr14	47747421	47748056		chr14	26470813	26471667
chr14	48984963	48986552		chr14	26572287	26573050
chr14	49023333	49024380		chr14	26816933	26819014
chr14	49025727	49026254		chr14	27595907	27598937
chr14	49027802	49028745		chr14	27638102	27639421
chr14	49040466	49041157		chr14	27650208	27651051
chr14	49950936	49951743		chr14	27679177	27680395
chr14	50388046	50388936		chr14	27685552	27686689
chr14	50463372	50464167		chr14	27705128	27707048
chr14	50500746	50502596		chr14	27708777	27709908
chr14	50596120	50597174		chr14	27719448	27721537
chr14	50692512	50693501		chr14	27722033	27727986
chr14	51609249	51610304		chr14	27758380	27759908
chr14	51657712	51660985		chr14	28473362	28474265
chr14	51743988	51744993		chr14	28474396	28475166
chr14	51745443	51745687		chr14	28477753	28478527
chr14	51747367	51749524		chr14	28479047	28479838
chr15	71880	72662		chr14	28479873	28481900
chr15	134426	135471		chr14	28493857	28495056
chr15	593176	594410		chr14	28496218	28497262
chr15	723287	723938		chr14	28498964	28499913
chr15	943021	943938		chr14	28500086	28500993
chr15	1224872	1225935		chr14	30408970	30409896
chr15	1629887	1630702		chr14	30480603	30481349
chr15	1779743	1781880		chr14	30502352	30503193
chr15	2078286	2078994		chr14	30511437	30512897
chr15	3028910	3030023		chr14	30531239	30532846
chr15	3113468	3115235		chr14	30592305	30593298
chr15	3305534	3306328		chr14	30594111	30595557
chr15	3310900	3311624		chr14	30596267	30597556
chr15	3315886	3316705		chr14	30633485	30633659
chr15	3320588	3321997		chr14	30633898	30635641
chr15	3331771	3333323		chr14	30639808	30641212
chr15	3337235	3337320		chr14	30726789	30729099
chr15	3337751	3338618		chr14	30731128	30733561
chr15	3344983	3346035		chr14	30786061	30786870
chr15	3450528	3451835		chr14	30788983	30790049
chr15	3519902	3520677		chr14	30794450	30795473
chr15	3637374	3637387		chr14	30797099	30798214
chr15	3699705	3700729		chr14	30798959	30800315
chr15	3703923	3704632		chr14	30869681	30870452
chr15	3714876	3715687		chr14	30876152	30876971
chr15	3726053	3726062		chr14	30880721	30881950
chr15	3729232	3730181		chr14	31183019	31184967
chr15	4081516	4082749		chr14	31229092	31231083
chr15	4084869	4086005		chr14	32242921	32244652
chr15	4091581	4092028		chr14	32273810	32275271
chr15	4101792	4102644		chr14	32441512	32443087
chr15	4104203	4106937		chr14	32456674	32457925
chr15	4110057	4111027		chr14	32537590	32539007
chr15	4113202	4115150		chr14	32549568	32551231
chr15	4119263	4120119		chr14	32582057	32582861
chr15	4131671	4132649		chr14	32588764	32589985
chr15	4162798	4163956		chr14	32608281	32609034
chr15	4535405	4536463		chr14	32751418	32752294
chr15	4587453	4588371		chr14	34276262	34277327
chr15	4629465	4630508		chr14	34279227	34281129
chr15	5128154	5129686		chr14	34736959	34737858
chr15	5225221	5226363		chr14	35519823	35520764
chr15	5836879	5837898		chr14	35523601	35525133
chr15	5981989	5983552		chr14	36511759	36512659
chr15	6031908	6032833		chr14	37270030	37271908
chr15	7071683	7072719		chr14	37305342	37306241
chr15	7602963	7604490		chr14	37314219	37314963
chr15	7612634	7613873		chr14	37315179	37316162
chr15	8364473	8365718		chr14	37316778	37317944
chr15	8381537	8382792		chr14	37320160	37320797
chr15	8385631	8386558		chr14	38399101	38399808
chr15	8402616	8403514		chr14	38413431	38414587
chr15	8665703	8666736		chr14	38425657	38427292
chr15	8697732	8698917		chr14	38455080	38456060
chr15	8699690	8702108		chr14	38866754	38868136
chr15	8707469	8707536		chr14	38868315	38869393
chr15	8710081	8711989		chr14	38870542	38872098
chr15	8716405	8717303		chr14	38873433	38874699
chr15	8733102	8733289		chr14	38882748	38884952
chr15	8732074	8732962		chr14	39216048	39217084
chr15	8764842	8765926		chr14	40396494	40398174
chr15	8867427	8868139		chr14	40403759	40404904
chr15	9601637	9602579		chr14	40407327	40408318
chr15	11808828	11810599		chr14	40410423	40412560
chr15	14043719	14044537		chr14	40414879	40415900
chr15	14044899	14045055		chr14	40419160	40420980
chr15	14045113	14045779		chr14	40440162	40441846
chr15	14045854	14046543		chr14	40444670	40446287
chr15	14074412	14074513		chr14	40447066	40447701
chr15	14865056	14865908		chr14	40448486	40449351
chr15	14897592	14897951		chr14	40450238	40452329
chr15	14957399	14957705		chr14	40474393	40475279
chr15	16065164	16066542		chr14	40478799	40480245
chr15	16073610	16074754		chr14	40907669	40908909
chr15	17170873	17171993		chr14	40944270	40945035
chr15	17890304	17891622		chr14	41030505	41031700
chr15	18234815	18235916		chr14	41078750	41081235
chr15	18378820	18379947		chr14	41084141	41085958
chr15	18383254	18386019		chr14	41614173	41615734
chr15	18387674	18389455		chr14	42011184	42012509
chr15	18398460	18399302		chr14	44436349	44443491
chr15	18423995	18424078		chr14	44444541	44462549
chr15	19219104	19220685		chr14	44462682	44464587
chr15	19902877	19904063		chr14	44464714	44472673
chr15	20175156	20176777		chr14	44473617	44475545
chr15	20277298	20279433		chr14	44476230	44483582
chr15	20347028	20347897		chr14	44483807	44510243
chr15	20367587	20368603		chr14	44510442	44514183
chr15	20386792	20388020		chr14	44514224	44516239
chr15	20483114	20484561		chr14	44516364	44517319
chr15	20822609	20823510		chr14	44524689	44526238
chr15	20828464	20829359		chr14	44537044	44537827
chr15	20930279	20931721		chr14	44833466	44834524
chr15	20932678	20934318		chr14	45761960	45762666
chr15	20944478	20946030		chr14	47027230	47027889
chr15	20946136	20946203		chr14	47038434	47039943
chr15	21230020	21231105		chr14	47072105	47073182
chr15	21435103	21437003		chr14	47901431	47902515
chr15	21663672	21664618		chr14	48924692	48925382
chr15	21678369	21679366		chr14	49014347	49015067
chr15	21681374	21683427		chr14	49020036	49020981
chr15	21698548	21700059		chr14	49037972	49038838
chr15	21720223	21722080		chr14	50125141	50126133
chr15	21730706	21731380		chr14	51514390	51515876
chr15	21744638	21745182		chr14	51727203	51728259
chr15	21814215	21815725		chr14	51740136	51741301
chr15	21823248	21824264		chr14	51741418	51741923
chr15	21832624	21833533		chr14	51755834	51757480
chr15	21835223	21836778		chr15	6562	7600
chr15	21872855	21873736		chr15	125228	126119
chr15	21877792	21879037		chr15	127774	128812
chr15	21879427	21880408		chr15	138022	138879
chr15	21881438	21882438		chr15	272718	273388
chr15	21886505	21886525		chr15	340692	341559
chr15	21891835	21892926		chr15	808704	809555
chr15	21897079	21898006		chr15	1017987	1018710
chr15	21906164	21907023		chr15	1439960	1440614
chr15	21954219	21955027		chr15	1820770	1821637
chr15	22543814	22544436		chr15	2841681	2843560
chr15	23277418	23279244		chr15	2881155	2882602
chr15	23283862	23284958		chr15	3023187	3024431
chr15	23286821	23289345		chr15	3118809	3120912
chr15	23290385	23291743		chr15	3336346	3337203
chr15	23776035	23777752		chr15	3362133	3363698
chr15	23777825	23778669		chr15	3366542	3367793
chr15	23793653	23794553		chr15	3370825	3371843
chr15	23958588	23959197		chr15	3570497	3571304
chr15	24065083	24065402		chr15	3701592	3702382
chr15	24613856	24615083		chr15	3730200	3739279
chr15	24944388	24945111		chr15	4014247	4015503
chr15	24997478	24998278		chr15	4026748	4027812
chr15	25010818	25011709		chr15	4079232	4080520
chr15	25032782	25034390		chr15	4092723	4095852
chr15	25043232	25044613		chr15	4116144	4118192
chr15	25069864	25070554		chr15	4125308	4126779
chr15	25197186	25198115		chr15	4169743	4170537
chr15	25241978	25242867		chr15	4497853	4499499
chr15	25274852	25276594		chr15	4499716	4500056
chr15	25284940	25286540		chr15	4500356	4500677
chr15	25521309	25522190		chr15	4520119	4521584
chr15	25549160	25549401		chr15	4995586	4996566
chr15	25549505	25551095		chr15	5029345	5030854
chr15	25564094	25565581		chr15	6034227	6034951
chr15	25762367	25762767		chr15	6041347	6041786
chr15	25794065	25794910		chr15	7083724	7085714
chr15	25900871	25902515		chr15	7089742	7090850
chr15	25903828	25905930		chr15	7245669	7246494
chr15	25909170	25909366		chr15	7285077	7291845
chr15	26706372	26707532		chr15	7292785	7295219
chr15	26910562	26911661		chr15	8347769	8348117
chr15	27261560	27262593		chr15	8359555	8362212
chr15	27324835	27326733		chr15	8374357	8375169
chr15	27327887	27328857		chr15	8396448	8397481
chr15	27429830	27430747		chr15	8629688	8630684
chr15	28194434	28195038		chr15	8690364	8691714
chr15	28289794	28290684		chr15	8693284	8694232
chr15	28308756	28309812		chr15	8726806	8728272
chr15	28331468	28332375		chr15	8733342	8737246
chr15	28363610	28364650		chr15	8740417	8741485
chr15	28402345	28403229		chr15	8757199	8759038
chr15	28446538	28447698		chr15	8761657	8762829
chr15	28728830	28730124		chr15	8772075	8773451
chr15	29308398	29309307		chr15	8773646	8774653
chr15	29314885	29317599		chr15	8776702	8778006
chr15	29318521	29320211		chr15	8783336	8784259
chr15	29348878	29349278		chr15	9495167	9496130
chr15	29407610	29408354		chr15	9757334	9758375
chr15	29409194	29410329		chr15	9781581	9782592
chr15	29471258	29472358		chr15	9780994	9781482
chr15	29477030	29477470		chr15	10889919	10890885
chr15	29477781	29479169		chr15	11256827	11257639
chr15	29762532	29764333		chr15	11602536	11605410
chr15	29765028	29766289		chr15	11605702	11606456
chr15	30279717	30281721		chr15	11606613	11607480
chr15	30292428	30293627		chr15	11609401	11610429
chr15	30294729	30295572		chr15	11759877	11762971
chr15	30300357	30301493		chr15	11763508	11764303
chr15	30302438	30303326		chr15	12056673	12057390
chr15	30303430	30304453		chr15	12530854	12531714
chr15	30304596	30306243		chr15	12602658	12604284
chr15	30306604	30309278		chr15	13988097	13988837
chr15	30310669	30311555		chr15	14018233	14019956
chr15	30311818	30313535		chr15	14032638	14033430
chr15	30321719	30322755		chr15	14052964	14055768
chr15	30324986	30326068		chr15	14057567	14059621
chr15	30339992	30340624		chr15	14059830	14062195
chr15	30907011	30908453		chr15	14062298	14064520
chr15	31029764	31031306		chr15	14068049	14069924
chr15	31037097	31037582		chr15	14071090	14072641
chr15	31159933	31160892		chr15	14074599	14076316
chr15	31227517	31228972		chr15	14076385	14077989
chr15	31231145	31232056		chr15	14088781	14090292
chr15	31243024	31244166		chr15	14718241	14719916
chr15	31258572	31259473		chr15	14827319	14839460
chr15	31268826	31270543		chr15	15311182	15311875
chr15	31270684	31272100		chr15	16068478	16070097
chr15	31272306	31273277		chr15	16265496	16266542
chr15	31280916	31283347		chr15	16342685	16343131
chr15	31327150	31327303		chr15	16343423	16344781
chr15	31389344	31390136		chr15	16345957	16346804
chr15	31951820	31953673		chr15	17084652	17085854
chr15	32030223	32031234		chr15	17085916	17086887
chr15	32452005	32453339		chr15	17343864	17345161
chr15	32462206	32463065		chr15	17415237	17416809
chr15	32849838	32850543		chr15	17447826	17448701
chr15	33653554	33654629		chr15	17451343	17451960
chr15	33655752	33656567		chr15	17496994	17497945
chr15	33669930	33670827		chr15	18050786	18051693
chr15	33679441	33680397		chr15	18143168	18144125
chr15	33684132	33685034		chr15	18357739	18359997
chr15	33773742	33775203		chr15	18363811	18368257
chr15	33779314	33780297		chr15	18381437	18382275
chr15	34049455	34050203		chr15	18391375	18393063
chr15	34277885	34278652		chr15	18404349	18405420
chr15	34539920	34541049		chr15	18410297	18411292
chr15	34739103	34739627		chr15	19157793	19159005
chr15	35180454	35180527		chr15	19960378	19961566
chr15	35180648	35181786		chr15	20318018	20319205
chr15	36055407	36056667		chr15	20367420	20367421
chr15	36612720	36614378		chr15	20376376	20377503
chr15	36676139	36678147		chr15	20377628	20378989
chr15	37411628	37412383		chr15	20505124	20506263
chr15	37532182	37533305		chr15	20513625	20514912
chr15	37563176	37564894		chr15	20576512	20578009
chr15	37576566	37577285		chr15	20583270	20583691
chr15	37608908	37609258		chr15	20722524	20723398
chr15	37946166	37946877		chr15	20739059	20740708
chr15	37960991	37961822		chr15	20768463	20769876
chr15	38959633	38960717		chr15	20784923	20785987
chr15	38970550	38971177		chr15	20812433	20813639
chr15	38979055	38979732		chr15	20834848	20835713
chr15	39143695	39144378		chr15	20922931	20925165
chr15	39169564	39170236		chr15	20925356	20928071
chr15	39232095	39232909		chr15	20991845	20992594
chr15	40238066	40239997		chr15	21395946	21397250
chr15	40245526	40246296		chr15	21669896	21671499
chr15	40248212	40249213		chr15	21723009	21724169
chr15	40691014	40691760		chr15	21780379	21781589
chr15	40771500	40773078		chr15	21857335	21858900
chr15	40788036	40788878		chr15	21859868	21861718
chr15	41501683	41502705		chr15	21870431	21872275
chr15	41535440	41536443		chr15	21875673	21876705
chr15	41596252	41596823		chr15	21883290	21885028
chr15	41729497	41730273		chr15	21887969	21888884
chr15	41755196	41756063		chr15	21979831	21981011
chr15	41757465	41758287		chr15	21984063	21985416
chr15	41766415	41767044		chr15	22519122	22519918
chr15	41834009	41835193		chr15	22526805	22528693
chr15	42052751	42054358		chr15	22531484	22532227
chr15	42091034	42091940		chr15	22560547	22561325
chr15	43198307	43199369		chr15	23294251	23295198
chr15	43281988	43282705		chr15	23628502	23629260
chr15	43874537	43875268		chr15	23665459	23666577
chr15	43885429	43886245		chr15	23668957	23670264
chr15	44202816	44203099		chr15	23671911	23673643
chr15	44215999	44216908		chr15	23673909	23673913
chr15	44307925	44309212		chr15	23772793	23773651
chr15	44534756	44536146		chr15	23794744	23794776
chr15	44546856	44547692		chr15	23816522	23818929
chr15	45301405	45302424		chr15	23822689	23823429
chr15	45518048	45519111		chr15	23951679	23952499
chr15	45543543	45544674		chr15	24039732	24040526
chr15	46112708	46113286		chr15	24058987	24060157
chr15	46165943	46166752		chr15	24060203	24061047
chr15	46166766	46167455		chr15	24718331	24719659
chr15	46781676	46782426		chr15	24723374	24724200
chr15	47027291	47027421		chr15	24786734	24787891
chr15	47166205	47167366		chr15	24974939	24976273
chr15	47212631	47213869		chr15	24978093	24982352
chr15	47220922	47223125		chr15	24982363	24984256
chr15	47223640	47224759		chr15	24985326	24988028
chr16	65034	65043		chr15	24993316	24995733
chr16	89641	92263		chr15	25000658	25001809
chr16	567343	568780		chr15	25006049	25007356
chr16	568815	569694		chr15	25040517	25041342
chr16	1354065	1354934		chr15	25183334	25184295
chr16	1735574	1736415		chr15	25202598	25204355
chr16	2316673	2317518		chr15	25243087	25243905
chr16	2320207	2320714		chr15	25244229	25245420
chr16	2529819	2531640		chr15	25247714	25251532
chr16	2534987	2537119		chr15	25263911	25266168
chr16	2540665	2541456		chr15	25269146	25270437
chr16	2542684	2543918		chr15	25528106	25529066
chr16	2632078	2632268		chr15	25530656	25532077
chr16	2971375	2972507		chr15	25581472	25584498
chr16	3101368	3103606		chr15	25584630	25586683
chr16	3804108	3804876		chr15	25802050	25802720
chr16	3816020	3816077		chr15	25856396	25857237
chr16	4428762	4429762		chr15	25911117	25915341
chr16	4429980	4430021		chr15	26694016	26695123
chr16	4469122	4469828		chr15	27085825	27086715
chr16	4474247	4475577		chr15	27096159	27097447
chr16	4484673	4485447		chr15	27115679	27117205
chr16	4486821	4488237		chr15	27274258	27275018
chr16	4793664	4793815		chr15	28249339	28250309
chr16	4793825	4795686		chr15	28304578	28305609
chr16	5395118	5395895		chr15	28336263	28338354
chr16	5450096	5451181		chr15	28345107	28346835
chr16	5474519	5475275		chr15	28346853	28349427
chr16	5909646	5911202		chr15	28352988	28355503
chr16	5953581	5954627		chr15	28355857	28356804
chr16	5972568	5973394		chr15	28358098	28359867
chr16	5980973	5981844		chr15	28361286	28363041
chr16	6297849	6298904		chr15	28365863	28368266
chr16	6301173	6302262		chr15	28371525	28373222
chr16	7461128	7461806		chr15	28378217	28379269
chr16	8479940	8480578		chr15	28439880	28442077
chr16	8488123	8489449		chr15	28442143	28444436
chr16	8569883	8571544		chr15	28447724	28449302
chr16	8572947	8572993		chr15	28450563	28450967
chr16	8574002	8574870		chr15	28451226	28453524
chr16	8576705	8579157		chr15	28454486	28455962
chr16	8580402	8581083		chr15	28456533	28458443
chr16	8588438	8589574		chr15	28461857	28463200
chr16	8597541	8598517		chr15	28497488	28498456
chr16	8611581	8612451		chr15	28617510	28618545
chr16	8637827	8638666		chr15	28620834	28622295
chr16	8639789	8642464		chr15	28627859	28628758
chr16	8665991	8668016		chr15	28630702	28631800
chr16	8711242	8712034		chr15	28631917	28633645
chr16	8790288	8791532		chr15	28638628	28642761
chr16	9842590	9843505		chr15	28649940	28650868
chr16	9847173	9848352		chr15	28756770	28757637
chr16	9850640	9851913		chr15	28784788	28785763
chr16	9899647	9899676		chr15	28787498	28788449
chr16	10696504	10697265		chr15	28798441	28799658
chr16	10746587	10747735		chr15	28802111	28803793
chr16	10750140	10751899		chr15	28962033	28962866
chr16	11143877	11144893		chr15	29267092	29268734
chr16	11190008	11190799		chr15	29399954	29401300
chr16	11270972	11272289		chr15	29458528	29459215
chr16	11664063	11664890		chr15	29581470	29582293
chr16	12195561	12196938		chr15	29725648	29727014
chr16	12226774	12227766		chr15	29735175	29736168
chr16	12325799	12327023		chr15	29739952	29742040
chr16	12336989	12337861		chr15	29743630	29745713
chr16	12340119	12341052		chr15	29748622	29749577
chr16	12847255	12849014		chr15	29755234	29756001
chr16	13716234	13717147		chr15	29772178	29774818
chr16	14701506	14702351		chr15	29770350	29772013
chr16	14702527	14704070		chr15	29781576	29782476
chr16	14704074	14704737		chr15	29791808	29792611
chr16	14706006	14707182		chr15	29856795	29857508
chr16	14711939	14712835		chr15	29878971	29880226
chr16	14721734	14723402		chr15	30282001	30287210
chr16	14724464	14725376		chr15	30333568	30334742
chr16	14738076	14739029		chr15	30337425	30339063
chr16	14747635	14749569		chr15	30401353	30402341
chr16	14757951	14758687		chr15	30404198	30405203
chr16	14765726	14769081		chr15	30406697	30408268
chr16	14770670	14770889		chr15	30875028	30875993
chr16	16203673	16204685		chr15	30879304	30880295
chr16	16205887	16207036		chr15	31092832	31093855
chr16	16207078	16208397		chr15	31249758	31252434
chr16	16581716	16582668		chr15	31255874	31257144
chr16	16622960	16622977		chr15	31261447	31264331
chr16	17071518	17071750		chr15	31277610	31280698
chr16	17392732	17394685		chr15	31276003	31277537
chr16	17425828	17426790		chr15	31293865	31295093
chr16	17733600	17733862		chr15	31298284	31300391
chr16	17733898	17734346		chr15	31349412	31351628
chr16	17734383	17735478		chr15	31373612	31374706
chr16	17742652	17743457		chr15	31955649	31956497
chr16	19214447	19215266		chr15	32457503	32458701
chr16	19843321	19843778		chr15	32935299	32936143
chr16	20074504	20075037		chr15	33663245	33664814
chr16	20076028	20076060		chr15	33687294	33688366
chr16	20611440	20612419		chr15	34128927	34129576
chr16	20639318	20640377		chr15	34135200	34136106
chr16	20679089	20679897		chr15	34218655	34220591
chr16	20683970	20684942		chr15	34227249	34228145
chr16	21614686	21615937		chr15	34753163	34754670
chr16	21898301	21899615		chr15	35174666	35176409
chr16	22214773	22215855		chr15	35187566	35188498
chr16	22460904	22461830		chr15	35206976	35208385
chr16	22468256	22469442		chr15	35209459	35210163
chr16	22679693	22680418		chr15	35210329	35210983
chr16	22931896	22932947		chr15	35329189	35330518
chr16	22940642	22943063		chr15	35330886	35333358
chr16	22944337	22946082		chr15	35334141	35335886
chr16	23034524	23035115		chr15	35336583	35337914
chr16	23210007	23211122		chr15	35339478	35340453
chr16	23372867	23373591		chr15	35347231	35348125
chr16	23485595	23486283		chr15	35517764	35518582
chr16	23511911	23513060		chr15	35998621	35999575
chr16	23617574	23619277		chr15	36047764	36049161
chr16	23644277	23645356		chr15	36052305	36053898
chr16	23666744	23667497		chr15	36063047	36064288
chr16	24274959	24275766		chr15	36066434	36067848
chr16	24547816	24548798		chr15	36067902	36068980
chr16	24589920	24590736		chr15	36628319	36629362
chr16	24592545	24593702		chr15	36648042	36648967
chr16	24692251	24692977		chr15	38330626	38331440
chr16	24740296	24741186		chr15	38333926	38335894
chr16	24880245	24881417		chr15	39030149	39031679
chr16	24886109	24887325		chr15	39755375	39755958
chr16	25109793	25110838		chr15	40127829	40128741
chr16	25127155	25128241		chr15	40241325	40242149
chr16	25178372	25179470		chr15	40286058	40287674
chr16	25206534	25207229		chr15	40288296	40290033
chr16	25286413	25287528		chr15	40333194	40335267
chr16	25290194	25290418		chr15	41749465	41750736
chr16	25293181	25294504		chr15	43090651	43091872
chr16	25294569	25296517		chr15	43192451	43195246
chr16	25300589	25301628		chr15	43222636	43223533
chr16	25302781	25303126		chr15	45232829	45233562
chr16	25311710	25312609		chr15	45292095	45292987
chr16	25319093	25319992		chr15	45829892	45831348
chr16	25322564	25323345		chr15	46172994	46174370
chr16	25346912	25348055		chr15	46620482	46621368
chr16	25425060	25426309		chr15	46792051	46793630
chr16	25597725	25598445		chr15	46813226	46814203
chr16	25642702	25644092		chr15	46830315	46831482
chr16	25656408	25657540		chr15	46863902	46865094
chr16	25667911	25670075		chr15	47015540	47016756
chr16	25671574	25673190		chr15	47040402	47042403
chr16	25673661	25675008		chr15	47104293	47105464
chr16	25696301	25697709		chr15	47202147	47203074
chr16	25767492	25768742		chr15	47371893	47373502
chr16	25824300	25825441		chr15	47409292	47409305
chr16	26071242	26072514		chr15	47633151	47634575
chr16	26141333	26143682		chr16	5606	6227
chr16	26251547	26252780		chr16	82574	83211
chr16	26317706	26318483		chr16	84792	89472
chr16	26323601	26325469		chr16	100135	102141
chr16	26345951	26346785		chr16	102366	104384
chr16	26453714	26455791		chr16	204237	204944
chr16	26573205	26574104		chr16	1167093	1168074
chr16	26657281	26658377		chr16	1226903	1228230
chr16	26771360	26772137		chr16	2267577	2269494
chr16	27021051	27022093		chr16	2325118	2326210
chr16	27035034	27035586		chr16	2549670	2550912
chr16	27123926	27124799		chr16	2758593	2761602
chr16	27148229	27149319		chr16	3023279	3024062
chr16	27274925	27274974		chr16	3106204	3107743
chr16	27656948	27658138		chr16	3110100	3111115
chr16	27815609	27816422		chr16	3111462	3113671
chr16	28081213	28082044		chr16	4292089	4293319
chr16	28601102	28602183		chr16	4326871	4327924
chr16	28602664	28604043		chr16	4374766	4375944
chr16	28628042	28628990		chr16	4450787	4452308
chr16	28704616	28707225		chr16	5338802	5340204
chr16	28707847	28708728		chr16	5340722	5341819
chr16	28709062	28710008		chr16	5471004	5472211
chr16	28710491	28711459		chr16	5681409	5682787
chr16	28712399	28712978		chr16	5939260	5940339
chr16	29225865	29228195		chr16	5959406	5961279
chr16	29245239	29245686		chr16	5962524	5964361
chr16	29256524	29257647		chr16	5983858	5984552
chr16	29679482	29680921		chr16	5986471	5987724
chr16	30490319	30491115		chr16	5998820	6000318
chr16	30494845	30495780		chr16	7059300	7060097
chr16	30875272	30876210		chr16	7062087	7063256
chr16	30878639	30878912		chr16	7064830	7065563
chr16	30888280	30888737		chr16	7271647	7275611
chr16	30966230	30967440		chr16	7313626	7314615
chr16	30970814	30971920		chr16	7519265	7520509
chr16	31039644	31040611		chr16	7662946	7664476
chr16	33023924	33025294		chr16	7848246	7849162
chr16	33718553	33719163		chr16	8547769	8548911
chr16	33748482	33749290		chr16	8566480	8568078
chr16	34095955	34097574		chr16	8603539	8604364
chr16	34435730	34436575		chr16	8656212	8657087
chr16	34445984	34446905		chr16	8723608	8725006
chr16	34456450	34457320		chr16	8740853	8742707
chr16	34460057	34462374		chr16	9678188	9679255
chr16	34488457	34489496		chr16	9682971	9683823
chr16	34492753	34494255		chr16	9971546	9972733
chr16	34495670	34497049		chr16	10670792	10671478
chr16	34497536	34498554		chr16	10688786	10690163
chr16	34499209	34500578		chr16	10692388	10694110
chr16	34501255	34503194		chr16	10738314	10739140
chr16	34504069	34505107		chr16	10960083	10961441
chr16	35337285	35338657		chr16	11102363	11103853
chr16	35579218	35580595		chr16	11168016	11169102
chr16	35619779	35621183		chr16	11171932	11173499
chr16	35657568	35658506		chr16	11184863	11185914
chr16	35658573	35659319		chr16	11288912	11293140
chr16	35668031	35668669		chr16	11293771	11297429
chr16	35669027	35670150		chr16	11619016	11620022
chr16	35997403	35998051		chr16	11954443	11955249
chr16	35999614	36000437		chr16	12365409	12366406
chr16	36054837	36056247		chr16	12725974	12727439
chr16	36057318	36058259		chr16	13693073	13694492
chr16	36059164	36060176		chr16	13850608	13851462
chr16	36090426	36091501		chr16	13954703	13955987
chr16	36114371	36115555		chr16	14730781	14732672
chr16	36256420	36257341		chr16	15361051	15362078
chr16	36322098	36322977		chr16	15762066	15791208
chr16	36475038	36477013		chr16	15791341	15801964
chr16	36478566	36479344		chr16	16062901	16064066
chr16	36487066	36488194		chr16	17705452	17706221
chr16	36488426	36489564		chr16	18268947	18308764
chr16	36491439	36492330		chr16	18314366	18331861
chr16	36881574	36883593		chr16	18331917	18340343
[truncated: 5,642 more rows]

## Sheet: Figure2a
Zebrafish tissue RNA-seq raw counts (alignments to DanRer7 genome version, bwa mem with default parameters, htseq-count for counting reads on genes)																HiChIP results: number of interactions (col D) between a 5kb bin (chunk, col B or C) containing a putative active enhancer (col A) in adult specific pancreas (PsE, sheet name) and a 5kb bin (chunk, col B or C) containing the TSS of the indicated gene (cols E and F)
(in Figure2A, data is shown also for acinar and duct cells [Tarifeño-Salvidia et al., 2017 (Table S2) [BMC Biol. 2017 Mar 21;15(1):21. doi: 10.1186/s12915-017-0362-x.])
																enhancer coordinates	Interaction bin(5kb) A	Interaction bin(5kb) B	Nr interactions	ENSID	TSS	distance (bp between interacting bins)
Ensembl_ID	Endocrine1	Endocrine2	Endocrine3	Endocrine4	WholePancreas1	WholePancreas2	Muscle1	Muscle2								chr19:48362203-48362925	48355000	48360000	226	ENSDARG00000103362	48355651	5000
ENSDARG00000000001	48	148	132	64	52	110	19	23								chr19:48362203-48362925	48355000	48360000	226	ENSDARG00000099556	48357729	5000
ENSDARG00000000002	140	690	142	56	86	56	103	75								chr19:48362203-48362925	48355000	48360000	226	ENSDARG00000101521	48358187, 48358565, 48358529, 48358793, 48358525, 48358192, 48358552, 48358466	5000
ENSDARG00000000018	133	252	241	86	124	120	91	158								chr19:48362203-48362925	48355000	48360000	226	ENSDARG00000098064	48359089	5000
ENSDARG00000000019	962	2310	1171	298	367	537	658	956								chr19:48362203-48362925	48360000	48360000	129	ENSDARG00000104889	48364180	0
ENSDARG00000000068	814	877	958	165	461	196	39	137								chr19:48362203-48362925	48360000	48370000	91	ENSDARG00000104420	48373022	10000
ENSDARG00000000069	969	3074	2756	4569	3856	2555	77	153								chr19:48362203-48362925	48360000	48375000	56	ENSDARG00000098752	48379229, 48379123	15000
ENSDARG00000000086	345	708	412	263	411	360	220	301								chr19:48362203-48362925	48360000	48450000	31	ENSDARG00000099420	48451507, 48452386	90000
ENSDARG00000000102	13	22	15	7	26	17	639	911								chr19:48362203-48362925	48360000	48385000	28	ENSDARG00000018124	48388925, 48388970	25000
ENSDARG00000000103	914	1182	1065	319	838	978	1008	1145								chr19:48362203-48362925	48360000	48455000	27	ENSDARG00000103791	48457584, 48457558, 48457619, 48457556	95000
ENSDARG00000000142	220	362	284	63	71	79	38	71								chr19:48362203-48362925	48360000	48400000	24	ENSDARG00000087529	48400187, 48400322	40000
ENSDARG00000000151	83	105	82	40	45	105	56	65								chr19:48362203-48362925	48360000	48425000	15	ENSDARG00000099581	48428639	65000
ENSDARG00000000161	73	170	203	81	222	126	19	44								chr19:48362203-48362925	48345000	48360000	14	ENSDARG00000023472	48346964	15000
ENSDARG00000000175	14	15	40	1	4	4	22	21								chr19:48362203-48362925	48360000	48445000	12	ENSDARG00000102618	48446893, 48445763, 48446741	85000
ENSDARG00000000183	74	119	97	28	60	44	17	41								chr19:48362203-48362925	48360000	48430000	11	ENSDARG00000099581	48434288	70000
ENSDARG00000000189	117	188	138	8	70	18	149	188								chr19:48362203-48362925	48360000	48460000	7	ENSDARG00000101824	48464690	100000
ENSDARG00000000212	6	77	186	17	108	38	5	19								chr19:48362203-48362925	48360000	48440000	5	ENSDARG00000102618	48440442, 48440378	80000
ENSDARG00000000229	73	57	66	14	48	35	28	67								chr19:48362203-48362925	48320000	48360000	5	ENSDARG00000102591	48322065	40000
ENSDARG00000000241	107	262	571	1033	583	3196	145	277								chr24:4416401-4417288	4415000	4415000	185	ENSDARG00000045444	4418451	0
ENSDARG00000000324	404	778	752	160	240	389	550	774								chr24:4416401-4417288	4400000	4415000	11	ENSDARG00000045438	4402486	15000
ENSDARG00000000349	1	0	13	0	11	4	0	0								chr24:4416401-4417288	4340000	4415000	7	ENSDARG00000063677	4341568, 4341246, 4341215, 4341253	75000
ENSDARG00000000369	1	11	9	1	2	11	220	257								chr16:65034-65043	65000	65000	182	ENSDARG00000098834	68069	0
ENSDARG00000000370	172	180	185	23	47	18	322	264								chr16:65034-65043	0	65000	22	ENSDARG00000104848	1364	65000
ENSDARG00000000380	0	7	2	2	2	0	34	10								chr16:65034-65043	50000	65000	19	ENSDARG00000107602	50968	15000
ENSDARG00000000384	36	80	57	14	51	21	28	23								chr16:65034-65043	65000	150000	2	ENSDARG00000088689	152594	85000
ENSDARG00000000394	598	708	814	236	395	431	513	877								chr13:49149667-49150219	49150000	49150000	176	ENSDARG00000004702	49153958	0
ENSDARG00000000423	43	83	64	24	38	36	71	117								chr13:49149667-49150219	49145000	49150000	20	ENSDARG00000004702	49153958	5000
ENSDARG00000000442	139	204	208	50	87	78	235	350								chr18:599825-600370	600000	605000	164	ENSDARG00000103607	605388	5000
ENSDARG00000000460	2	8	18	0	6	6	2	11								chr18:599825-600370	600000	615000	33	ENSDARG00000098838	616864	15000
ENSDARG00000000472	65	126	54	5	3	6	0	0								chr18:599825-600370	600000	615000	33	ENSDARG00000099843	618400	15000
ENSDARG00000000474	0	0	0	0	0	0	0	0								chr18:599825-600370	595000	605000	18	ENSDARG00000103607	605388	10000
ENSDARG00000000476	27	53	45	13	23	41	37	38								chr18:599825-600370	550000	600000	8	ENSDARG00000103607	554950	50000
ENSDARG00000000489	376	536	699	129	220	325	593	506								chr18:599825-600370	510000	600000	5	ENSDARG00000105288	510253	90000
ENSDARG00000000503	605	675	471	37	32	5	4	3								chr18:599825-600370	510000	600000	5	ENSDARG00000103826	512876, 512830	90000
ENSDARG00000000516	1	5	41	3	19	31	19	38								chr18:599825-600370	515000	600000	3	ENSDARG00000108843	519916	85000
ENSDARG00000000529	54	122	122	21	35	49	22	45								chr20:15650811-15651624	15650000	15650000	159	ENSDARG00000043531	15653154, 15653200, 15653204	0
ENSDARG00000000540	177	238	246	59	86	115	161	310								chr20:15650811-15651624	15650000	15660000	21	ENSDARG00000092758	15660638	10000
ENSDARG00000000542	138	151	188	30	77	67	100	152								chr20:15650811-15651624	15650000	15665000	9	ENSDARG00000043536	15666423	15000
ENSDARG00000000551	6109	6021	4561	334	3314	294	786	122								chr20:15650811-15651624	15650000	15700000	8	ENSDARG00000098913	15700710	50000
ENSDARG00000000563	29	130	52	36	65	31	203027	210798								chr24:42051980-42052446	42050000	42050000	149	ENSDARG00000098273	42053763, 42054026	0
ENSDARG00000000567	84	123	110	56	37	44	82	114								chr24:42051980-42052446	42050000	42060000	52	ENSDARG00000002255	42064501, 42064858	10000
ENSDARG00000000568	518	966	455	173	292	262	713	2164								chr24:42051980-42052446	42035000	42050000	30	ENSDARG00000104809	42038264	15000
ENSDARG00000000588	97	350	233	156	98	128	128	158								chr24:42051980-42052446	42050000	42070000	26	ENSDARG00000002255	42073179	20000
ENSDARG00000000606	16	25	111	0	66	54	6	11								chr24:42051980-42052446	42050000	42130000	21	ENSDARG00000027824	42133360	80000
ENSDARG00000000631	173	349	257	175	225	205	314	655								chr24:42051980-42052446	42050000	42135000	21	ENSDARG00000027824	42135414	85000
ENSDARG00000000638	0	0	0	0	0	0	0	0								chr24:42051980-42052446	42050000	42065000	14	ENSDARG00000002255	42066151	15000
ENSDARG00000000651	14	36	50	21	17	47	34	47								chr24:42051980-42052446	42050000	42085000	13	ENSDARG00000002255	42085409, 42089265	35000
ENSDARG00000000656	72	212	435	56	143	197	23	603								chr24:42051980-42052446	42010000	42050000	10	ENSDARG00000101172	42012898	40000
ENSDARG00000000666	608	1155	780	513	507	640	551	824								chr24:42051980-42052446	42050000	42120000	8	ENSDARG00000101627	42120840	70000
ENSDARG00000000690	27	102	101	18	76	53	73	109								chr24:42051980-42052446	42050000	42100000	7	ENSDARG00000002255	42102897	50000
ENSDARG00000000729	73	125	79	31	90	107	67	114								chr24:42051980-42052446	41980000	42050000	3	ENSDARG00000106393	41980041	70000
ENSDARG00000000730	268	473	261	172	58	406	27	73								chr24:42051980-42052446	41980000	42050000	3	ENSDARG00000094780	41982190	70000
ENSDARG00000000747	15	45	43	13	20	25	4	14								chr14:2007186-2008459	2005000	2005000	133	ENSDARG00000098788	2008768	0
ENSDARG00000000760	34	67	82	16	26	32	34	45								chr14:2007186-2008459	2005000	2035000	10	ENSDARG00000102943	2036906	30000
ENSDARG00000000767	16	109	318	25	189	300	27	148								chr14:2007186-2008459	2005000	2040000	3	ENSDARG00000098705	2040643	35000
ENSDARG00000000779	548	719	704	394	444	558	263	285								chr14:2007186-2008459	2005000	2080000	3	ENSDARG00000104438	2083035	75000
ENSDARG00000000796	6085	7025	13745	950	119	23	4981	4701								chr14:2007186-2008459	2005000	2085000	3	ENSDARG00000098788	2085940, 2085914	80000
ENSDARG00000000804	5	18	29	29	15	46	2	3								chr8:14876901-14878367	14875000	14920000	16	ENSDARG00000013841	14921882, 14921891	45000
ENSDARG00000000830	71	100	101	43	91	65	57	77								chr8:14876901-14878367	14875000	14945000	6	ENSDARG00000020131	14949301, 14949307	70000
ENSDARG00000000837	122	342	237	135	160	187	46	92								chr8:14876901-14878367	14845000	14875000	6	ENSDARG00000062297	14848747	30000
ENSDARG00000000853	213	389	506	113	262	418	208	364								chr8:2533388-2533466	2530000	2530000	124	ENSDARG00000031495	2533111, 2532253, 2530486	0
ENSDARG00000000857	680	920	863	264	238	215	216	415								chr8:2533388-2533466	2530000	2540000	18	ENSDARG00000076632	2544029	10000
ENSDARG00000000861	483	884	649	291	627	458	1075	1733								chr8:2533388-2533466	2530000	2555000	15	ENSDARG00000010572	2557783, 2557481	25000
ENSDARG00000000887	74	20	47	3	23	21	11	12								chr8:2533388-2533466	2505000	2530000	11	ENSDARG00000043559	2509246	25000
ENSDARG00000000906	26	226	218	41	134	140	22	55								chr8:2533388-2533466	2515000	2530000	11	ENSDARG00000074720	2517450	15000
ENSDARG00000000935	52	64	69	42	55	45	30	71								chr8:2533388-2533466	2530000	2550000	9	ENSDARG00000010572	2551747, 2551822	20000
ENSDARG00000000943	67	171	95	7	42	35	48	50								chr8:2533388-2533466	2530000	2580000	4	ENSDARG00000062753	2583841	50000
ENSDARG00000000966	3034	4818	2492	831	877	750	386	626								chr8:2533388-2533466	2530000	2595000	2	ENSDARG00000102566	2597688, 2597651	65000
ENSDARG00000000972	941	2195	1038	1909	1353	3078	647	426								chr8:17477196-17478132	17475000	17480000	117	ENSDARG00000042151	17480736	5000
ENSDARG00000001009	70	158	72	12	8	8	116	211								chr8:17477196-17478132	17475000	17490000	9	ENSDARG00000075915	17493439	15000
ENSDARG00000001014	1604	2621	2445	1441	4713	2660	1209	1760								chr4:1830400-1830971	1830000	1835000	114	ENSDARG00000007413	1835022, 1835034	5000
ENSDARG00000001015	42	68	59	14	26	40	23	52								chr4:1830400-1830971	1830000	1835000	114	ENSDARG00000097341	1835708	5000
ENSDARG00000001057	330	490	691	430	786	869	384	876								chr4:1830400-1830971	1830000	1915000	9	ENSDARG00000016979	1916188	85000
ENSDARG00000001127	0	0	0	0	0	0	1	1								chr4:1830400-1830971	1765000	1830000	9	ENSDARG00000045885	1769988	65000
ENSDARG00000001129	394	466	397	175	380	353	299	620								chr4:1830400-1830971	1830000	1870000	7	ENSDARG00000045880	1871335	40000
ENSDARG00000001154	156	236	230	27	12	116	0	0								chr4:1830400-1830971	1830000	1870000	7	ENSDARG00000009657	1873586, 1873590	40000
ENSDARG00000001162	408	561	539	235	225	318	385	589								chr4:1830400-1830971	1830000	1905000	6	ENSDARG00000093658	1908147	75000
ENSDARG00000001169	75	78	93	85	83	106	218	243								chr4:1830400-1830971	1830000	1905000	6	ENSDARG00000026839	1908149	75000
ENSDARG00000001210	93	151	178	42	65	78	39	80								chr4:1830400-1830971	1830000	1925000	6	ENSDARG00000070477	1927039	95000
ENSDARG00000001220	679	978	1004	469	851	723	864	1300								chr4:1830400-1830971	1750000	1830000	6	ENSDARG00000045886	1750721	80000
ENSDARG00000001234	24	47	51	46	36	131	27	27								chr4:1830400-1830971	1770000	1830000	4	ENSDARG00000045885	1770271	60000
ENSDARG00000001241	488	716	791	359	584	550	461	847								chr4:1830400-1830971	1830000	1910000	3	ENSDARG00000016979	1911716, 1914738	80000
ENSDARG00000001244	1336	2660	1457	698	1185	954	942	1834								chr4:1830400-1830971	1755000	1830000	3	ENSDARG00000045886	1756353	75000
ENSDARG00000001249	34	33	48	3	27	26	20	27								chr4:1830400-1830971	1760000	1830000	3	ENSDARG00000045886	1764304	70000
ENSDARG00000001259	2	1	1	1	2	2	23	12								chr24:42225397-42225596	42225000	42225000	114	ENSDARG00000074507	42228383, 42227453, 42226606	0
ENSDARG00000001285	171	358	237	91	124	133	63	89								chr24:42225397-42225596	42225000	42225000	114	ENSDARG00000014556	42226407, 42227720, 42227563	0
ENSDARG00000001303	68	319	484	88	165	207	55	384								chr24:42225397-42225596	42200000	42225000	74	ENSDARG00000097537	42201514, 42202289	25000
ENSDARG00000001313	11	18	32	1	32	26	10	4								chr24:42225397-42225596	42215000	42225000	51	ENSDARG00000097537	42216618	10000
ENSDARG00000001354	14	109	98	246	19	523	2	10								chr24:42225397-42225596	42175000	42225000	11	ENSDARG00000099702	42176809	50000
ENSDARG00000001414	4	29	5	1	12	5	4	1								chr24:42225397-42225596	42185000	42225000	11	ENSDARG00000024277	42187198	40000
ENSDARG00000001431	16	61	37	24	36	58	126957	104646								chr24:42225397-42225596	42210000	42225000	9	ENSDARG00000097537	42212029	15000
ENSDARG00000001437	0	7	6	2	2	0	0	5								chr24:42225397-42225596	42130000	42225000	6	ENSDARG00000027824	42133360	95000
ENSDARG00000001442	32	107	59	10	52	38	70	105								chr7:50969645-50972562	50970000	50970000	110	ENSDARG00000105693	50974465, 50974162	0
ENSDARG00000001447	80	121	124	33	85	74	62	106								chr7:50969645-50972562	50965000	50970000	12	ENSDARG00000105693	50974465, 50974162	5000
ENSDARG00000001452	214	600	407	71	237	286	40	112								chr7:50969645-50972562	50970000	51030000	8	ENSDARG00000018329	51033498	60000
ENSDARG00000001463	106	187	83	23	69	37	23	144								chr7:50969645-50972562	50970000	51045000	5	ENSDARG00000046013	51046056, 51045847	75000
ENSDARG00000001470	254	297	424	81	186	192	231	277								chr7:50969645-50972562	50970000	51045000	5	ENSDARG00000074367	51049764	75000
ENSDARG00000001498	8	172	149	36	56	62	5	9								chr7:50969645-50972562	50970000	51025000	4	ENSDARG00000018329	51025207	55000
ENSDARG00000001549	44	112	89	38	61	51	36	46								chr7:50969645-50972562	50970000	51040000	4	ENSDARG00000046013	51044921	70000
ENSDARG00000001557	137	220	185	39	170	43	413	665								chr10:4923905-4924755	4920000	4920000	105	ENSDARG00000108272	4921747	0
ENSDARG00000001558	41	64	63	12	60	50	41	21								chr10:4923905-4924755	4920000	4920000	105	ENSDARG00000075229	4923885	0
ENSDARG00000001559	24	41	18	0	2	1	0	1								chr10:4923905-4924755	4885000	4920000	11	ENSDARG00000069608	4887501	35000
ENSDARG00000001572	0	0	6	0	3	3	3	2								chr10:4923905-4924755	4920000	4975000	6	ENSDARG00000063665	4979846	55000
ENSDARG00000001578	438	881	731	536	351	793	1544	2135								chr10:4923905-4924755	4920000	4960000	5	ENSDARG00000069601	4961625, 4961619	40000
ENSDARG00000001621	31	37	46	30	37	51	18	35								chr10:4923905-4924755	4920000	4960000	5	ENSDARG00000093688	4962427	40000
ENSDARG00000001634	77	153	94	26	130	68	405	578								chr10:4923905-4924755	4920000	4960000	5	ENSDARG00000079815	4964159, 4964206	40000
ENSDARG00000001637	39	54	70	29	67	48	171	217								chr10:4923905-4924755	4920000	4985000	2	ENSDARG00000092880	4985746	65000
ENSDARG00000001656	18	192	432	35	135	211	42	349								chr10:4923905-4924755	4920000	4985000	2	ENSDARG00000086996	4987462	65000
ENSDARG00000001676	101	201	102	36	45	39	326	351								chr10:4923905-4924755	4920000	5015000	2	ENSDARG00000059246	5016693	95000
ENSDARG00000001686	8	14	1	2	1	1	0	0								chr10:4923905-4924755	4920000	5020000	2	ENSDARG00000003429	5024216, 5021872, 5020196, 5022110, 5023981	100000
ENSDARG00000001710	1202	1440	1284	64	43	24	38	25								chr14:31279650-31279690	31275000	31275000	102	ENSDARG00000009209	31278668	0
ENSDARG00000001712	27	31	54	1	5	10	29	83								chr14:31279650-31279690	31275000	31275000	102	ENSDARG00000010553	31277929, 31276420, 31279094	0
ENSDARG00000001721	0	2	3	0	5	1	0	1								chr14:31279650-31279690	31275000	31290000	13	ENSDARG00000009209	31294007	15000
ENSDARG00000001729	527	672	546	192	361	240	1042	1466								chr14:31279650-31279690	31275000	31315000	12	ENSDARG00000071498	31317098	40000
ENSDARG00000001733	80	120	134	8	120	77	154	186								chr14:31279650-31279690	31225000	31275000	12	ENSDARG00000017931	31226203, 31226281	50000
ENSDARG00000001734	254	462	365	93	140	193	97	156								chr14:31279650-31279690	31275000	31295000	9	ENSDARG00000102499	31295119	20000
ENSDARG00000001754	180	213	210	128	168	228	80	262								chr14:31279650-31279690	31215000	31275000	9	ENSDARG00000028614	31218831	60000
ENSDARG00000001760	3	1	0	0	0	0	2	0								chr14:31279650-31279690	31220000	31275000	8	ENSDARG00000028614	31222481	55000
ENSDARG00000001767	29	143	20	31	41	16	33	31								chr14:31279650-31279690	31185000	31275000	7	ENSDARG00000036500	31189644	90000
ENSDARG00000001769	529	923	489	188	429	274	474	536								chr14:31279650-31279690	31275000	31310000	6	ENSDARG00000071498	31311219, 31311236	35000
ENSDARG00000001771	0	1	2	6	0	3	1	1								chr14:31279650-31279690	31275000	31350000	3	ENSDARG00000060771	31352834, 31353960	75000
ENSDARG00000001776	6	10	19	9	25	13	58	116								chr14:31279650-31279690	31190000	31275000	3	ENSDARG00000084548	31192769	85000
ENSDARG00000001777	265	263	238	147	329	274	171	274								chr14:31279650-31279690	31195000	31275000	3	ENSDARG00000036500	31198131	80000
ENSDARG00000001781	222	375	335	29	87	77	33	67								chr14:31279650-31279690	31200000	31275000	3	ENSDARG00000084543	31200129	75000
ENSDARG00000001782	6	18	39	4	36	35	6	12								chr14:31279650-31279690	31275000	31375000	2	ENSDARG00000060771	31375098, 31375075, 31375061, 31375079, 31375159	100000
ENSDARG00000001784	7	16	25	2	13	9	7	9								chr14:31279650-31279690	31180000	31275000	2	ENSDARG00000081375	31181693	95000
ENSDARG00000001785	0	1	4	0	0	2	20	22								chr17:11168606-11170693	11170000	11175000	100	ENSDARG00000004297	11175893	5000
ENSDARG00000001788	1543	2729	2907	1613	1583	2935	9470	16878								chr17:11168606-11170693	11165000	11175000	32	ENSDARG00000004297	11175893	10000
ENSDARG00000001803	304	651	379	22	347	51	42	30								chr17:11168606-11170693	11170000	11230000	5	ENSDARG00000087223	11232874	60000
ENSDARG00000001804	221	334	294	136	116	137	5	18								chr17:11168606-11170693	11170000	11195000	2	ENSDARG00000097772	11199247	25000
ENSDARG00000001807	373	926	220	79	71	38	68	178								chr17:11168606-11170693	11170000	11215000	2	ENSDARG00000043865	11218465, 11218478	45000
ENSDARG00000001817	8	16	16	8	11	12	3	3								chr17:11168606-11170693	11170000	11220000	2	ENSDARG00000083966	11220708	50000
ENSDARG00000001818	61	512	133	1407	72	1351	2	5								chr17:11168606-11170693	11170000	11260000	2	ENSDARG00000043873	11264487, 11264447, 11263838, 11263458	90000
ENSDARG00000001825	22	37	68	1	44	21	11	34								chr5:36012398-36013926	36010000	36010000	100	ENSDARG00000020178	36010975, 36014043	0
ENSDARG00000001829	558	838	680	267	285	448	424	818								chr5:36012398-36013926	35995000	36010000	24	ENSDARG00000028401	35997483, 35997459	15000
ENSDARG00000001832	70	1342	863	614	438	532	463	2632								chr5:36012398-36013926	35995000	36010000	24	ENSDARG00000009939	35998954, 35998993, 35998996	15000
ENSDARG00000001835	1089	1440	895	57	34	7	1	11								chr5:36012398-36013926	36010000	36045000	20	ENSDARG00000077253	36049911, 36049943	35000
ENSDARG00000001857	171	424	184	210	201	162	139	205								chr5:36012398-36013926	36010000	36065000	10	ENSDARG00000053716	36066562	55000
ENSDARG00000001859	0	2	0	0	0	0	0	2								chr5:36012398-36013926	35990000	36010000	10	ENSDARG00000035330	35992241, 35992154, 35992162	20000
ENSDARG00000001870	7	736	685	90	657	289	9	15								chr5:36012398-36013926	36010000	36060000	8	ENSDARG00000035329	36060905, 36060962	50000
ENSDARG00000001873	812	1154	800	36	177	8	107	8								chr5:36012398-36013926	36010000	36050000	7	ENSDARG00000035329	36054664, 36054750, 36054756	40000
ENSDARG00000001879	431	632	645	1386	94	779	22	18								chr5:36012398-36013926	36010000	36090000	6	ENSDARG00000004232	36093706, 36093835, 36093736	80000
ENSDARG00000001880	90	189	129	9	132	49	27	51								chr5:36012398-36013926	36010000	36055000	5	ENSDARG00000035329	36055369	45000
ENSDARG00000001881	18	31	23	1	0	1	0	0								chr5:36012398-36013926	35930000	36010000	4	ENSDARG00000002184	35930683, 35930903, 35930728	80000
ENSDARG00000001882	12	27	21	0	6	1	1579	2832								chr9:8469487-8472510	8470000	8475000	97	ENSDARG00000075282	8475730	5000
ENSDARG00000001888	61	101	138	42	78	89	115	240								chr9:8469487-8472510	8465000	8475000	8	ENSDARG00000075282	8475730	10000
ENSDARG00000001889	310	354	213	13	40	31	81	77								chr9:8469487-8472510	8400000	8470000	7	ENSDARG00000094478	8402398, 8402400	70000
ENSDARG00000001890	814	1305	903	1481	1410	1208	758	764								chr9:8469487-8472510	8425000	8470000	7	ENSDARG00000070166	8429724, 8429768, 8429563	45000
ENSDARG00000001891	12	24	7	2	9	7	3	5								chr9:8469487-8472510	8385000	8470000	4	ENSDARG00000086529	8387068, 8387071	85000
ENSDARG00000001897	471	906	694	202	2099	495	178	234								chr9:8469487-8472510	8410000	8470000	3	ENSDARG00000094616	8412495, 8412710, 8412496, 8412407	60000
ENSDARG00000001898	131	191	177	111	83	246	108	73								chr9:8469487-8472510	8420000	8470000	2	ENSDARG00000095741	8423565	50000
ENSDARG00000001906	0	0	0	1	0	0	5	12								chr18:50708479-50710197	50710000	50710000	96	ENSDARG00000103032	50710614	0
ENSDARG00000001909	257	423	447	20	66	5	3	4								chr18:50708479-50710197	50710000	50710000	96	ENSDARG00000105740	50710722	0
ENSDARG00000001910	229	393	358	239	342	315	479	491								chr18:50708479-50710197	50705000	50710000	36	ENSDARG00000103032	50710614	5000
ENSDARG00000001912	5	15	3	0	8	2	0	0								chr18:50708479-50710197	50705000	50710000	36	ENSDARG00000105740	50710722	5000
ENSDARG00000001913	0	0	2	0	1	0	99	36								chr18:50708479-50710197	50650000	50710000	14	ENSDARG00000104016	50653947	60000
ENSDARG00000001915	229	7	5	3	4	2	5	27								chr18:50708479-50710197	50680000	50710000	14	ENSDARG00000100766	50680002	30000
ENSDARG00000001929	240	457	414	100	192	282	666	1572								chr18:50708479-50710197	50690000	50710000	13	ENSDARG00000105281	50691068	20000
ENSDARG00000001930	71	135	100	41	52	75	79	107								chr18:50708479-50710197	50615000	50710000	9	ENSDARG00000100766	50617684, 50617459, 50617655	95000
ENSDARG00000001933	11	46	50	20	41	67	278	324								chr18:50708479-50710197	50665000	50710000	9	ENSDARG00000104016	50668407	45000
ENSDARG00000001937	0	0	0	2	0	0	0	0								chr18:50708479-50710197	50685000	50710000	8	ENSDARG00000105281	50687494	25000
ENSDARG00000001939	106	74	104	26	71	24	41	82								chr18:50708479-50710197	50630000	50710000	7	ENSDARG00000101677	50630520	80000
ENSDARG00000001940	964	1082	1679	608	1351	1030	768	2048								chr18:50708479-50710197	50640000	50710000	4	ENSDARG00000100991	50641441, 50642258	70000
ENSDARG00000001950	205	472	618	48	138	385	37794	68536								chr18:50708479-50710197	50670000	50710000	3	ENSDARG00000104016	50672891	40000
ENSDARG00000001953	305	951	482	218	113	89	430	497								chr18:50708479-50710197	50710000	50800000	2	ENSDARG00000074431	50803251	90000
ENSDARG00000001968	10	79	44	20	55	41	2	13								chr18:50708479-50710197	50615000	50705000	2	ENSDARG00000100766	50617684, 50617459, 50617655	90000
ENSDARG00000001969	56	104	91	38	57	83	21	52								chr17:34854115-34857301	34855000	34855000	94	ENSDARG00000055283	34857951, 34857974	0
ENSDARG00000001971	1	1	0	0	12	0	69	82								chr17:34854115-34857301	34855000	34855000	94	ENSDARG00000097163	34857812	0
ENSDARG00000001972	3	47	37	6	33	35	1	22								chr17:34854115-34857301	34850000	34855000	13	ENSDARG00000055283	34857951, 34857974	5000
ENSDARG00000001975	561	1877	539	1206	1391	1547	2203	3197								chr17:34854115-34857301	34850000	34855000	13	ENSDARG00000097163	34857812	5000
ENSDARG00000001976	3	3	63	0	28	167	1	30								chr17:34854115-34857301	34855000	34905000	4	ENSDARG00000031240	34905283	50000
ENSDARG00000001993	15	68	18	2	14	14	14	610								chr14:1080401-1081689	1080000	1080000	92	ENSDARG00000108528	1083521	0
ENSDARG00000001994	769	701	543	44	34	13	12	11								chr14:1080401-1081689	1080000	1080000	92	ENSDARG00000098694	1080343	0
ENSDARG00000001999	12	4	1	1	5	1	2	0								chr14:1080401-1081689	1080000	1105000	21	ENSDARG00000071906	1106160, 1106425, 1109602, 1106145	25000
ENSDARG00000002002	11	28	33	9	15	39	74	188								chr14:1080401-1081689	1080000	1090000	13	ENSDARG00000088247	1093068	10000
ENSDARG00000002006	336	551	430	158	175	268	302	482								chr14:1080401-1081689	1080000	1100000	10	ENSDARG00000088247	1100761	20000
ENSDARG00000002013	873	2184	1279	474	1342	1195	290	371								chr14:1080401-1081689	1080000	1150000	4	ENSDARG00000089368	1152704, 1152802	70000
ENSDARG00000002016	205	280	251	61	100	144	131	120								chr14:1080401-1081689	985000	1080000	3	ENSDARG00000106270	985134	95000
ENSDARG00000002020	193	300	224	91	99	121	69	118								chr14:1080401-1081689	985000	1080000	3	ENSDARG00000101385	988905	95000
ENSDARG00000002021	230	391	405	81	420	253	163	180								chr24:1308210-1309201	1305000	1305000	91	ENSDARG00000102153	1307891, 1307960, 1307962, 1307767	0
ENSDARG00000002026	3	7	5	5	6	3	4	19								chr8:26850527-26851566	26845000	26850000	90	ENSDARG00000016830	26848966	5000
ENSDARG00000002031	180	231	246	44	113	84	113	168								chr8:26850527-26851566	26840000	26850000	8	ENSDARG00000090721	26840500, 26841246	10000
ENSDARG00000002037	487	333	271	28	218	11	654	454								chr8:26850527-26851566	26850000	26860000	6	ENSDARG00000016830	26860219	10000
ENSDARG00000002046	6	19	32	9	19	11	1	8								chr8:26850527-26851566	26850000	26855000	5	ENSDARG00000016830	26855785	5000
ENSDARG00000002060	12	9	18	7	8	8	8	37								chr8:26850527-26851566	26770000	26850000	2	ENSDARG00000076923	26773773	80000
ENSDARG00000002071	65	103	96	36	45	69	2509	2545								chr8:26852745-26853601	26845000	26850000	90	ENSDARG00000016830	26848966	5000
ENSDARG00000002077	61	61	54	9	32	31	49	72								chr8:26852745-26853601	26840000	26850000	8	ENSDARG00000090721	26840500, 26841246	10000
ENSDARG00000002082	1041	1292	1403	448	840	658	675	1005								chr8:26852745-26853601	26850000	26860000	6	ENSDARG00000016830	26860219	10000
ENSDARG00000002084	583	802	670	73	74	78	4463	2094								chr8:26852745-26853601	26850000	26855000	5	ENSDARG00000016830	26855785	5000
ENSDARG00000002097	0	0	0	0	0	0	0	0								chr8:26852745-26853601	26770000	26850000	2	ENSDARG00000076923	26773773	80000
ENSDARG00000002127	344	547	434	123	216	294	328	388								chr2:4368931-4370272	4365000	4365000	86	ENSDARG00000103589	4366260, 4366340, 4367374, 4367422	0
ENSDARG00000002128	124	207	209	54	83	112	60	100								chr2:4368931-4370272	4365000	4370000	29	ENSDARG00000103589	4366260, 4366340, 4367374, 4367422	5000
ENSDARG00000002129	1	11	5	36	7	4	3	21								chr2:4368931-4370272	4365000	4460000	14	ENSDARG00000099395	4462176, 4461665	95000
ENSDARG00000002131	295	594	293	58	333	216	703	1239								chr2:4368931-4370272	4365000	4440000	5	ENSDARG00000099604	4440733	75000
ENSDARG00000002148	96	197	144	60	152	59	44	68								chr2:4368931-4370272	4370000	4460000	3	ENSDARG00000099395	4462176, 4461665	90000
ENSDARG00000002165	622	893	1088	211	541	528	535	1128								chr2:4368931-4370272	4370000	4440000	2	ENSDARG00000099604	4440733	70000
ENSDARG00000002167	710	1084	617	58	372	55	2040	2236								chr2:58741677-58742659	58740000	58740000	86	ENSDARG00000067966	58744714	0
ENSDARG00000002168	196	277	242	61	120	134	158	428								chr2:58741677-58742659	58740000	58750000	29	ENSDARG00000090544	58750839	10000
ENSDARG00000002172	1	0	0	0	1	1	4	28								chr2:58741677-58742659	58740000	58820000	9	ENSDARG00000075936	58822674	80000
ENSDARG00000002174	177	233	217	27	72	80	35	66								chr2:58741677-58742659	58740000	58760000	3	ENSDARG00000067817	58761136	20000
ENSDARG00000002184	265	370	370	75	189	134	249	372								chr2:48101206-48102707	48100000	48100000	85	ENSDARG00000038569	48103509	0
ENSDARG00000002190	248	470	372	110	262	200	380	336								chr2:48101206-48102707	48090000	48100000	13	ENSDARG00000094131	48090803, 48090789	10000
ENSDARG00000002192	17	13	9	1	0	1	206	75								chr2:48101206-48102707	48085000	48100000	8	ENSDARG00000038570	48088027	15000
ENSDARG00000002193	0	0	0	0	0	0	0	0								chr2:48101206-48102707	48100000	48130000	6	ENSDARG00000095362	48134378, 48134304	30000
ENSDARG00000002194	6	11	22	5	24	68	53	67								chr2:48101206-48102707	48100000	48125000	5	ENSDARG00000094120	48129830	25000
ENSDARG00000002196	45	168	60	24	52	102	15	44								chr2:48101206-48102707	48045000	48100000	5	ENSDARG00000076969	48049926, 48049884	55000
ENSDARG00000002197	187	699	151	2463	302	4143	16	8								chr2:48101206-48102707	48070000	48100000	3	ENSDARG00000093651	48072862, 48072636	30000
ENSDARG00000002204	1	1	0	1	19	3	1623	1782								chr2:48101206-48102707	48080000	48100000	3	ENSDARG00000092961	48081312, 48081286	20000
ENSDARG00000002210	156	215	104	11	73	32	21	33								chr2:48101206-48102707	48015000	48100000	2	ENSDARG00000078065	48018860, 48016577	85000
ENSDARG00000002213	82	124	86	131	59	116	31	31								chr2:48101206-48102707	48020000	48100000	2	ENSDARG00000052971	48023894	80000
ENSDARG00000002215	392	585	558	84	178	87	374	463								chr15:30279717-30281721	30250000	30275000	21	ENSDARG00000069066	30253037	25000
ENSDARG00000002216	38	56	61	2	72	20	17	26								chr15:30279717-30281721	30245000	30275000	10	ENSDARG00000097908	30249024, 30247096	30000
ENSDARG00000002217	88	136	76	11	12	16	46	31								chr15:30279717-30281721	30245000	30275000	10	ENSDARG00000069066	30246230	30000
ENSDARG00000002219	0	4	2	5	5	0	0	0								chr15:30279717-30281721	30245000	30280000	2	ENSDARG00000097908	30249024, 30247096	35000
ENSDARG00000002220	250	255	316	81	116	118	85	159								chr15:30279717-30281721	30245000	30280000	2	ENSDARG00000069066	30246230	35000
ENSDARG00000002226	7	4	1	0	0	0	1	0								chr5:53855868-53856425	53850000	53855000	83	ENSDARG00000104996	53850885, 53851137, 53850882, 53850893	5000
ENSDARG00000002230	140	140	106	8	40	7	0	3								chr5:53855868-53856425	53850000	53855000	83	ENSDARG00000100372	53850726, 53850496, 53850446	5000
ENSDARG00000002231	8	29	18	21	69	57	5	22								chr5:53855868-53856425	53850000	53855000	83	ENSDARG00000101102	53854512	5000
ENSDARG00000002235	122	413	181	66	201	133	1712	1455								chr5:53855868-53856425	53855000	53905000	9	ENSDARG00000105035	53908974, 53908970	50000
ENSDARG00000002240	549	786	724	265	327	437	661	892								chr5:53855868-53856425	53855000	53905000	9	ENSDARG00000101300	53908012, 53907990	50000
ENSDARG00000002241	0	0	0	0	0	0	1	0								chr5:53855868-53856425	53855000	53935000	2	ENSDARG00000104393	53938900	80000
ENSDARG00000002249	177	402	429	216	225	529	60	237								chr5:53855868-53856425	53835000	53855000	2	ENSDARG00000099139	53835099, 53835652	20000
ENSDARG00000002255	30	55	20	32	20	11	8	6								chr5:53855608-53855723	53850000	53855000	83	ENSDARG00000104996	53850885, 53851137, 53850882, 53850893	5000
ENSDARG00000002259	0	0	0	0	0	0	0	0								chr5:53855608-53855723	53850000	53855000	83	ENSDARG00000100372	53850726, 53850496, 53850446	5000
ENSDARG00000002264	80	102	136	48	75	107	237	400								chr5:53855608-53855723	53850000	53855000	83	ENSDARG00000101102	53854512	5000
ENSDARG00000002267	178	265	231	82	212	154	158	224								chr5:53855608-53855723	53855000	53905000	9	ENSDARG00000105035	53908974, 53908970	50000
ENSDARG00000002271	489	1247	605	205	190	223	1487	1613								chr5:53855608-53855723	53855000	53905000	9	ENSDARG00000101300	53908012, 53907990	50000
ENSDARG00000002285	128	273	248	63	137	168	55	51								chr5:53855608-53855723	53855000	53935000	2	ENSDARG00000104393	53938900	80000
ENSDARG00000002293	3	12	34	0	22	13	18	6								chr5:53855608-53855723	53835000	53855000	2	ENSDARG00000099139	53835099, 53835652	20000
ENSDARG00000002295	0	0	0	0	0	1	0	1								chr13:128284-129074	125000	125000	82	ENSDARG00000103144	127754, 127720	0
ENSDARG00000002298	40	169	133	24	27	13	5	6								chr13:128284-129074	80000	125000	53	ENSDARG00000104596	82101	45000
ENSDARG00000002299	62	133	120	140	88	193	17	43								chr13:128284-129074	125000	135000	45	ENSDARG00000104347	139991, 139707	10000
ENSDARG00000002300	1	4	0	0	0	1	3	0								chr13:128284-129074	120000	125000	43	ENSDARG00000100028	122582, 122585, 124711	5000
ENSDARG00000002303	507	640	606	690	888	505	367	729								chr13:128284-129074	75000	125000	28	ENSDARG00000063670	75621	50000
ENSDARG00000002304	26	19	5	0	20	7	13	6								chr13:128284-129074	25000	125000	18	ENSDARG00000037079	25567	100000
ENSDARG00000002305	575	852	731	75	183	181	1888	2664								chr13:128284-129074	125000	140000	8	ENSDARG00000101636	141433, 140850	15000
ENSDARG00000002311	0	0	0	0	0	0	0	4								chr13:128284-129074	125000	150000	7	ENSDARG00000077368	150626, 150628	25000
ENSDARG00000002330	14	0	2	0	1	3	0	2								chr13:128284-129074	125000	150000	7	ENSDARG00000093448	151013, 151049	25000
ENSDARG00000002332	121	365	247	99	116	119	243	372								chr13:128284-129074	125000	195000	7	ENSDARG00000063626	199748, 199790	70000
ENSDARG00000002333	24	57	55	22	33	29	41	50								chr13:128284-129074	125000	155000	3	ENSDARG00000068515	157706	30000
ENSDARG00000002336	600	3498	569	353	389	762	122	417								chr13:128284-129074	125000	165000	3	ENSDARG00000068515	168253	40000
ENSDARG00000002339	87	167	148	43	62	99	45	85								chr13:128284-129074	125000	185000	2	ENSDARG00000063626	189795	60000
ENSDARG00000002344	3761	5903	4878	1101	3724	3127	4952	6589								chr13:128284-129074	125000	215000	2	ENSDARG00000074869	219734, 219817, 219674, 219656, 219661, 218797	90000
ENSDARG00000002347	32	11	6	1	2	1	0	0								chr13:128284-129074	45000	125000	2	ENSDARG00000070053	47154	80000
ENSDARG00000002353	87	643	445	232	42	32	21	28								chr5:15445729-15447475	15445000	15445000	78	ENSDARG00000035622	15448616, 15448703, 15448651	0
ENSDARG00000002355	15	31	34	28	25	44	4	1								chr5:15445729-15447475	15445000	15490000	4	ENSDARG00000062573	15492272	45000
ENSDARG00000002362	101	166	150	43	30	92	57	119								chr5:15445729-15447475	15445000	15485000	2	ENSDARG00000108783	15485580	40000
ENSDARG00000002365	85	210	128	36	109	62	52	67								chr20:13996509-13997621	13995000	13995000	78	ENSDARG00000005463	13998143	0
ENSDARG00000002369	661	1608	1353	571	316	498	367	763								chr20:13996509-13997621	13995000	14000000	35	ENSDARG00000096617	14000692	5000
ENSDARG00000002377	79	162	94	64	47	96	646	958								chr20:13996509-13997621	13985000	13995000	22	ENSDARG00000005619	13987151, 13987211	10000
ENSDARG00000002385	222	382	292	115	176	185	95	148								chr20:13996509-13997621	13995000	14070000	11	ENSDARG00000031600	14073434	75000
ENSDARG00000002391	0	2	14	0	9	0	24	49								chr20:13996509-13997621	13920000	13995000	9	ENSDARG00000107164	13922530	75000
ENSDARG00000002394	2	32	22	161	123	269	0	3								chr20:13996509-13997621	13995000	14060000	8	ENSDARG00000096663	14060126	65000
ENSDARG00000002396	41	76	80	20	37	51	254	102								chr6:28004297-28005326	28000000	28000000	78	ENSDARG00000061923	28001382, 28001440, 28001444, 28002259	0
ENSDARG00000002400	1379	2423	2195	1044	1183	1883	438	778								chr6:28004297-28005326	28000000	28005000	33	ENSDARG00000061923	28001382, 28001440, 28001444, 28002259	5000
ENSDARG00000002401	119	193	147	46	178	62	23	35								chr6:28004297-28005326	28000000	28025000	16	ENSDARG00000056924	28027829, 28027834	25000
ENSDARG00000002402	183	280	308	128	284	217	151	287								chr6:28004297-28005326	27930000	28000000	9	ENSDARG00000056862	27932493, 27932503	70000
ENSDARG00000002403	34	64	73	9	59	45	35	14								chr6:28004297-28005326	28005000	28025000	5	ENSDARG00000056924	28027829, 28027834	20000
ENSDARG00000002405	180	180	114	37	95	45	105	131								chr6:28004297-28005326	27960000	28000000	5	ENSDARG00000098603	27964032	40000
ENSDARG00000002406	2	2	10	0	11	0	1	1								chr6:28004297-28005326	27905000	28000000	4	ENSDARG00000056862	27906096, 27906752, 27906028	95000
ENSDARG00000002411	73	166	114	21	15	69	10	37								chr6:28004297-28005326	27900000	28000000	2	ENSDARG00000097082	27901400	100000
ENSDARG00000002412	1596	3245	820	259	78	39	100	65								chr17:52735059-52735864	52735000	52735000	78	ENSDARG00000098240	52736268, 52736861, 52737522	0
ENSDARG00000002414	344	1694	608	3612	1122	3927	1858	2119								chr17:52735059-52735864	52735000	52755000	19	ENSDARG00000098711	52755676	20000
ENSDARG00000002445	103	261	130	35	15	10	10	11								chr17:52735059-52735864	52680000	52735000	3	ENSDARG00000106296	52681072	55000
ENSDARG00000002463	3	23	25	4	9	5	52	103								chr6:28003445-28004107	28000000	28000000	78	ENSDARG00000061923	28001382, 28001440, 28001444, 28002259	0
ENSDARG00000002467	145	152	207	60	37	89	97	214								chr6:28003445-28004107	28000000	28025000	16	ENSDARG00000056924	28027829, 28027834	25000
ENSDARG00000002479	37	80	23	7	71	22	25	45								chr6:28003445-28004107	27930000	28000000	9	ENSDARG00000056862	27932493, 27932503	70000
ENSDARG00000002480	3	14	413	11	283	216	56	72								chr6:28003445-28004107	27960000	28000000	5	ENSDARG00000098603	27964032	40000
ENSDARG00000002483	0	0	0	0	0	0	0	0								chr6:28003445-28004107	27905000	28000000	4	ENSDARG00000056862	27906096, 27906752, 27906028	95000
ENSDARG00000002487	302	246	428	101	284	167	72	198								chr6:28003445-28004107	27900000	28000000	2	ENSDARG00000097082	27901400	100000
ENSDARG00000002494	5	44	20	12	165	1	32	43								chr22:26842392-26842499	26840000	26840000	77	ENSDARG00000104609	26840574, 26841007	0
ENSDARG00000002498	40	51	37	26	11	23	3	1								chr22:26842392-26842499	26840000	26925000	18	ENSDARG00000093878	26928854	85000
ENSDARG00000002502	52	24	31	2	5	0	1	2								chr22:26842392-26842499	26840000	26940000	8	ENSDARG00000092927	26941745	100000
ENSDARG00000002506	1570	1326	1849	86	140	118	369	561								chr22:26842392-26842499	26840000	26915000	7	ENSDARG00000084004	26919079	75000
ENSDARG00000002507	3	11	10	0	3	2	167	170								chr22:26842392-26842499	26840000	26935000	5	ENSDARG00000061414	26936448	95000
ENSDARG00000002508	0	0	0	0	0	0	0	0								chr22:26842392-26842499	26800000	26840000	4	ENSDARG00000100869	26802970	40000
ENSDARG00000002509	2	682	68	41	12	23	4	6								chr22:26842392-26842499	26800000	26840000	4	ENSDARG00000100073	26804488	40000
ENSDARG00000002510	0	0	0	0	0	0	0	0								chr22:26842392-26842499	26780000	26840000	3	ENSDARG00000098467	26782516	60000
ENSDARG00000002523	456	800	767	851	582	1597	1702	2382								chr22:26842392-26842499	26785000	26840000	2	ENSDARG00000100176	26787692	55000
ENSDARG00000002533	13	11	21	1	39	7	1	17								chr5:24368766-24369491	24365000	24365000	74	ENSDARG00000078803	24365413, 24365610	0
ENSDARG00000002536	502	594	670	387	346	462	239	340								chr5:24368766-24369491	24365000	24370000	36	ENSDARG00000020465	24372270	5000
ENSDARG00000002538	204	317	278	115	181	219	155	238								chr5:24368766-24369491	24365000	24375000	25	ENSDARG00000020465	24378557, 24378560, 24377138, 24378547, 24378762	10000
ENSDARG00000002546	153	150	119	2	7	7	3	4								chr5:24368766-24369491	24365000	24375000	25	ENSDARG00000079816	24378833	10000
ENSDARG00000002549	115	185	233	58	71	119	79	298								chr5:24368766-24369491	24305000	24365000	8	ENSDARG00000020621	24308975, 24308915	60000
ENSDARG00000002552	1076	1297	831	208	374	241	700	1106								chr20:28364813-28366399	28365000	28365000	73	ENSDARG00000070426	28367802, 28367855	0
ENSDARG00000002564	27	28	38	3	3	0	1	8								chr20:28364813-28366399	28360000	28365000	13	ENSDARG00000070426	28367802, 28367855	5000
ENSDARG00000002571	106	151	162	39	138	88	69	99								chr20:28364813-28366399	28365000	28395000	7	ENSDARG00000070432	28396014	30000
ENSDARG00000002576	7	1	4	0	2	8	2	0								chr20:28364813-28366399	28365000	28450000	7	ENSDARG00000070432	28453262	85000
ENSDARG00000002582	1	0	3	0	0	4	1048	1183								chr20:28364813-28366399	28365000	28460000	4	ENSDARG00000070433	28462484	95000
ENSDARG00000002585	0	9	4	0	1	10	4	9								chr20:28364813-28366399	28345000	28360000	4	ENSDARG00000070425	28346074	15000
ENSDARG00000002587	401	493	403	40	141	99	545	880								chr20:28364813-28366399	28345000	28365000	4	ENSDARG00000070425	28346074	20000
ENSDARG00000002589	9	127	12	1	0	1	8	10								chr18:23884132-23885136	23885000	23885000	72	ENSDARG00000040926	23888838, 23888397, 23888851	0
ENSDARG00000002591	229	225	271	68	165	139	158	365								chr18:23884132-23885136	23885000	23890000	27	ENSDARG00000092402	23891092	5000
ENSDARG00000002593	34	18	20	2	1	1	2	4								chr18:23884132-23885136	23880000	23885000	21	ENSDARG00000040926	23888838, 23888397, 23888851	5000
ENSDARG00000002597	44	3	0	0	2	0	0	17								chr18:23884132-23885136	23845000	23885000	3	ENSDARG00000097764	23847376	40000
ENSDARG00000002600	9747	6666	6160	403	185	9	3	1								chr9:56877712-56878521	56875000	56880000	71	ENSDARG00000100510	56882048	5000
ENSDARG00000002601	0	2	2	0	1	1	0	0								chr9:56877712-56878521	56865000	56875000	40	ENSDARG00000100275	56868193	10000
ENSDARG00000002607	250	446	619	46	73	126	16	41								chr9:56877712-56878521	56875000	56875000	23	ENSDARG00000102888	56877232, 56877026	0
ENSDARG00000002609	226	281	242	20	29	16	44	73								chr9:56877712-56878521	56855000	56875000	9	ENSDARG00000098398	56856733	20000
ENSDARG00000002613	64	59	49	15	45	24	38	52								chr9:56877712-56878521	56840000	56875000	5	ENSDARG00000100597	56840489	35000
ENSDARG00000002614	55	119	93	19	67	43	70	148								chr5:45725566-45726316	45725000	45725000	71	ENSDARG00000098013	45729727	0
ENSDARG00000002632	1547	2476	1848	767	977	1240	437	746								chr5:45725566-45726316	45670000	45725000	4	ENSDARG00000057395	45673785	55000
ENSDARG00000002634	26	111	98	23	59	87	5	19								chr5:45725566-45726316	45675000	45725000	4	ENSDARG00000095136	45677251	50000
ENSDARG00000002635	65	81	85	11	12	10	17	365								chr5:45725566-45726316	45675000	45725000	4	ENSDARG00000053159	45677440	50000
ENSDARG00000002642	146	258	244	62	130	107	230	281								chr5:45725566-45726316	45690000	45725000	2	ENSDARG00000095136	45693697	35000
ENSDARG00000002644	24382	36424	26580	1055	1729	906	1322	2859								chr5:45727273-45727470	45725000	45725000	71	ENSDARG00000098013	45729727	0
ENSDARG00000002656	429	406	390	27	20	8	6	12								chr5:45727273-45727470	45670000	45725000	4	ENSDARG00000057395	45673785	55000
ENSDARG00000002659	1143	1402	1005	409	1006	473	634	1125								chr5:45727273-45727470	45675000	45725000	4	ENSDARG00000095136	45677251	50000
ENSDARG00000002663	321	967	568	272	317	221	296	342								chr5:45727273-45727470	45675000	45725000	4	ENSDARG00000053159	45677440	50000
ENSDARG00000002666	6	7	2	0	2	0	3	14								chr5:45727273-45727470	45690000	45725000	2	ENSDARG00000095136	45693697	35000
ENSDARG00000002670	122	265	251	58	61	137	97	123								chr6:35065324-35066419	35065000	35065000	70	ENSDARG00000052170	35068762, 35068288, 35068805	0
ENSDARG00000002682	179	548	297	99	178	208	57	52								chr6:35065324-35066419	35065000	35065000	70	ENSDARG00000059575	35069457	0
ENSDARG00000002685	9	1	5	0	4	0	0	0								chr6:35065324-35066419	35055000	35065000	18	ENSDARG00000052170	35055662	10000
ENSDARG00000002690	124	109	140	27	50	31	32	58								chr6:35065324-35066419	35060000	35065000	8	ENSDARG00000052170	35063352	5000
ENSDARG00000002696	0	1	0	0	0	0	0	0								chr6:35065324-35066419	35045000	35065000	7	ENSDARG00000100693	35049409, 35049466	20000
ENSDARG00000002701	59	63	38	3	27	11	51	145								chr6:35065324-35066419	34970000	35065000	6	ENSDARG00000088140	34974891, 34974093, 34970962	95000
ENSDARG00000002702	237	555	419	445	340	408	920	1545								chr6:35065324-35066419	35065000	35120000	4	ENSDARG00000078725	35123042	55000
ENSDARG00000002707	5	23	12	2	0	0	0	1								chr8:54178483-54179665	54170000	54175000	69	ENSDARG00000086057	54172121	5000
ENSDARG00000002710	2967	4576	4573	2622	3528	3737	1256	3098								chr19:32452563-32453497	32450000	32450000	68	ENSDARG00000061718	32454792	0
ENSDARG00000002720	124	126	156	59	180	162	54	167								chr19:32452563-32453497	32450000	32470000	20	ENSDARG00000103948	32471164	20000
ENSDARG00000002722	3	0	0	1	1	0	1	1								chr8:22268439-22269284	22265000	22265000	68	ENSDARG00000069009	22267022, 22266765, 22265972, 22266134, 22267019, 22266787	0
ENSDARG00000002728	1	0	0	0	0	0	0	0								chr8:22268439-22269284	22265000	22265000	68	ENSDARG00000053133	22268081	0
ENSDARG00000002731	977	1634	968	971	375	1517	725	754								chr8:22268439-22269284	22265000	22305000	31	ENSDARG00000053138	22306012	40000
ENSDARG00000002732	3	0	5	1	49	25	688	624								chr8:22268439-22269284	22265000	22305000	31	ENSDARG00000060361	22305505, 22305464, 22305457, 22305724	40000
ENSDARG00000002738	0	0	0	0	0	0	0	0								chr8:22268439-22269284	22255000	22265000	25	ENSDARG00000009748	22255959	10000
ENSDARG00000002745	1950	3846	5199	1013	5637	2021	1838	2944								chr8:22268439-22269284	22250000	22265000	17	ENSDARG00000069014	22252983, 22252580, 22253258	15000
ENSDARG00000002748	93	152	105	46	168	154	85	233								chr8:22268439-22269284	22265000	22340000	8	ENSDARG00000068993	22342648	75000
ENSDARG00000002750	40	88	73	3	21	24	16	19								chr8:22268439-22269284	22265000	22355000	5	ENSDARG00000092892	22356531, 22356525	90000
ENSDARG00000002754	68	60	53	35	38	32	27	44								chr8:22268439-22269284	22265000	22320000	4	ENSDARG00000075500	22321964, 22321983	55000
ENSDARG00000002758	348	651	552	167	128	484	405	231								chr8:22268439-22269284	22265000	22320000	4	ENSDARG00000042456	22324998, 22324043	55000
ENSDARG00000002760	1	0	1	0	0	0	0	0								chr8:22268439-22269284	22265000	22330000	3	ENSDARG00000068993	22334670	65000
ENSDARG00000002764	7	255	20	769	71	578	7	9								chr8:22268439-22269284	22265000	22335000	3	ENSDARG00000068993	22336769	70000
ENSDARG00000002768	160	420	98	80	98	97	708294	145985								chr13:11306404-11306944	11300000	11305000	67	ENSDARG00000028228	11303655	5000
ENSDARG00000002771	3	8	1	0	1	2	5	2								chr13:11306404-11306944	11305000	11305000	9	ENSDARG00000028228	11307011	0
ENSDARG00000002773	0	0	0	0	0	1	0	0								chr13:11306404-11306944	11305000	11310000	3	ENSDARG00000101339	11312925	5000
ENSDARG00000002776	95	162	173	14	30	41	34	53								chr1:54532226-54533449	54530000	54560000	8	ENSDARG00000036281	54561689	30000
ENSDARG00000002779	6701	11198	5250	192	178	109	1	10								chr1:54532226-54533449	54530000	54560000	8	ENSDARG00000096514	54561509, 54562035	30000
ENSDARG00000002787	138	193	176	60	160	122	58	184								chr1:54532226-54533449	54530000	54565000	8	ENSDARG00000096514	54568681	35000
ENSDARG00000002790	1410	1965	1917	554	1028	1084	998	1220								chr1:54532226-54533449	54505000	54530000	7	ENSDARG00000019765	54505437	25000
ENSDARG00000002791	1585	4043	2520	1794	3089	2515	821	1187								chr1:54532226-54533449	54435000	54530000	5	ENSDARG00000093412	54438802	95000
ENSDARG00000002792	756	587	757	206	779	328	238	343								chr1:54532226-54533449	54450000	54530000	4	ENSDARG00000052263	54453788	80000
ENSDARG00000002794	42	49	62	17	23	5	3	4								chr1:54532226-54533449	54530000	54570000	3	ENSDARG00000068255	54570845	40000
ENSDARG00000002795	14	19	10	2	10	9	5	9								chr1:54532226-54533449	54530000	54595000	3	ENSDARG00000096576	54596279	65000
ENSDARG00000002797	0	0	1	0	1	1	0	0								chr1:54532226-54533449	54440000	54530000	3	ENSDARG00000093412	54441094	90000
ENSDARG00000002798	111	168	146	57	69	70	59	114								chr1:54532226-54533449	54530000	54590000	2	ENSDARG00000096661	54593315, 54593313	60000
ENSDARG00000002816	0	0	2	0	2	1	0	2								chr16:89641-92263	65000	85000	63	ENSDARG00000098834	68069	20000
ENSDARG00000002826	73	60	102	13	48	50	19	32								chr16:89641-92263	65000	90000	42	ENSDARG00000098834	68069	25000
ENSDARG00000002830	92	73	100	46	85	101	38	67								chr16:89641-92263	50000	90000	3	ENSDARG00000107602	50968	40000
ENSDARG00000002831	13	25	3	4	4	1	0	11								chr18:28852-30951	30000	30000	63	ENSDARG00000087941	33817	0
ENSDARG00000002837	18	50	51	33	29	49	33	51								chr18:28852-30951	10000	30000	44	ENSDARG00000103011	11926	20000
ENSDARG00000002840	836	972	789	183	281	147	139	159								chr18:28852-30951	30000	40000	39	ENSDARG00000036239	40317	10000
ENSDARG00000002847	16	5	32	0	14	9	2067	988								chr18:28852-30951	25000	30000	31	ENSDARG00000087941	33817	5000
ENSDARG00000002872	84	71	106	10	31	28	16	35								chr18:28852-30951	30000	80000	27	ENSDARG00000075454	81280	50000
ENSDARG00000002877	274	486	373	109	367	290	243	400								chr18:28852-30951	30000	60000	26	ENSDARG00000036237	62932	30000
ENSDARG00000002880	119	264	141	33	91	98	77	98								chr18:28852-30951	30000	50000	25	ENSDARG00000067520	54354	20000
ENSDARG00000002894	63	102	115	41	62	78	86	102								chr18:28852-30951	10000	25000	21	ENSDARG00000103011	11926	15000
ENSDARG00000002897	85	260	117	43	83	86	98	146								chr18:28852-30951	30000	45000	19	ENSDARG00000036239	46010, 45736, 45750	15000
ENSDARG00000002898	13	6	8	1	2	3	4	6								chr18:28852-30951	30000	65000	17	ENSDARG00000036237	69713	35000
ENSDARG00000002909	227	1449	556	296	357	277	1	4								chr18:28852-30951	30000	75000	16	ENSDARG00000075454	79659	45000
ENSDARG00000002912	728	813	719	139	210	159	246	460								chr18:28852-30951	30000	90000	11	ENSDARG00000023659	92046	60000
ENSDARG00000002916	296	526	347	291	253	159	229	325								chr18:28852-30951	0	30000	11	ENSDARG00000059349	1612, 1615	30000
ENSDARG00000002917	226	618	292	31	46	51	338	420								chr18:28852-30951	30000	85000	9	ENSDARG00000023659	85294	55000
ENSDARG00000002933	0	0	0	0	1	0	0	0								chr18:28852-30951	30000	120000	8	ENSDARG00000036232	124060	90000
ENSDARG00000002937	2455	3329	2445	133	142	59	315	164								chr18:28852-30951	30000	95000	6	ENSDARG00000063719	95770	65000
ENSDARG00000002945	182	240	110	134	169	193	113	119								chr18:28852-30951	25000	60000	5	ENSDARG00000036237	62932	35000
ENSDARG00000002947	135	106	105	137	115	76	72	199								chr18:28852-30951	25000	40000	4	ENSDARG00000036239	40317	15000
ENSDARG00000002949	713	858	919	179	350	329	491	717								chr18:28852-30951	25000	90000	4	ENSDARG00000023659	92046	65000
ENSDARG00000002952	55	98	72	30	83	64	139	162								chr18:28852-30951	25000	75000	2	ENSDARG00000075454	79659	50000
ENSDARG00000002956	80	220	149	64	172	191	147	248								chr18:28852-30951	25000	80000	2	ENSDARG00000075454	81280	55000
ENSDARG00000002959	0	5	2	1	3	7	2	6								chr6:39010070-39011561	39005000	39010000	62	ENSDARG00000070721	39008913, 39007597	5000
ENSDARG00000002967	235	281	308	176	270	156	393	582								chr6:39011968-39013096	39005000	39010000	62	ENSDARG00000070721	39008913, 39007597	5000
ENSDARG00000002968	1175	2230	1034	2358	683	2327	1	3								chr14:30736770-30737707	30735000	30735000	62	ENSDARG00000016085	30739869	0
ENSDARG00000002970	429	612	581	113	185	242	224	305								chr14:30736770-30737707	30735000	30745000	36	ENSDARG00000012025	30747516	10000
ENSDARG00000002971	108	156	138	16	75	59	135	127								chr14:30736770-30737707	30715000	30735000	19	ENSDARG00000016085	30718904, 30719768, 30719766	20000
ENSDARG00000002980	157	228	164	220	163	153	65	88								chr14:30736770-30737707	30640000	30735000	9	ENSDARG00000015649	30642697	95000
ENSDARG00000002981	1	6	0	580	1	5	0	1								chr5:32193659-32195258	32190000	32190000	61	ENSDARG00000054906	32191092	0
ENSDARG00000002986	36	108	118	479	113	471	6	17								chr5:32193659-32195258	32190000	32195000	19	ENSDARG00000054906	32191092	5000
ENSDARG00000002988	37	59	21	0	3	5	1905	1766								chr5:32193659-32195258	32190000	32210000	9	ENSDARG00000031985	32213803, 32213839	20000
ENSDARG00000002991	135	193	236	56	104	75	104	125								chr5:32193659-32195258	32190000	32250000	4	ENSDARG00000095142	32250686	60000
ENSDARG00000002994	103	189	164	110	159	116	31	78								chr5:32193659-32195258	32190000	32215000	3	ENSDARG00000040248	32217535, 32215950	25000
ENSDARG00000003008	983	1576	725	41	69	63	147	119								chr5:32193659-32195258	32190000	32280000	3	ENSDARG00000060683	32282009, 32282445	90000
ENSDARG00000003016	35265	88517	85356	67048	76598	112891	7232	7829								chr5:32193659-32195258	32190000	32280000	3	ENSDARG00000006691	32282535, 32282547, 32282554, 32283440	90000
ENSDARG00000003017	872	1446	791	196	263	230	640	513								chr5:32193659-32195258	32190000	32255000	2	ENSDARG00000095142	32258275	65000
ENSDARG00000003020	19	15	15	0	2	0	6	3								chr5:32193659-32195258	32195000	32280000	2	ENSDARG00000060683	32282009, 32282445	85000
ENSDARG00000003021	152	263	248	184	198	236	1011	676								chr5:32193659-32195258	32195000	32280000	2	ENSDARG00000006691	32282535, 32282547, 32282554, 32283440	85000
ENSDARG00000003022	28	57	94	25	125	109	332	307								chr5:32193659-32195258	32135000	32190000	2	ENSDARG00000106448	32136934	55000
ENSDARG00000003025	0	6	0	0	0	0	10	7								chr20:6823360-6824349	6820000	6820000	61	ENSDARG00000099351	6822741, 6822733	0
ENSDARG00000003027	53	55	78	6	29	21	38	33								chr20:6823360-6824349	6765000	6820000	5	ENSDARG00000099144	6766300	55000
ENSDARG00000003032	3517	7642	8273	5076	5053	8230	8089	10524								chr20:6823360-6824349	6780000	6820000	5	ENSDARG00000099144	6783843	40000
ENSDARG00000003035	1554	1717	1526	1787	1922	1460	3714	5973								chr10:33211323-33211519	33210000	33210000	60	ENSDARG00000078459	33213083	0
ENSDARG00000003041	23	41	28	9	50	17	22	14								chr10:33211323-33211519	33210000	33225000	10	ENSDARG00000062592	33227954, 33228002	15000
ENSDARG00000003046	38	101	85	39	60	69	38	54								chr8:24766826-24767840	24765000	24770000	59	ENSDARG00000073847	24772108	5000
ENSDARG00000003049	0	0	2	1	1	0	0	2								chr8:24766826-24767840	24725000	24765000	6	ENSDARG00000042807	24725902, 24725903	40000
ENSDARG00000003051	222	240	227	108	174	129	464	891								chr9:690682-691524	690000	695000	59	ENSDARG00000078058	695564	5000
ENSDARG00000003054	2	8	20	1	7	0	0	1								chr9:690682-691524	690000	710000	6	ENSDARG00000075709	711306	20000
ENSDARG00000003058	156	228	236	46	127	105	218	201								chr9:690682-691524	690000	710000	6	ENSDARG00000011999	712147	20000
ENSDARG00000003061	321	753	280	56	172	92	145	199								chr9:690682-691524	690000	745000	5	ENSDARG00000037203	748316	55000
ENSDARG00000003068	132	237	204	147	267	218	343	485								chr9:690682-691524	690000	745000	5	ENSDARG00000040990	746553, 746486	55000
ENSDARG00000003069	20	71	48	24	30	19	37	62								chr4:18598936-18599773	18595000	18605000	59	ENSDARG00000029018	18606549, 18606164	10000
ENSDARG00000003077	0	0	0	0	1	3	0	1								chr4:18598936-18599773	18595000	18615000	6	ENSDARG00000095705	18617548, 18617562, 18617555, 18617591, 18617597	20000
ENSDARG00000003081	18	71	18	7	25	16	53563	47100								chr4:18598936-18599773	18595000	18690000	2	ENSDARG00000106063	18690716	95000
ENSDARG00000003084	44	41	25	7	6	4	5	0								chr5:21632152-21633929	21625000	21630000	58	ENSDARG00000062457	21627137	5000
ENSDARG00000003085	16	25	31	7	14	11	2	16								chr5:21632152-21633929	21625000	21630000	58	ENSDARG00000058128	21629353	5000
ENSDARG00000003087	107	227	174	46	77	105	116	116								chr5:21632152-21633929	21575000	21630000	3	ENSDARG00000015314	21579118, 21579007	55000
ENSDARG00000003090	0	0	0	0	0	0	0	0								chr8:28409299-28410934	28410000	28415000	58	ENSDARG00000042732	28419258	5000
ENSDARG00000003091	5	9	14	1	1	0	5	2								chr8:28409299-28410934	28410000	28415000	58	ENSDARG00000042725	28415774	5000
ENSDARG00000003098	570	819	807	188	431	406	649	835								chr8:28409299-28410934	28405000	28415000	30	ENSDARG00000042732	28419258	10000
ENSDARG00000003102	28	54	54	18	32	29	28	64								chr8:28409299-28410934	28405000	28415000	30	ENSDARG00000042725	28415774	10000
ENSDARG00000003109	254	680	454	172	599	227	987	525								chr8:28409299-28410934	28320000	28410000	5	ENSDARG00000003098	28320016, 28320012, 28323329, 28323281	90000
ENSDARG00000003113	30	216	303	39	275	327	543	773								chr8:28409299-28410934	28320000	28405000	2	ENSDARG00000003098	28320016, 28320012, 28323329, 28323281	85000
ENSDARG00000003127	1049	1825	1377	1068	520	857	727	1391								chr5:21630647-21631685	21625000	21630000	58	ENSDARG00000062457	21627137	5000
ENSDARG00000003132	124	253	271	48	91	192	36	166								chr5:21630647-21631685	21625000	21630000	58	ENSDARG00000058128	21629353	5000
ENSDARG00000003142	435	571	338	38	26	14	8	42								chr5:21630647-21631685	21575000	21630000	3	ENSDARG00000015314	21579118, 21579007	55000
ENSDARG00000003144	82	198	92	376	69	528	50	46								chr11:44454625-44455534	44455000	44460000	58	ENSDARG00000098635	44460987	5000
ENSDARG00000003145	121	134	108	3	1	0	2	6								chr11:44454625-44455534	44450000	44460000	26	ENSDARG00000098635	44460987	10000
ENSDARG00000003146	0	1	0	3	0	2	0	0								chr11:44454625-44455534	44450000	44540000	7	ENSDARG00000100011	44543693	90000
ENSDARG00000003151	1705	2721	2595	794	1114	1313	1976	3224								chr11:44454625-44455534	44455000	44540000	7	ENSDARG00000100011	44543693	85000
ENSDARG00000003153	196	196	199	50	126	109	85	157								chr11:44454625-44455534	44385000	44455000	2	ENSDARG00000103566	44385254, 44385283	70000
ENSDARG00000003157	30	52	39	13	11	18	27	36								chr13:18868-20384	15000	15000	57	ENSDARG00000107538	18808	0
ENSDARG00000003165	52	201	180	48	58	96	267	344								chr13:18868-20384	15000	20000	29	ENSDARG00000107634	20646	5000
ENSDARG00000003167	118	178	162	58	87	106	97	146								chr13:18868-20384	15000	20000	29	ENSDARG00000107538	18808	5000
ENSDARG00000003169	396	998	685	169	292	228	94	134								chr13:18868-20384	5000	15000	23	ENSDARG00000103415	8836	10000
ENSDARG00000003175	577	749	731	354	415	361	78	155								chr13:18868-20384	15000	25000	18	ENSDARG00000037079	25567	10000
ENSDARG00000003181	2	67	22	67	41	142	3	1								chr13:18868-20384	15000	75000	13	ENSDARG00000063670	75621	60000
ENSDARG00000003189	847	1198	997	618	1059	902	1783	1882								chr13:18868-20384	15000	35000	6	ENSDARG00000106892	39438	20000
ENSDARG00000003191	7	22	5	8	12	11	33813	51380								chr13:18868-20384	15000	80000	6	ENSDARG00000104596	82101	65000
ENSDARG00000003193	71	648	336	190	133	169	1	0								chr13:18868-20384	20000	25000	5	ENSDARG00000037079	25567	5000
ENSDARG00000003197	56	164	140	36	43	67	45	30								chr13:18868-20384	15000	45000	4	ENSDARG00000070053	47154	30000
ENSDARG00000003200	77	542	131	2	89	71	22	14								chr13:18868-20384	20000	20000	2	ENSDARG00000107634	20646	0
ENSDARG00000003203	1	3	2	0	1	1	0	2								chr13:18868-20384	15000	65000	2	ENSDARG00000106783	69561	50000
ENSDARG00000003205	187	211	235	56	164	144	149	164								chr11:139623-140848	130000	135000	57	ENSDARG00000101413	132684, 132690	5000
ENSDARG00000003206	127	206	246	70	69	138	248	442								chr11:139623-140848	130000	140000	34	ENSDARG00000101413	132684, 132690	10000
ENSDARG00000003207	53	60	88	42	32	63	32	73								chr11:139623-140848	135000	175000	4	ENSDARG00000075748	179047, 179069	40000
ENSDARG00000003208	44	101	123	28	35	84	46	56								chr11:139623-140848	135000	175000	4	ENSDARG00000087937	177234, 179157	40000
ENSDARG00000003209	0	1	0	0	0	0	0	0								chr11:139623-140848	135000	185000	4	ENSDARG00000075748	189041	50000
ENSDARG00000003210	0	0	4	0	0	7	0	0								chr11:139623-140848	140000	220000	2	ENSDARG00000059342	221058, 220890, 220893	80000
ENSDARG00000003213	329	364	468	191	562	422	820	1009								chr3:40259399-40260496	40260000	40265000	57	ENSDARG00000077052	40265494, 40265570, 40267117	5000
ENSDARG00000003216	249	468	1157	179	2560	2547	923	2249								chr3:40259399-40260496	40260000	40260000	23	ENSDARG00000097119	40263295	0
ENSDARG00000003217	97	109	130	101	153	146	75	179								chr3:40259399-40260496	40255000	40265000	18	ENSDARG00000077052	40265494, 40265570, 40267117	10000
ENSDARG00000003219	62	412	406	64	371	51	0	3								chr3:40259399-40260496	40255000	40260000	10	ENSDARG00000097119	40263295	5000
ENSDARG00000003229	9	1	1	0	0	0	0	0								chr3:40259399-40260496	40205000	40260000	2	ENSDARG00000106239	40209815	55000
ENSDARG00000003235	146	223	225	82	209	169	162	258								chr20:2944158-2945193	2935000	2940000	57	ENSDARG00000043858	2936188, 2936382	5000
ENSDARG00000003244	183	477	343	340	238	318	157	284								chr20:2944158-2945193	2935000	2940000	57	ENSDARG00000043856	2937165	5000
ENSDARG00000003250	29	44	147	24	100	99	28	48								chr20:2944158-2945193	2935000	2945000	7	ENSDARG00000043858	2936188, 2936382	10000
ENSDARG00000003251	102	168	128	125	94	128	121	126								chr20:2944158-2945193	2935000	2945000	7	ENSDARG00000043856	2937165	10000
ENSDARG00000003257	28	42	41	3	24	37	40	18								chr3:40260990-40261964	40260000	40265000	57	ENSDARG00000077052	40265494, 40265570, 40267117	5000
ENSDARG00000003259	3	7	7	1	43	46	360	111								chr3:40260990-40261964	40260000	40260000	23	ENSDARG00000097119	40263295	0
ENSDARG00000003263	54	63	89	33	89	78	18	50								chr3:40260990-40261964	40205000	40260000	2	ENSDARG00000106239	40209815	55000
ENSDARG00000003269	357	598	463	218	344	322	255	345								chr19:42494298-42495573	42490000	42490000	55	ENSDARG00000070151	42492011	0
ENSDARG00000003270	63	104	81	34	40	20	47	118								chr19:42494298-42495573	42485000	42490000	34	ENSDARG00000070151	42486675, 42486349	5000
ENSDARG00000003281	1611	1277	1727	106	118	226	538	417								chr19:42494298-42495573	42490000	42495000	28	ENSDARG00000070151	42492011	5000
ENSDARG00000003283	111	210	212	53	57	107	132	154								chr19:42494298-42495573	42485000	42495000	2	ENSDARG00000070151	42486675, 42486349	10000
ENSDARG00000003287	82	81	101	56	179	117	89	220								chr16:25319093-25319992	25315000	25315000	55	ENSDARG00000108509	25318921	0
ENSDARG00000003290	0	4	1	0	0	1	0	0								chr16:25319093-25319992	25315000	25315000	55	ENSDARG00000040280	25318483	0
ENSDARG00000003293	54	392	137	55	22	9	46	79								chr16:25319093-25319992	25315000	25340000	19	ENSDARG00000040277	25344281	25000
ENSDARG00000003303	0	1	0	0	2	0	10	8								chr16:25319093-25319992	25315000	25350000	12	ENSDARG00000040277	25350767	35000
ENSDARG00000003307	307	464	329	104	174	144	142	239								chr16:25319093-25319992	25255000	25315000	12	ENSDARG00000087530	25256800	60000
ENSDARG00000003308	438	667	621	219	403	364	488	458								chr16:25319093-25319992	25315000	25330000	7	ENSDARG00000040278	25330825	15000
ENSDARG00000003311	446	817	675	148	164	253	252	341								chr16:25319093-25319992	25315000	25380000	6	ENSDARG00000074623	25381357	65000
ENSDARG00000003313	24	87	44	73	15	50	1	0								chr16:25319093-25319992	25215000	25315000	4	ENSDARG00000090267	25218639	100000
ENSDARG00000003317	11	7	0	0	0	0	0	0								chr16:25319093-25319992	25265000	25315000	3	ENSDARG00000092074	25269175	50000
ENSDARG00000003320	342	497	308	170	194	171	42	130								chr16:25319093-25319992	25280000	25315000	3	ENSDARG00000094894	25281540	35000
ENSDARG00000003323	141	190	145	30	44	64	44	124								chr16:25319093-25319992	25315000	25410000	2	ENSDARG00000105869	25413615	95000
ENSDARG00000003326	53	23	37	0	2	1	0	0								chr16:25319093-25319992	25220000	25315000	2	ENSDARG00000097819	25222451, 25222426	95000
ENSDARG00000003328	92	145	133	30	69	74	30	74								chr9:13146668-13147661	13145000	13145000	54	ENSDARG00000009839	13149216	0
ENSDARG00000003344	0	1	0	0	0	2	0	0								chr9:13146668-13147661	13105000	13145000	2	ENSDARG00000020057	13105649	40000
ENSDARG00000003373	105	199	204	52	91	104	111	151								chr13:49158375-49159057	49150000	49155000	54	ENSDARG00000004702	49153958	5000
ENSDARG00000003375	251	382	320	144	169	153	88	111								chr22:69897-70468	60000	65000	54	ENSDARG00000075768	62693	5000
ENSDARG00000003380	359	353	360	82	304	158	121	254								chr22:69897-70468	60000	65000	54	ENSDARG00000090462	62124	5000
ENSDARG00000003381	34	301	70	112	79	27	8	26								chr22:69897-70468	60000	70000	21	ENSDARG00000075768	62693	10000
ENSDARG00000003382	225	375	489	70	117	237	81	185								chr22:69897-70468	60000	70000	21	ENSDARG00000090462	62124	10000
ENSDARG00000003383	236	270	357	62	82	159	337	273								chr22:69897-70468	55000	65000	18	ENSDARG00000086848	58432	10000
ENSDARG00000003384	85	183	186	68	58	123	62	101								chr22:69897-70468	65000	70000	15	ENSDARG00000059367	71558	5000
ENSDARG00000003391	162	367	377	292	269	592	92	126								chr22:69897-70468	55000	70000	11	ENSDARG00000086848	58432	15000
ENSDARG00000003395	10	8	1	0	3	1	0	0								chr22:69897-70468	65000	130000	5	ENSDARG00000040401	132317, 132355	65000
ENSDARG00000003397	6	17	20	12	30	26	9	11								chr22:69897-70468	70000	160000	5	ENSDARG00000074332	161567, 161310	90000
ENSDARG00000003398	142	266	224	91	125	157	123	200								chr22:69897-70468	70000	70000	3	ENSDARG00000059367	71558	0
ENSDARG00000003399	0	0	1	1	1	0	7	24								chr22:69897-70468	65000	120000	3	ENSDARG00000079475	121009	55000
ENSDARG00000003403	144	330	197	151	62	88	83	216								chr22:69897-70468	65000	85000	2	ENSDARG00000108737	87414	20000
ENSDARG00000003411	331	534	688	179	101	363	0	1								chr22:69897-70468	65000	160000	2	ENSDARG00000074332	161567, 161310	95000
ENSDARG00000003414	0	0	4	0	7	4	0	3								chr22:69897-70468	25000	70000	2	ENSDARG00000102687	29531, 28964	45000
ENSDARG00000003420	21	59	9	2	20	2	3	2								chr5:25477805-25477816	25475000	25475000	54	ENSDARG00000068194	25475077	0
ENSDARG00000003421	151	253	126	73	138	112	152	203								chr5:25477805-25477816	25475000	25475000	54	ENSDARG00000094696	25479025	0
ENSDARG00000003429	2072	2774	1919	830	1086	1074	2168	3749								chr5:25477805-25477816	25475000	25490000	12	ENSDARG00000013813	25493792, 25493823	15000
ENSDARG00000003444	105	264	244	219	123	302	129	187								chr5:25477805-25477816	25475000	25505000	7	ENSDARG00000094488	25509210	30000
ENSDARG00000003446	86	154	120	42	102	45	41	99								chr5:25477805-25477816	25475000	25510000	7	ENSDARG00000027620	25513775	35000
ENSDARG00000003449	176	106	110	8	48	28	13	32								chr5:25477805-25477816	25475000	25530000	7	ENSDARG00000092556	25531629, 25532174	55000
ENSDARG00000003462	3	7	14	11	42	26	40	30								chr5:25477805-25477816	25475000	25520000	6	ENSDARG00000027620	25521240	45000
ENSDARG00000003469	0	4	5	0	0	2	0	0								chr5:25477805-25477816	25475000	25555000	4	ENSDARG00000061641	25555926	80000
ENSDARG00000003470	111	238	168	375	317	583	641	1709								chr5:25477805-25477816	25475000	25570000	4	ENSDARG00000020024	25570100, 25570072, 25570096	95000
ENSDARG00000003475	93	135	157	13	9	32	4	4								chr5:25477805-25477816	25475000	25515000	2	ENSDARG00000007276	25518702, 25518629	40000
ENSDARG00000003486	1331	2180	1629	817	587	1240	416	548								chr5:25477805-25477816	25475000	25535000	2	ENSDARG00000004251	25538160	60000
ENSDARG00000003487	208	288	282	127	295	211	187	294								chr19:43244169-43245093	43235000	43240000	53	ENSDARG00000018000	43237375, 43237377	5000
ENSDARG00000003495	392	628	447	117	391	169	203	454								chr19:43244169-43245093	43235000	43245000	22	ENSDARG00000018000	43237375, 43237377	10000
ENSDARG00000003511	122	149	149	45	134	159	356	625								chr19:43244169-43245093	43240000	43275000	5	ENSDARG00000025269	43277869, 43277770, 43277868	35000
ENSDARG00000003512	207	329	233	61	153	136	166	286								chr19:43244169-43245093	43245000	43275000	4	ENSDARG00000025269	43277869, 43277770, 43277868	30000
ENSDARG00000003513	629	1021	869	787	613	1343	391	786								chr19:43244169-43245093	43220000	43240000	2	ENSDARG00000020345	43223928	20000
ENSDARG00000003517	199	263	281	34	117	71	86	103								chr19:43241422-43242055	43235000	43240000	53	ENSDARG00000018000	43237375, 43237377	5000
ENSDARG00000003519	99	132	107	96	117	110	34	64								chr19:43241422-43242055	43240000	43275000	5	ENSDARG00000025269	43277869, 43277770, 43277868	35000
ENSDARG00000003520	431	467	449	39	130	142	67	126								chr19:43241422-43242055	43220000	43240000	2	ENSDARG00000020345	43223928	20000
ENSDARG00000003523	10	293	368	1879	18	2400	3	5								chr21:45800812-45801129	45800000	45800000	53	ENSDARG00000023820	45802099	0
ENSDARG00000003526	662	834	766	293	478	471	798	1037								chr21:45800812-45801129	45800000	45800000	53	ENSDARG00000043249	45800677	0
ENSDARG00000003527	165	235	205	170	266	195	68	185								chr21:45800812-45801129	45800000	45830000	24	ENSDARG00000101722	45833739	30000
ENSDARG00000003531	238	410	398	88	149	156	146	220								chr21:45800812-45801129	45800000	45850000	14	ENSDARG00000103825	45852915	50000
ENSDARG00000003533	0	3	16	2	59	51	136	110								chr21:45800812-45801129	45800000	45855000	2	ENSDARG00000005335	45859467, 45859662, 45859726	55000
ENSDARG00000003544	27	30	23	14	14	10	3	6								chr18:44634775-44636723	44635000	44635000	52	ENSDARG00000061159	44638335, 44636963	0
ENSDARG00000003546	209	282	210	63	192	64	48	86								chr18:44634775-44636723	44630000	44635000	13	ENSDARG00000061159	44638335, 44636963	5000
ENSDARG00000003553	0	0	0	0	0	3	0	0								chr18:44634775-44636723	44630000	44635000	13	ENSDARG00000020454	44630221, 44630141	5000
ENSDARG00000003564	244	378	401	151	313	270	191	280								chr18:44634775-44636723	44615000	44635000	8	ENSDARG00000040358	44617798, 44617538	20000
ENSDARG00000003570	2919	3026	5637	9150	6129	13523	1463	2925								chr18:44634775-44636723	44635000	44655000	4	ENSDARG00000020454	44655070	20000
ENSDARG00000003573	194	244	265	46	125	91	69	137								chr18:44634775-44636723	44635000	44655000	4	ENSDARG00000040362	44656350	20000
ENSDARG00000003576	50	82	59	32	18	43	25	42								chr18:44634775-44636723	44570000	44635000	4	ENSDARG00000061168	44573737, 44573409	65000
ENSDARG00000003582	26	90	69	18	18	49	20	29								chr18:44634775-44636723	44635000	44710000	3	ENSDARG00000068219	44714135	75000
ENSDARG00000003584	119	277	262	186	195	289	118	164								chr18:44634775-44636723	44630000	44655000	2	ENSDARG00000020454	44655070	25000
ENSDARG00000003592	118	197	157	91	79	94	174	216								chr18:44634775-44636723	44630000	44655000	2	ENSDARG00000040362	44656350	25000
ENSDARG00000003599	21552	46564	48865	33528	23066	59998	19827	23869								chr18:44634775-44636723	44630000	44680000	2	ENSDARG00000020405	44680536	50000
ENSDARG00000003607	152	285	233	45	116	143	63	155								chr18:44634775-44636723	44635000	44705000	2	ENSDARG00000068219	44709889	70000
ENSDARG00000003615	819	1442	921	437	175	475	3	2								chr18:44634775-44636723	44615000	44630000	2	ENSDARG00000040358	44617798, 44617538	15000
ENSDARG00000003616	153	193	237	78	113	122	325	348								chr19:21785059-21786891	21780000	21785000	52	ENSDARG00000096417	21783009, 21782113, 21782495	5000
ENSDARG00000003631	112	173	168	90	95	147	94	193								chr19:21785059-21786891	21780000	21785000	52	ENSDARG00000005026	21783530	5000
ENSDARG00000003632	0	1	0	0	1	0	378	746								chr15:27429830-27430747	27430000	27430000	52	ENSDARG00000097072	27431192, 27431261	0
ENSDARG00000003635	40	93	44	36	52	137	2	18								chr15:27429830-27430747	27430000	27430000	52	ENSDARG00000006120	27431518, 27431961	0
ENSDARG00000003641	1064	1240	800	447	703	524	474	652								chr15:27429830-27430747	27425000	27430000	24	ENSDARG00000097072	27431192, 27431261	5000
ENSDARG00000003642	113	260	215	49	80	100	92	131								chr15:27429830-27430747	27425000	27430000	24	ENSDARG00000006120	27431518, 27431961	5000
ENSDARG00000003655	457	493	521	30	55	40	59	64								chr15:27429830-27430747	27430000	27480000	7	ENSDARG00000108415	27480963	50000
ENSDARG00000003675	210	330	333	213	191	411	357	217								chr15:27429830-27430747	27430000	27450000	6	ENSDARG00000030058	27454679	20000
ENSDARG00000003680	118	196	196	40	56	55	79	178								chr14:15455364-15456060	15455000	15455000	52	ENSDARG00000100515	15458085, 15457400, 15457356	0
ENSDARG00000003681	2408	2747	3174	1340	2358	1934	1120	2076								chr14:15455364-15456060	15455000	15460000	13	ENSDARG00000100047	15463379, 15463403	5000
ENSDARG00000003682	112	276	131	84	112	113	337	443								chr14:15455364-15456060	15430000	15455000	10	ENSDARG00000099694	15434406	25000
ENSDARG00000003684	0	0	0	0	0	1	2228	2049								chr14:15455364-15456060	15430000	15455000	10	ENSDARG00000102174	15434589	25000
ENSDARG00000003687	0	0	3	0	0	1	0	0								chr14:15455364-15456060	15390000	15455000	8	ENSDARG00000099694	15393965	65000
ENSDARG00000003693	518	639	819	624	1002	857	1068	1966								chr17:37849479-37851952	37845000	37845000	51	ENSDARG00000016154	37848280	0
ENSDARG00000003695	2352	3482	3356	1128	1097	2157	6080	11823								chr17:37849479-37851952	37845000	37850000	9	ENSDARG00000016154	37848280	5000
ENSDARG00000003697	49	338	189	60	253	19	2	10								chr8:20593691-20594966	20590000	20590000	51	ENSDARG00000043210	20592425, 20592120	0
ENSDARG00000003699	255	347	417	146	395	332	158	309								chr8:20593691-20594966	20585000	20590000	24	ENSDARG00000043210	20589341	5000
ENSDARG00000003701	205	8	3	1	8	6	0	19								chr8:20593691-20594966	20530000	20590000	8	ENSDARG00000032077	20532536	60000
ENSDARG00000003705	1304	2051	1847	285	340	376	1319	1588								chr8:20593691-20594966	20550000	20590000	3	ENSDARG00000108745	20553906	40000
ENSDARG00000003706	0	3	3	0	4	0	4	2								chr11:17884077-17885286	17880000	17880000	51	ENSDARG00000019797	17883283, 17882652	0
ENSDARG00000003732	1	2	2	1	11	4	0	3								chr11:17884077-17885286	17865000	17880000	16	ENSDARG00000019797	17867644	15000
ENSDARG00000003749	114	116	136	23	79	77	202	241								chr11:17884077-17885286	17880000	17885000	15	ENSDARG00000019797	17885623	5000
ENSDARG00000003750	252	297	332	109	140	284	28	92								chr11:17884077-17885286	17880000	17885000	15	ENSDARG00000097323	17888830	5000
ENSDARG00000003751	176	237	235	93	124	111	109	210								chr11:17884077-17885286	17845000	17880000	15	ENSDARG00000009727	17846786, 17846792	35000
ENSDARG00000003754	204	376	318	28	61	54	128	151								chr11:17884077-17885286	17845000	17880000	15	ENSDARG00000012674	17849532	35000
ENSDARG00000003757	1139	1174	1452	630	642	745	48	71								chr11:17884077-17885286	17880000	17885000	15	ENSDARG00000019797	17883283, 17882652	5000
ENSDARG00000003769	23	25	64	15	18	37	22	64								chr11:17884077-17885286	17830000	17880000	11	ENSDARG00000012674	17830054	50000
ENSDARG00000003776	191	284	315	113	280	252	580	587								chr11:17884077-17885286	17840000	17880000	6	ENSDARG00000009727	17842430	40000
ENSDARG00000003779	412	420	231	31	30	5	4	16								chr11:17884077-17885286	17795000	17880000	3	ENSDARG00000106278	17795638	85000
ENSDARG00000003783	2	0	6	0	3	1	1	2								chr11:17884077-17885286	17825000	17880000	3	ENSDARG00000016773	17829890	55000
ENSDARG00000003789	405	953	643	742	258	751	98	163								chr11:17884077-17885286	17830000	17885000	2	ENSDARG00000012674	17830054	55000
ENSDARG00000003795	1197	2387	2423	802	2098	1966	40337	66125								chr18:409195-410234	405000	410000	51	ENSDARG00000107698	410417	5000
ENSDARG00000003797	0	0	1	0	1	0	894	1314								chr18:409195-410234	405000	410000	51	ENSDARG00000100553	413603, 413614	5000
ENSDARG00000003803	0	0	0	0	0	0	0	0								chr18:409195-410234	405000	425000	15	ENSDARG00000100553	429488	20000
ENSDARG00000003808	2	66	64	4	94	30	421	228								chr18:409195-410234	410000	410000	10	ENSDARG00000107698	410417	0
ENSDARG00000003811	644	1330	833	632	539	933	375	485								chr18:409195-410234	410000	410000	10	ENSDARG00000100553	413603, 413614	0
ENSDARG00000003813	1185	1552	1315	1408	1822	1393	1038	1129								chr18:409195-410234	405000	435000	9	ENSDARG00000101085	439471, 439518	30000
ENSDARG00000003818	507	564	529	137	274	238	138	230								chr18:409195-410234	410000	425000	4	ENSDARG00000100553	429488	15000
ENSDARG00000003820	1267	3621	1382	886	950	1183	683	634								chr18:409195-410234	405000	480000	4	ENSDARG00000105288	481068	75000
ENSDARG00000003822	9	22	27	3	9	25	23	14								chr18:409195-410234	410000	435000	3	ENSDARG00000101085	439471, 439518	25000
ENSDARG00000003827	46	62	70	39	25	43	31	65								chr18:409195-410234	410000	450000	2	ENSDARG00000102796	452271	40000
ENSDARG00000003829	176	338	221	85	217	121	198	199								chr18:409195-410234	410000	480000	2	ENSDARG00000105288	481068	70000
ENSDARG00000003835	566	813	804	136	668	440	455	821								chr18:409195-410234	410000	510000	2	ENSDARG00000105288	510253	100000
ENSDARG00000003836	51	54	46	21	56	34	50	62								chr18:409195-410234	410000	510000	2	ENSDARG00000103826	512876, 512830	100000
ENSDARG00000003841	62	68	88	23	48	42	53	73								chr13:42284868-42285904	42280000	42280000	51	ENSDARG00000060103	42280823, 42280745	0
ENSDARG00000003845	280	398	377	63	158	114	184	203								chr13:42284868-42285904	42280000	42285000	27	ENSDARG00000060103	42280823, 42280745	5000
ENSDARG00000003846	79	85	100	42	99	96	144	241								chr13:42284868-42285904	42270000	42280000	16	ENSDARG00000032552	42274587	10000
ENSDARG00000003854	20	60	41	248	487	169	776	811								chr13:42284868-42285904	42280000	42365000	6	ENSDARG00000060089	42365235	85000
ENSDARG00000003860	360	447	461	95	261	247	166	450								chr13:42284868-42285904	42270000	42285000	5	ENSDARG00000032552	42274587	15000
ENSDARG00000003865	13	75	32	16	30	25	3	10								chr13:42284868-42285904	42280000	42360000	2	ENSDARG00000060089	42361178	80000
ENSDARG00000003866	1535	2444	2229	1293	1568	1494	845	1171								chr7:28779126-28779660	28770000	28775000	51	ENSDARG00000061145	28773738	5000
ENSDARG00000003867	35	63	49	3	13	10	5	9								chr7:28779126-28779660	28770000	28775000	51	ENSDARG00000036055	28771925	5000
ENSDARG00000003869	203	388	333	102	146	502	595	756								chr7:28779126-28779660	28775000	28780000	13	ENSDARG00000095007	28782067, 28782089	5000
ENSDARG00000003872	110	170	250	31	127	87	107	149								chr7:28779126-28779660	28775000	28805000	3	ENSDARG00000078055	28809534, 28809602	30000
ENSDARG00000003877	158	217	184	23	67	54	45	60								chr7:28779126-28779660	28750000	28775000	3	ENSDARG00000061149	28750607	25000
ENSDARG00000003882	20	33	37	17	25	26	1	5								chr7:28779126-28779660	28750000	28775000	3	ENSDARG00000054264	28753132	25000
ENSDARG00000003899	55	79	102	16	39	37	30	20								chr7:28779126-28779660	28775000	28825000	2	ENSDARG00000036061	28825044	50000
ENSDARG00000003900	50	87	20	5	4	5	0	2								chr7:28779126-28779660	28775000	28875000	2	ENSDARG00000102051	28877564	100000
ENSDARG00000003902	12	41	1119	6	22596	328	8	12								chr5:43892288-43894133	43890000	43895000	50	ENSDARG00000077298	43896400, 43896936	5000
ENSDARG00000003903	1	0	0	0	0	0	32	71								chr12:15522801-15524421	15520000	15520000	50	ENSDARG00000036482	15524797	0
ENSDARG00000003904	19	52	344	2	214	123	24	40								chr12:15522801-15524421	15520000	15575000	8	ENSDARG00000027070	15577776, 15577783	55000
ENSDARG00000003909	3	24	14	1	27	7	1	0								chr12:15522801-15524421	15520000	15580000	4	ENSDARG00000079572	15580314	60000
ENSDARG00000003910	389	632	506	209	255	389	245	382								chr12:15522801-15524421	15520000	15540000	3	ENSDARG00000027070	15542172, 15542225	20000
ENSDARG00000003920	1063	1272	1480	665	1095	894	776	1616								chr12:15522801-15524421	15520000	15620000	2	ENSDARG00000057206	15624642	100000
ENSDARG00000003925	0	0	0	0	0	0	0	0								chr19:353406-357507	345000	350000	49	ENSDARG00000009779	348522	5000
ENSDARG00000003927	449	859	611	168	244	300	175	261								chr19:353406-357507	345000	355000	9	ENSDARG00000009779	348522	10000
ENSDARG00000003931	375	608	751	236	1328	664	623	691								chr19:353406-357507	355000	365000	6	ENSDARG00000063718	365827	10000
ENSDARG00000003933	2811	4891	3240	607	1666	1138	748	1026								chr19:353406-357507	355000	375000	5	ENSDARG00000075592	379543	20000
ENSDARG00000003934	15	32	40	8	10	20	15	25								chr19:353406-357507	305000	355000	3	ENSDARG00000094908	307039	50000
ENSDARG00000003938	334	446	428	113	301	195	583	791								chr19:353406-357507	350000	365000	2	ENSDARG00000063718	365827	15000
ENSDARG00000003940	308	308	367	56	164	111	236	342								chr19:353406-357507	350000	375000	2	ENSDARG00000075592	379543	25000
ENSDARG00000003941	171	132	147	169	269	185	110	381								chr19:353406-357507	350000	420000	2	ENSDARG00000099528	424938	70000
ENSDARG00000003944	14	7	14	1	3	0	0	0								chr19:353406-357507	355000	430000	2	ENSDARG00000099528	431790	75000
ENSDARG00000003952	2940	4835	4939	802	2461	1685	991	1452								chr9:13381327-13383854	13380000	13380000	49	ENSDARG00000060004	13383868	0
ENSDARG00000003961	244	293	265	44	169	94	297	204								chr9:13381327-13383854	13380000	13475000	2	ENSDARG00000085941	13477326	95000
ENSDARG00000003963	50	248	234	66	92	82	73	34								chr16:35579218-35580595	35580000	35580000	49	ENSDARG00000101009	35582296, 35582500	0
ENSDARG00000003965	0	0	0	1	5	18	0	0								chr16:35579218-35580595	35575000	35580000	21	ENSDARG00000101009	35582296, 35582500	5000
ENSDARG00000003968	68	0	2	2	3	0	2	10								chr16:35579218-35580595	35580000	35640000	4	ENSDARG00000104760	35641795, 35641749	60000
ENSDARG00000003970	1	5	1	0	2	0	1473	1236								chr16:35579218-35580595	35580000	35630000	3	ENSDARG00000104311	35633526, 35633536, 35634437	50000
ENSDARG00000003971	5	30	15	2	33	16	0	1								chr20:30131128-30132406	30130000	30130000	49	ENSDARG00000095743	30132447	0
ENSDARG00000003973	22	40	67	18	37	39	28	81								chr20:30131128-30132406	30130000	30130000	49	ENSDARG00000024870	30132431	0
ENSDARG00000003974	394	377	301	65	181	142	162	352								chr20:30131128-30132406	30125000	30130000	32	ENSDARG00000096489	30128699	5000
ENSDARG00000003977	3	56	43	7	20	36	15	18								chr20:30131128-30132406	30130000	30195000	4	ENSDARG00000107440	30196140	65000
ENSDARG00000003984	200	250	266	153	406	261	202	265								chr16:26071242-26072514	26070000	26080000	32	ENSDARG00000103940	26083790	10000
ENSDARG00000003989	22	34	20	1	0	2	9	21								chr20:32424205-32425319	32425000	32425000	49	ENSDARG00000042904	32429857, 32428446	0
ENSDARG00000003991	31	10	64	0	7	4	72	66								chr20:32424205-32425319	32420000	32425000	17	ENSDARG00000042904	32429857, 32428446	5000
ENSDARG00000003994	22	18	22	0	2	0	0	0								chr20:32424205-32425319	32365000	32425000	10	ENSDARG00000096677	32368028	60000
ENSDARG00000003998	94	68	75	4	5	3	1	0								chr20:32424205-32425319	32365000	32425000	10	ENSDARG00000022660	32367987	60000
ENSDARG00000004015	0	10	43	3	26	11	1	0								chr20:32424205-32425319	32425000	32505000	3	ENSDARG00000008678	32506008	80000
ENSDARG00000004017	73	211	153	93	189	124	112	186								chr20:32424205-32425319	32320000	32420000	3	ENSDARG00000020693	32321526, 32321527	100000
ENSDARG00000004018	10	54	27	42	28	18	23	61								chr20:32424205-32425319	32425000	32500000	2	ENSDARG00000008678	32503132, 32503206, 32503138	75000
ENSDARG00000004023	1408	985	2019	54	46	11	0	0								chr20:32424205-32425319	32425000	32500000	2	ENSDARG00000042902	32502561, 32502572	75000
ENSDARG00000004026	36	42	41	27	0	9	0	0								chr18:50832018-50832733	50830000	50835000	49	ENSDARG00000103369	50836038, 50836049	5000
ENSDARG00000004034	235	819	1021	145	714	738	174	416								chr18:50832018-50832733	50830000	50830000	16	ENSDARG00000089354	50834291	0
ENSDARG00000004037	192	287	301	245	129	236	77	109								chr18:50832018-50832733	50830000	50875000	5	ENSDARG00000098674	50876414	45000
ENSDARG00000004046	103	141	123	27	42	49	48	99								chr18:50832018-50832733	50800000	50830000	2	ENSDARG00000074431	50803251	30000
ENSDARG00000004049	23	45	14	2	9	2	26	18								chr1:60279-60831	40000	60000	49	ENSDARG00000102746	44484, 44565, 44534, 42838, 44546, 44314, 43782, 44525	20000
ENSDARG00000004051	10	26	23	8	27	121	3	4								chr1:60279-60831	60000	65000	42	ENSDARG00000101073	65017	5000
ENSDARG00000004055	297	834	292	644	169	336	128	158								chr1:60279-60831	60000	65000	42	ENSDARG00000100223	69444	5000
ENSDARG00000004059	55	60	114	31	101	51	6	35								chr1:60279-60831	60000	70000	17	ENSDARG00000100223	72103, 71492, 71523, 71494, 71472, 71470	10000
ENSDARG00000004060	4292	3628	6292	719	963	1650	1523	3328								chr1:60279-60831	35000	60000	17	ENSDARG00000104071	36552, 36727	25000
ENSDARG00000004074	44	138	56	20	79	35	168	197								chr1:60279-60831	45000	60000	15	ENSDARG00000103929	49842, 49835, 49695, 48933, 48077	15000
ENSDARG00000004078	442	1630	586	3690	312	398	707	792								chr1:60279-60831	10000	60000	13	ENSDARG00000102407	11822, 11992, 12129, 14167, 14343, 11967	50000
ENSDARG00000004082	0	1	0	0	0	0	175	68								chr1:60279-60831	10000	60000	13	ENSDARG00000099104	12027, 11725	50000
ENSDARG00000004094	620	1275	620	806	811	269	847	583								chr1:60279-60831	25000	60000	10	ENSDARG00000099319	25585	35000
ENSDARG00000004105	107	144	267	58	405	409	182	390								chr1:60279-60831	25000	60000	10	ENSDARG00000099640	27690, 27814, 27849	35000
ENSDARG00000004109	0	0	0	0	0	0	0	0								chr1:60279-60831	30000	60000	8	ENSDARG00000099640	31787	30000
ENSDARG00000004111	697	605	726	3602	64	795	1	7								chr1:60279-60831	5000	60000	7	ENSDARG00000099104	9919, 7335	55000
ENSDARG00000004114	34	72	88	12	39	42	34	64								chr1:60279-60831	15000	60000	6	ENSDARG00000102407	15062	45000
ENSDARG00000004115	237	497	307	89	144	81	10	292								chr1:60279-60831	15000	60000	6	ENSDARG00000102097	18716, 18747, 18786	45000
ENSDARG00000004130	58	45	49	82	38	27	14	18								chr1:60279-60831	50000	60000	4	ENSDARG00000103929	50247	10000
ENSDARG00000004131	43	59	40	56	77	41	50	139								chr19:48345364-48345419	48345000	48345000	49	ENSDARG00000023472	48346964	0
ENSDARG00000004132	495	629	463	162	343	325	831	1479								chr19:48345364-48345419	48345000	48355000	18	ENSDARG00000103362	48355651	10000
ENSDARG00000004141	23	432	194	1486	495	2463	48	77								chr19:48345364-48345419	48345000	48355000	18	ENSDARG00000099556	48357729	10000
ENSDARG00000004148	88	258	149	266	59	424	29	9								chr19:48345364-48345419	48345000	48355000	18	ENSDARG00000101521	48358187, 48358565, 48358529, 48358793, 48358525, 48358192, 48358552, 48358466	10000
ENSDARG00000004150	1	3	12	0	1	1	0	0								chr19:48345364-48345419	48345000	48355000	18	ENSDARG00000098064	48359089	10000
ENSDARG00000004151	53	68	74	18	53	68	24	100								chr19:48345364-48345419	48345000	48360000	14	ENSDARG00000104889	48364180	15000
ENSDARG00000004154	20	50	34	17	26	21	68	80								chr19:48345364-48345419	48320000	48345000	14	ENSDARG00000102591	48322065	25000
ENSDARG00000004158	585	625	492	35	13	2	3	3								chr19:48345364-48345419	48345000	48375000	9	ENSDARG00000098752	48379229, 48379123	30000
ENSDARG00000004160	354	774	573	317	217	348	103	141								chr19:48345364-48345419	48345000	48370000	8	ENSDARG00000104420	48373022	25000
ENSDARG00000004161	648	1106	992	248	317	410	551	860								chr19:48345364-48345419	48345000	48385000	8	ENSDARG00000018124	48388925, 48388970	40000
ENSDARG00000004167	19	50	67	39	55	42	184	121								chr19:48345364-48345419	48345000	48400000	7	ENSDARG00000087529	48400187, 48400322	55000
ENSDARG00000004169	113	186	57	12	67	19	58	46								chr19:48345364-48345419	48345000	48425000	5	ENSDARG00000099581	48428639	80000
ENSDARG00000004171	313	608	418	124	117	218	384	523								chr19:48345364-48345419	48345000	48445000	5	ENSDARG00000102618	48446893, 48445763, 48446741	100000
ENSDARG00000004173	2048	2747	2370	2009	2121	2013	1102	1443								chr19:48345364-48345419	48345000	48430000	4	ENSDARG00000099581	48434288	85000
ENSDARG00000004174	1264	1809	1426	743	1637	1342	1073	1468								chr19:48345364-48345419	48345000	48440000	3	ENSDARG00000102618	48440442, 48440378	95000
ENSDARG00000004176	94	88	86	11	23	19	12	7								chr7:50603620-50605498	50605000	50605000	47	ENSDARG00000052059	50608363, 50607183, 50607201	0
ENSDARG00000004177	65	64	65	6	6	19	19	47								chr7:50603620-50605498	50605000	50620000	15	ENSDARG00000105780	50623961	15000
ENSDARG00000004184	236	271	214	40	87	64	42	77								chr7:50603620-50605498	50600000	50605000	9	ENSDARG00000052059	50608363, 50607183, 50607201	5000
ENSDARG00000004187	100	286	44	14	20	9	52	86								chr7:50603620-50605498	50545000	50605000	7	ENSDARG00000012499	50547395	60000
ENSDARG00000004189	346	333	328	88	203	128	269	514								chr7:50603620-50605498	50605000	50635000	4	ENSDARG00000015780	50639456	30000
ENSDARG00000004196	15	65	69	6	112	60	364	555								chr7:50603620-50605498	50525000	50605000	2	ENSDARG00000086452	50527038	80000
ENSDARG00000004199	2	72	0	19	4	36	2	0								chr7:50603620-50605498	50540000	50605000	2	ENSDARG00000105807	50543426	65000
ENSDARG00000004204	8	3	98	0	51	42	2	3								chr15:14045854-14046543	14045000	14045000	47	ENSDARG00000103720	14048922	0
ENSDARG00000004211	354	480	455	116	79	226	126	209								chr15:14045854-14046543	14045000	14100000	5	ENSDARG00000105902	14103146	55000
ENSDARG00000004218	301	256	229	153	34	183	53	33								chr15:14045854-14046543	14045000	14100000	5	ENSDARG00000040725	14102270	55000
ENSDARG00000004219	1	9	3	1	1	1	0	0								chr15:14045854-14046543	14045000	14105000	2	ENSDARG00000105891	14109175	60000
ENSDARG00000004221	0	0	21	0	20	13	0	0								chr15:14045854-14046543	14045000	14145000	2	ENSDARG00000033171	14147183, 14147156, 14147071	100000
ENSDARG00000004227	545	711	412	21	77	27	30	69								chr15:14045854-14046543	14020000	14045000	2	ENSDARG00000099797	14021765	25000
ENSDARG00000004232	0	5	1	1	6	0	20	34								chr15:14045113-14045779	14045000	14045000	47	ENSDARG00000103720	14048922	0
ENSDARG00000004243	0	2	0	1	0	1	1	1								chr15:14045113-14045779	14045000	14100000	5	ENSDARG00000105902	14103146	55000
ENSDARG00000004246	208	345	178	10	50	23	335	392								chr15:14045113-14045779	14045000	14100000	5	ENSDARG00000040725	14102270	55000
ENSDARG00000004251	29	44	29	12	55	33	12	19								chr15:14045113-14045779	14045000	14105000	2	ENSDARG00000105891	14109175	60000
ENSDARG00000004256	0	6	3	0	2	1	1	3								chr15:14045113-14045779	14045000	14145000	2	ENSDARG00000033171	14147183, 14147156, 14147071	100000
ENSDARG00000004260	54	56	63	1	5	6	2	8								chr15:14045113-14045779	14020000	14045000	2	ENSDARG00000099797	14021765	25000
ENSDARG00000004261	2199	1946	2052	1104	1174	1150	1046	1459								chr15:14044899-14045055	14045000	14045000	47	ENSDARG00000103720	14048922	0
ENSDARG00000004262	93	163	229	317	114	413	78	123								chr15:14044899-14045055	14040000	14045000	8	ENSDARG00000103720	14048922	5000
ENSDARG00000004265	76	80	55	41	28	70	13	38								chr15:14044899-14045055	14045000	14100000	5	ENSDARG00000105902	14103146	55000
ENSDARG00000004270	313	540	603	309	423	461	198	191								chr15:14044899-14045055	14045000	14100000	5	ENSDARG00000040725	14102270	55000
ENSDARG00000004274	27	30	51	8	18	46	17	33								chr15:14044899-14045055	14045000	14105000	2	ENSDARG00000105891	14109175	60000
ENSDARG00000004280	276	407	395	143	270	255	166	272								chr15:14044899-14045055	14045000	14145000	2	ENSDARG00000033171	14147183, 14147156, 14147071	100000
ENSDARG00000004282	88	123	82	20	57	34	35	65								chr15:14044899-14045055	14020000	14045000	2	ENSDARG00000099797	14021765	25000
ENSDARG00000004291	18	30	20	2	7	4	2	0								chr8:28329192-28331508	28320000	28325000	46	ENSDARG00000003098	28320016, 28320012, 28323329, 28323281	5000
ENSDARG00000004296	472	3798	2031	14512	630	14526	4	11								chr8:28329192-28331508	28320000	28330000	28	ENSDARG00000003098	28320016, 28320012, 28323329, 28323281	10000
ENSDARG00000004297	1066	1401	1096	91	111	62	192	221								chr8:28329192-28331508	28330000	28330000	16	ENSDARG00000042708	28331582	0
ENSDARG00000004301	41	168	177	27	173	163	100	143								chr8:28329192-28331508	28325000	28330000	15	ENSDARG00000042708	28331582	5000
ENSDARG00000004302	38	12	70	2	5	12	12	2								chr8:28329192-28331508	28330000	28375000	10	ENSDARG00000100631	28377079	45000
ENSDARG00000004305	29	67	69	37	48	49	28	43								chr8:28329192-28331508	28325000	28415000	7	ENSDARG00000042732	28419258	90000
ENSDARG00000004306	49	71	67	17	29	28	17	33								chr8:28329192-28331508	28325000	28415000	7	ENSDARG00000042725	28415774	90000
ENSDARG00000004307	31	7	29	2	13	17	19	35								chr8:28329192-28331508	28325000	28375000	5	ENSDARG00000100631	28377079	50000
ENSDARG00000004308	100	119	127	66	55	78	62	127								chr8:28329192-28331508	28330000	28415000	5	ENSDARG00000042732	28419258	85000
ENSDARG00000004311	115	165	144	7	28	44	64	281								chr8:28329192-28331508	28330000	28415000	5	ENSDARG00000042725	28415774	85000
ENSDARG00000004312	189	387	449	285	381	516	177	591								chr8:28329192-28331508	28325000	28355000	4	ENSDARG00000007923	28359184	30000
ENSDARG00000004318	115	100	145	54	91	98	258	403								chr8:28329192-28331508	28235000	28330000	3	ENSDARG00000061204	28236502, 28238726, 28237716	95000
ENSDARG00000004322	38	51	52	1	2	0	0	0								chr8:28329192-28331508	28240000	28330000	3	ENSDARG00000073900	28240208	90000
ENSDARG00000004325	45	259	116	68	39	85	20	12								chr8:28329192-28331508	28240000	28330000	3	ENSDARG00000061204	28240627, 28240640	90000
ENSDARG00000004328	0	0	0	0	0	0	1	0								chr8:28329192-28331508	28285000	28330000	3	ENSDARG00000056111	28285395	45000
ENSDARG00000004336	252	379	311	69	184	144	152	192								chr8:28329192-28331508	28330000	28355000	2	ENSDARG00000007923	28359184	25000
ENSDARG00000004342	1188	2217	1728	1026	1474	1685	1437	2741								chr8:28329192-28331508	28255000	28330000	2	ENSDARG00000012553	28255112, 28255413	75000
ENSDARG00000004343	206	309	308	52	102	144	228	299								chr2:4473837-4476413	4460000	4470000	45	ENSDARG00000099395	4462176, 4461665	10000
ENSDARG00000004355	0	0	3	0	0	4	0	0								chr2:4473837-4476413	4460000	4475000	16	ENSDARG00000099395	4462176, 4461665	15000
ENSDARG00000004358	1	1	0	1	0	0	0	0								chr2:4470218-4472313	4460000	4470000	45	ENSDARG00000099395	4462176, 4461665	10000
ENSDARG00000004363	92	129	74	49	33	77	162	274								chr2:27839310-27841305	27835000	27835000	45	ENSDARG00000055900	27835432	0
ENSDARG00000004372	271	444	287	68	272	163	227	408								chr2:27839310-27841305	27835000	27840000	21	ENSDARG00000055900	27835432	5000
ENSDARG00000004377	377	729	240	106	211	191	936	1692								chr2:27839310-27841305	27825000	27835000	12	ENSDARG00000095164	27829675	10000
ENSDARG00000004378	380	660	573	156	891	696	416	717								chr2:27839310-27841305	27835000	27920000	7	ENSDARG00000006818	27920169	85000
ENSDARG00000004386	3537	5521	2947	162	100	25	1	2								chr2:27839310-27841305	27735000	27835000	2	ENSDARG00000079727	27739164, 27739206, 27739222, 27739211	100000
ENSDARG00000004392	18	14	59	3	24	44	21	32								chr18:19661312-19662498	19655000	19660000	45	ENSDARG00000031763	19659209	5000
ENSDARG00000004396	19	45	52	16	75	50	0	4								chr16:6301173-6302262	6300000	6300000	45	ENSDARG00000014571	6304825	0
ENSDARG00000004402	56	939	72	5	36	52	39	77								chr16:6301173-6302262	6295000	6300000	28	ENSDARG00000014571	6297373	5000
ENSDARG00000004405	211	175	253	16	26	14	1	3								chr16:6301173-6302262	6290000	6300000	9	ENSDARG00000014571	6291674	10000
ENSDARG00000004406	259	280	210	104	159	103	66	110								chr16:6301173-6302262	6285000	6300000	4	ENSDARG00000014571	6287801	15000
ENSDARG00000004415	41	107	71	108	132	105	163	173								chr8:29945576-29946497	29945000	29950000	45	ENSDARG00000016404	29953792	5000
ENSDARG00000004427	144	232	254	46	88	108	168	280								chr8:29945576-29946497	29945000	29950000	45	ENSDARG00000095859	29953792	5000
ENSDARG00000004433	15	150	148	42	154	103	13	28								chr20:43444918-43445807	43445000	43445000	45	ENSDARG00000029472	43448971	0
ENSDARG00000004436	57	81	138	15	42	32	6	18								chr20:43444918-43445807	43445000	43455000	20	ENSDARG00000029472	43456066	10000
ENSDARG00000004445	11	8	5	3	0	0	0	0								chr20:43444918-43445807	43440000	43445000	4	ENSDARG00000029472	43448971	5000
ENSDARG00000004447	6	7	5	0	6	6	6	19								chr20:43444918-43445807	43445000	43495000	2	ENSDARG00000041550	43499240, 43499425	50000
ENSDARG00000004451	114	356	273	109	80	137	191	275								chr20:43444918-43445807	43445000	43510000	2	ENSDARG00000096778	43513280	65000
ENSDARG00000004452	1215	1773	1493	512	743	747	897	1493								chr20:43444918-43445807	43445000	43510000	2	ENSDARG00000094567	43510427	65000
ENSDARG00000004455	5	18	7	9	25	11	361	590								chr2:27838430-27839200	27835000	27835000	45	ENSDARG00000055900	27835432	0
ENSDARG00000004459	0	1	0	0	2	1	0	1								chr2:27838430-27839200	27825000	27835000	12	ENSDARG00000095164	27829675	10000
ENSDARG00000004460	157	181	149	23	61	41	56	119								chr2:27838430-27839200	27835000	27920000	7	ENSDARG00000006818	27920169	85000
ENSDARG00000004470	1579	1939	1566	1709	885	1415	219	277								chr2:27838430-27839200	27735000	27835000	2	ENSDARG00000079727	27739164, 27739206, 27739222, 27739211	100000
ENSDARG00000004472	19	18	28	4	7	5	8	8								chr25:36698514-36699251	36690000	36695000	45	ENSDARG00000087752	36691723, 36691661	5000
ENSDARG00000004473	0	5	12	2	10	9	59	143								chr25:36698514-36699251	36695000	36695000	44	ENSDARG00000097790	36698341	0
ENSDARG00000004492	138	208	162	116	132	97	28	62								chr25:36698514-36699251	36675000	36695000	17	ENSDARG00000061282	36678267, 36678336, 36678714	20000
ENSDARG00000004497	53	201	97	230	74	112	0	9								chr25:36698514-36699251	36695000	36710000	12	ENSDARG00000070387	36713811	15000
ENSDARG00000004498	0	0	0	1	0	0	0	0								chr25:36698514-36699251	36695000	36715000	10	ENSDARG00000088079	36715178, 36715229	20000
ENSDARG00000004502	14	31	28	7	18	24	19	34								chr25:36698514-36699251	36695000	36715000	10	ENSDARG00000097228	36719647	20000
ENSDARG00000004517	49	76	71	93	95	67	5	33								chr25:36698514-36699251	36685000	36695000	8	ENSDARG00000087752	36688380	10000
ENSDARG00000004525	87	141	140	39	99	76	54	95								chr25:36698514-36699251	36695000	36760000	5	ENSDARG00000097721	36760569	65000
ENSDARG00000004527	130	209	216	93	159	139	174	174								chr25:36698514-36699251	36695000	36760000	5	ENSDARG00000078600	36760954	65000
ENSDARG00000004529	29	16	9	3	20	3	18	17								chr25:36698514-36699251	36695000	36760000	5	ENSDARG00000051761	36764254	65000
ENSDARG00000004532	75	125	116	106	125	163	808	938								chr25:36698514-36699251	36695000	36765000	5	ENSDARG00000051761	36767489, 36767745	70000
ENSDARG00000004537	939	1334	1102	342	610	576	321	1116								chr25:36698514-36699251	36695000	36765000	5	ENSDARG00000093480	36769471	70000
ENSDARG00000004539	177	173	169	21	15	8	6	19								chr25:36698514-36699251	36650000	36695000	5	ENSDARG00000061282	36653218	45000
ENSDARG00000004541	1	1	34	3	20	15	0	0								chr25:36698514-36699251	36695000	36730000	4	ENSDARG00000097677	36731746	35000
ENSDARG00000004561	2	2	2	2	4	0	1	1								chr25:36698514-36699251	36695000	36795000	2	ENSDARG00000102453	36796139, 36795938	100000
ENSDARG00000004574	37	52	38	38	29	57	24	54								chr13:4276810-4277456	4275000	4275000	45	ENSDARG00000093768	4276786	0
ENSDARG00000004576	37	93	38	11	30	15	21	19								chr13:4276810-4277456	4275000	4280000	17	ENSDARG00000094016	4280798	5000
ENSDARG00000004577	141	175	169	5	7	3	0	3								chr13:4276810-4277456	4235000	4275000	13	ENSDARG00000089355	4238587	40000
ENSDARG00000004580	255	221	234	11	6	5	19	51								chr13:4276810-4277456	4235000	4275000	13	ENSDARG00000007362	4239996	40000
ENSDARG00000004581	444	560	667	566	844	655	597	663								chr13:4276810-4277456	4275000	4290000	6	ENSDARG00000094016	4294299	15000
ENSDARG00000004586	4	18	12	1	27	23	0	0								chr13:4276810-4277456	4240000	4275000	4	ENSDARG00000007362	4240008	35000
ENSDARG00000004587	269	567	455	133	126	296	97	210								chr13:4276810-4277456	4275000	4310000	3	ENSDARG00000039806	4312373	35000
ENSDARG00000004588	974	1543	889	61	252	111	308	439								chr13:4276810-4277456	4180000	4275000	3	ENSDARG00000090054	4180170	95000
ENSDARG00000004592	1226	1500	1352	66	32	9	4	24								chr13:4276810-4277456	4200000	4275000	3	ENSDARG00000099892	4204287	75000
ENSDARG00000004594	95	117	119	11	43	43	19	88								chr13:4276810-4277456	4200000	4275000	3	ENSDARG00000090054	4204685, 4204766	75000
ENSDARG00000004597	85	108	120	5	1	1	0	2								chr25:36695183-36695749	36690000	36695000	45	ENSDARG00000087752	36691723, 36691661	5000
ENSDARG00000004598	0	0	0	0	0	0	0	0								chr25:36695183-36695749	36695000	36695000	44	ENSDARG00000097790	36698341	0
ENSDARG00000004616	134	206	184	61	119	83	88	107								chr25:36695183-36695749	36675000	36695000	17	ENSDARG00000061282	36678267, 36678336, 36678714	20000
ENSDARG00000004618	71	150	155	45	32	72	54	84								chr25:36695183-36695749	36695000	36710000	12	ENSDARG00000070387	36713811	15000
ENSDARG00000004621	196	404	283	51	264	271	706	1078								chr25:36695183-36695749	36695000	36715000	10	ENSDARG00000088079	36715178, 36715229	20000
ENSDARG00000004627	0	0	16	0	1	0	4	1								chr25:36695183-36695749	36695000	36715000	10	ENSDARG00000097228	36719647	20000
ENSDARG00000004632	138	180	302	121	181	231	780	1192								chr25:36695183-36695749	36685000	36695000	8	ENSDARG00000087752	36688380	10000
ENSDARG00000004633	16	9	12	0	1	2	0	1								chr25:36695183-36695749	36695000	36760000	5	ENSDARG00000097721	36760569	65000
ENSDARG00000004634	168	313	260	127	310	267	152	220								chr25:36695183-36695749	36695000	36760000	5	ENSDARG00000078600	36760954	65000
ENSDARG00000004635	47	77	48	6	18	35	44	54								chr25:36695183-36695749	36695000	36760000	5	ENSDARG00000051761	36764254	65000
ENSDARG00000004636	174	198	223	109	208	159	175	232								chr25:36695183-36695749	36695000	36765000	5	ENSDARG00000051761	36767489, 36767745	70000
ENSDARG00000004643	0	2	7	1	0	2	2	2								chr25:36695183-36695749	36695000	36765000	5	ENSDARG00000093480	36769471	70000
ENSDARG00000004647	26	24	68	8	53	54	4	28								chr25:36695183-36695749	36650000	36695000	5	ENSDARG00000061282	36653218	45000
ENSDARG00000004648	16	6	1	0	0	0	0	1								chr25:36695183-36695749	36695000	36730000	4	ENSDARG00000097677	36731746	35000
ENSDARG00000004658	2	4	4	0	3	1	8	3								chr25:36695183-36695749	36695000	36795000	2	ENSDARG00000102453	36796139, 36795938	100000
ENSDARG00000004665	4268	4893	5228	4404	11154	4944	1834	3716								chr17:52573267-52573810	52570000	52570000	45	ENSDARG00000041449	52572819	0
ENSDARG00000004672	164	256	219	414	78	321	524	972								chr17:52573267-52573810	52570000	52580000	11	ENSDARG00000107695	52582730	10000
ENSDARG00000004680	258	395	341	92	202	193	266	408								chr17:52573267-52573810	52550000	52570000	10	ENSDARG00000060068	52550637	20000
ENSDARG00000004686	4	0	1	0	0	0	0	0								chr17:52573267-52573810	52505000	52570000	6	ENSDARG00000087625	52509632	65000
ENSDARG00000004687	175	535	424	442	190	1353	276	205								chr17:52573267-52573810	52535000	52570000	4	ENSDARG00000077567	52538547	35000
ENSDARG00000004692	199	256	424	203	222	284	331	315								chr17:52573267-52573810	52490000	52570000	2	ENSDARG00000079024	52493409, 52493687	80000
ENSDARG00000004695	0	0	1	0	0	0	253	543								chr17:52573267-52573810	52520000	52570000	2	ENSDARG00000060062	52523428	50000
ENSDARG00000004696	86	157	114	56	55	82	109	101								chr17:52573267-52573810	52525000	52570000	2	ENSDARG00000077567	52526597	45000
ENSDARG00000004697	12	86	86	135	56	287	76	50								chr3:1452745-1453239	1440000	1450000	45	ENSDARG00000099375	1440357, 1442593, 1442598	10000
ENSDARG00000004702	300	711	588	150	207	204	259	351								chr3:1452745-1453239	1450000	1450000	24	ENSDARG00000098934	1450695	0
ENSDARG00000004706	314	636	601	116	182	256	286	496								chr3:1452745-1453239	1450000	1460000	22	ENSDARG00000074266	1463735	10000
ENSDARG00000004712	0	0	1	1	0	0	0	0								chr3:1452745-1453239	1435000	1450000	18	ENSDARG00000080745	1438601	15000
ENSDARG00000004713	74	41	27	2	36	10	15	12								chr3:1452745-1453239	1435000	1450000	18	ENSDARG00000006758	1435692	15000
ENSDARG00000004714	319	580	351	97	286	215	805	888								chr3:1452745-1453239	1450000	1455000	12	ENSDARG00000044852	1455175	5000
ENSDARG00000004721	2	13	7	0	2	3	0	0								chr3:1452745-1453239	1395000	1450000	7	ENSDARG00000006385	1398377, 1398382	55000
ENSDARG00000004722	262	389	353	44	210	88	212	257								chr3:1452745-1453239	1410000	1450000	7	ENSDARG00000038028	1413666	40000
ENSDARG00000004724	48	213	265	199	156	425	453	775								chr3:1452745-1453239	1410000	1450000	7	ENSDARG00000006385	1410952	40000
ENSDARG00000004726	355	577	445	181	329	248	293	354								chr3:1452745-1453239	1420000	1450000	7	ENSDARG00000095826	1421483	30000
ENSDARG00000004727	98	50	106	48	85	68	55	138								chr3:1452745-1453239	1375000	1450000	6	ENSDARG00000095974	1377848	75000
ENSDARG00000004729	106	313	118	72	110	104	81	102								chr3:1452745-1453239	1415000	1450000	3	ENSDARG00000095850	1418595	35000
ENSDARG00000004735	1276	1837	1578	607	1346	830	1097	1834								chr3:1452745-1453239	1380000	1450000	2	ENSDARG00000038027	1381699, 1381737, 1381727	70000
ENSDARG00000004736	2	2	15	1	6	3	0	0								chr2:27838084-27838146	27835000	27835000	45	ENSDARG00000055900	27835432	0
ENSDARG00000004745	15	121	30	321	65	210	42	51								chr2:27838084-27838146	27825000	27835000	12	ENSDARG00000095164	27829675	10000
ENSDARG00000004748	10	4	8	12	3	1	5	2								chr2:27838084-27838146	27835000	27920000	7	ENSDARG00000006818	27920169	85000
ENSDARG00000004753	187	436	253	69	66	28	6	11								chr2:27838084-27838146	27735000	27835000	2	ENSDARG00000079727	27739164, 27739206, 27739222, 27739211	100000
ENSDARG00000004754	339	297	358	227	886	276	537	1531								chr3:40792783-40794750	40790000	40790000	44	ENSDARG00000037872	40791557	0
ENSDARG00000004757	6528	15185	17357	11663	13785	20023	41539	66811								chr3:40792783-40794750	40790000	40800000	25	ENSDARG00000070021	40803852, 40803839	10000
ENSDARG00000004763	788	993	378	25	18	0	0	1								chr3:40792783-40794750	40790000	40820000	11	ENSDARG00000037874	40823738, 40820974	30000
ENSDARG00000004771	233	466	466	86	136	131	55	91								chr3:40792783-40794750	40700000	40790000	10	ENSDARG00000087446	40700039	90000
ENSDARG00000004774	95	120	142	75	189	224	85	160								chr3:40792783-40794750	40790000	40810000	9	ENSDARG00000037873	40813922, 40813924	20000
ENSDARG00000004780	136	203	155	54	57	75	53	95								chr3:40792783-40794750	40710000	40790000	3	ENSDARG00000087446	40714237	80000
ENSDARG00000004782	16	15	19	1	18	3	17	27								chr3:40792783-40794750	40755000	40790000	3	ENSDARG00000078111	40755069	35000
ENSDARG00000004785	406	658	610	203	428	465	540	713								chr3:40787592-40788613	40785000	40790000	44	ENSDARG00000037872	40791557	5000
ENSDARG00000004789	2	3	0	0	6	2	2	11								chr3:40787592-40788613	40695000	40785000	5	ENSDARG00000087446	40699852	90000
ENSDARG00000004794	29	34	56	9	13	22	6	7								chr3:40787592-40788613	40695000	40785000	5	ENSDARG00000037871	40695360	90000
ENSDARG00000004796	97	186	170	71	102	99	86	94								chr20:20400015-20400934	20400000	20410000	44	ENSDARG00000079369	20413116	10000
ENSDARG00000004798	43	78	48	16	44	33	6	17								chr16:25322564-25323345	25315000	25320000	44	ENSDARG00000108509	25318921	5000
ENSDARG00000004803	0	0	0	0	0	0	0	0								chr16:25322564-25323345	25315000	25320000	44	ENSDARG00000040280	25318483	5000
ENSDARG00000004806	133	162	150	106	156	134	94	217								chr16:25322564-25323345	25320000	25340000	4	ENSDARG00000040277	25344281	20000
ENSDARG00000004823	14	55	32	2	7	15	0	2								chr8:54163603-54163762	54160000	54170000	43	ENSDARG00000086057	54172121	10000
ENSDARG00000004830	944	1906	1429	132	385	282	176	207								chr8:54163603-54163762	54145000	54160000	3	ENSDARG00000076747	54148793	15000
ENSDARG00000004836	513	657	533	71	271	117	181	345								chr8:54163603-54163762	54075000	54160000	2	ENSDARG00000105863	54076138	85000
ENSDARG00000004840	215	278	362	46	89	127	69	115								chr8:54163603-54163762	54110000	54160000	2	ENSDARG00000006868	54110465	50000
ENSDARG00000004843	391	888	771	159	242	349	44	56								chr16:2971375-2972507	2970000	2970000	42	ENSDARG00000059409	2973065	0
ENSDARG00000004845	39	64	46	28	27	42	19	55								chr16:2971375-2972507	2970000	2975000	41	ENSDARG00000106895	2978822	5000
ENSDARG00000004851	81	125	107	31	48	41	40	78								chr16:2971375-2972507	2970000	3010000	4	ENSDARG00000087867	3014378	40000
ENSDARG00000004861	21	43	28	0	2	0	11	35								chr19:165915-166492	165000	170000	42	ENSDARG00000036929	170615	5000
ENSDARG00000004864	8	0	0	0	1	0	1	0								chr19:165915-166492	165000	175000	14	ENSDARG00000076393	177065	10000
ENSDARG00000004866	165	318	361	74	203	241	123	122								chr19:165915-166492	140000	165000	7	ENSDARG00000098377	142180	25000
ENSDARG00000004869	0	3	1	0	5	0	0	1								chr19:165915-166492	165000	200000	5	ENSDARG00000020176	204458	35000
ENSDARG00000004870	226	376	351	99	259	191	127	158								chr19:165915-166492	165000	165000	4	ENSDARG00000036924	167007, 167522	0
ENSDARG00000004871	204	259	129	11	7	0	2	2								chr19:165915-166492	80000	165000	4	ENSDARG00000014569	82426, 81761, 82414, 82399, 81387	85000
ENSDARG00000004874	16	2	17	0	12	6	6	9								chr16:41007768-41008067	41000000	41005000	42	ENSDARG00000040059	41004449	5000
ENSDARG00000004875	28	86	112	33	77	114	160	138								chr16:41007768-41008067	41005000	41060000	2	ENSDARG00000070092	41063292	55000
ENSDARG00000004877	31	126	132	83	97	91	272	280								chr2:45283095-45284187	45280000	45280000	41	ENSDARG00000038585	45282612	0
ENSDARG00000004880	28	167	103	6	291	92	53	36								chr2:45283095-45284187	45280000	45300000	10	ENSDARG00000076634	45301552, 45301624, 45301634	20000
ENSDARG00000004889	163	270	225	43	64	85	38	51								chr2:45283095-45284187	45280000	45305000	3	ENSDARG00000038587	45306857	25000
ENSDARG00000004891	372	640	523	355	493	616	980	1508								chr2:45283095-45284187	45190000	45280000	3	ENSDARG00000053158	45191319	90000
ENSDARG00000004896	112	275	152	294	117	319	79	153								chr2:45283095-45284187	45220000	45280000	2	ENSDARG00000106470	45220912	60000
ENSDARG00000004898	10	0	4	0	1	2	0	6								chr21:18222838-18223620	18220000	18225000	41	ENSDARG00000044718	18225652, 18226545	5000
ENSDARG00000004904	28	379	112	430	60	1232	2	3								chr21:18222838-18223620	18220000	18235000	9	ENSDARG00000006527	18238701, 18238590, 18235633, 18235576	15000
ENSDARG00000004906	691	766	862	276	607	572	787	1230								chr21:18222838-18223620	18220000	18235000	9	ENSDARG00000016903	18239325, 18238199, 18238189	15000
ENSDARG00000004909	1456	5419	2211	12183	1995	17792	698	991								chr21:18222838-18223620	18220000	18230000	2	ENSDARG00000006527	18234520	10000
ENSDARG00000004917	74	140	115	31	51	66	63	131								chr21:18220357-18221072	18220000	18225000	41	ENSDARG00000044718	18225652, 18226545	5000
ENSDARG00000004925	50	99	125	55	85	57	65	109								chr21:18220357-18221072	18220000	18235000	9	ENSDARG00000006527	18238701, 18238590, 18235633, 18235576	15000
ENSDARG00000004926	83	65	77	15	61	31	37	31								chr21:18220357-18221072	18220000	18235000	9	ENSDARG00000016903	18239325, 18238199, 18238189	15000
ENSDARG00000004930	340	812	582	190	802	248	3091	4273								chr21:18220357-18221072	18220000	18230000	2	ENSDARG00000006527	18234520	10000
ENSDARG00000004931	26	31	25	0	1	1	45	101								chr4:18037-18062	15000	15000	41	ENSDARG00000100660	16257	0
ENSDARG00000004932	57	133	83	3	7	8	53	47								chr4:18037-18062	15000	30000	16	ENSDARG00000098417	30383	15000
ENSDARG00000004937	33	22	34	9	25	9	56	58								chr4:18037-18062	15000	90000	5	ENSDARG00000102128	90801, 90911, 90903	75000
ENSDARG00000004939	99	91	97	45	92	64	464	404								chr4:18037-18062	15000	55000	3	ENSDARG00000100422	57288, 57509	40000
ENSDARG00000004948	434	733	912	481	626	898	196	446								chr4:18037-18062	15000	75000	2	ENSDARG00000100422	77742	60000
ENSDARG00000004952	8	14	183	13	45	42	23	51								chr22:215677-215682	180000	215000	41	ENSDARG00000074332	182660, 182598	35000
ENSDARG00000004953	0	0	4	0	1	1	0	0								chr22:215677-215682	215000	215000	19	ENSDARG00000087401	215073	0
ENSDARG00000004954	1606	2257	3080	461	1375	1313	182	563								chr22:215677-215682	215000	220000	10	ENSDARG00000098601	222601	5000
ENSDARG00000004956	184	355	398	121	187	220	93	176								chr22:215677-215682	215000	220000	10	ENSDARG00000087545	220374	5000
ENSDARG00000004958	96	155	125	48	29	66	29	26								chr22:215677-215682	160000	215000	8	ENSDARG00000074332	161567, 161310	55000
ENSDARG00000004964	39	353	168	687	265	903	2	11								chr22:215677-215682	185000	215000	8	ENSDARG00000071558	187973	30000
ENSDARG00000004965	2	4	5	1	4	1	28	24								chr22:215677-215682	130000	215000	5	ENSDARG00000040401	132317, 132355	85000
ENSDARG00000004975	0	0	0	0	0	0	0	0								chr22:215677-215682	120000	215000	4	ENSDARG00000079475	121009	95000
ENSDARG00000004979	116	159	166	894	119	448	10	22								chr18:34627801-34629910	34620000	34625000	40	ENSDARG00000061841	34623298, 34624999, 34623291	5000
ENSDARG00000004988	233	295	188	18	21	9	14	18								chr18:34627801-34629910	34625000	34690000	6	ENSDARG00000100141	34694475	65000
ENSDARG00000005001	35	42	25	7	5	5	1	7								chr18:34627801-34629910	34570000	34625000	3	ENSDARG00000014165	34573697, 34573734	55000
ENSDARG00000005002	71	112	100	8	34	36	24	34								chr11:30969618-30971244	30970000	30970000	40	ENSDARG00000010978	30972941, 30973751	0
ENSDARG00000005004	4	11	4	3	25	0	7	28								chr11:30969618-30971244	30970000	30970000	40	ENSDARG00000078238	30971524	0
ENSDARG00000005010	3	4	9	4	4	11	11	11								chr11:30969618-30971244	30960000	30970000	30	ENSDARG00000078238	30964004	10000
ENSDARG00000005015	135	278	313	51	153	223	159	285								chr11:30969618-30971244	30965000	30970000	29	ENSDARG00000010978	30972941, 30973751	5000
ENSDARG00000005023	90	169	94	34	181	96	370	379								chr11:30969618-30971244	30965000	30970000	29	ENSDARG00000078238	30971524	5000
ENSDARG00000005026	328	332	403	44	96	61	79	183								chr11:30969618-30971244	30930000	30970000	9	ENSDARG00000086881	30931872	40000
ENSDARG00000005033	79	112	92	69	117	106	121	129								chr11:30969618-30971244	30925000	30970000	8	ENSDARG00000075030	30927095	45000
ENSDARG00000005034	384	596	410	71	101	65	245	178								chr11:30969618-30971244	30970000	31060000	6	ENSDARG00000061640	31061275	90000
ENSDARG00000005039	1240	3580	1699	3544	2212	3320	1966	2088								chr11:30969618-30971244	30970000	31020000	5	ENSDARG00000101613	31022067	50000
ENSDARG00000005049	95	185	213	106	160	246	28	62								chr11:30969618-30971244	30970000	31010000	4	ENSDARG00000001897	31013020, 31013004, 31012994, 31013013	40000
ENSDARG00000005050	2	5	7	9	2	13	36	33								chr18:34626005-34627356	34620000	34625000	40	ENSDARG00000061841	34623298, 34624999, 34623291	5000
ENSDARG00000005057	78	70	64	66	88	65	69	140								chr18:34626005-34627356	34625000	34690000	6	ENSDARG00000100141	34694475	65000
ENSDARG00000005058	100	148	62	25	121	63	86	45								chr18:34626005-34627356	34570000	34625000	3	ENSDARG00000014165	34573697, 34573734	55000
ENSDARG00000005078	365	584	603	359	182	452	578	1034								chr19:25494988-25496105	25495000	25495000	40	ENSDARG00000039996	25497488	0
ENSDARG00000005085	34	33	43	0	24	18	15	14								chr19:25494988-25496105	25490000	25495000	14	ENSDARG00000039996	25497488	5000
ENSDARG00000005092	8	17	24	7	14	12	5	12								chr19:25494988-25496105	25495000	25560000	10	ENSDARG00000039997	25564811, 25564761, 25564854	65000
ENSDARG00000005095	56	52	67	3	5	3	12	9								chr19:25494988-25496105	25495000	25570000	5	ENSDARG00000100012	25572968	75000
ENSDARG00000005098	23	22	20	3	20	19	18	11								chr19:25494988-25496105	25475000	25495000	5	ENSDARG00000099660	25476654	20000
ENSDARG00000005104	96	401	254	277	164	404	32	44								chr19:25494988-25496105	25490000	25525000	2	ENSDARG00000039997	25529437	35000
ENSDARG00000005108	128	1175	412	192	70	103	10	3								chr19:25494988-25496105	25495000	25525000	2	ENSDARG00000039997	25529437	30000
ENSDARG00000005112	250	3732	2203	536	1882	411	13	45								chr19:25494988-25496105	25495000	25530000	2	ENSDARG00000039997	25530478, 25530444, 25530463	35000
ENSDARG00000005115	219	289	257	330	317	214	311	274								chr19:25494988-25496105	25475000	25490000	2	ENSDARG00000099660	25476654	15000
ENSDARG00000005121	77	154	136	151	147	127	291	446								chr7:33082662-33083778	33075000	33080000	40	ENSDARG00000006487	33078932, 33077495	5000
ENSDARG00000005122	1016	1786	622	1580	1391	883	261	368								chr7:33082662-33083778	33080000	33080000	17	ENSDARG00000006487	33080335, 33080382, 33080229	0
ENSDARG00000005126	43	53	51	10	15	16	5	22								chr7:33082662-33083778	33080000	33100000	10	ENSDARG00000068981	33101532	20000
ENSDARG00000005128	59	114	141	11	62	55	168	189								chr7:33082662-33083778	33005000	33080000	4	ENSDARG00000079440	33008468	75000
ENSDARG00000005134	311	357	270	120	297	220	959	1166								chr7:33082662-33083778	33080000	33135000	2	ENSDARG00000068981	33136067	55000
ENSDARG00000005139	3	5	3	0	6	1	2788	2479								chr7:33082662-33083778	33040000	33080000	2	ENSDARG00000079440	33043775	40000
ENSDARG00000005141	191	260	191	18	6	6	0	0								chr20:6145228-6146084	6145000	6150000	40	ENSDARG00000010301	6153141, 6153511	5000
ENSDARG00000005150	0	1	1	0	1	1	0	0								chr7:40731186-40732666	40730000	40730000	39	ENSDARG00000010658	40734700, 40733502, 40734564	0
ENSDARG00000005154	6	18	23	4	5	12	4	2								chr7:40731186-40732666	40710000	40730000	15	ENSDARG00000026599	40713383	20000
ENSDARG00000005159	32	39	21	3	4	5	28	26								chr7:40731186-40732666	40680000	40730000	10	ENSDARG00000102807	40683238, 40683274	50000
ENSDARG00000005161	14	31	38	8	17	11	8949	10525								chr7:40731186-40732666	40675000	40730000	7	ENSDARG00000068562	40679794, 40679726	55000
ENSDARG00000005162	520	1538	1370	550	1531	1042	9994	17341								chr7:40731186-40732666	40665000	40730000	3	ENSDARG00000105520	40669117	65000
ENSDARG00000005163	23	51	33	41	38	29	7	12								chr7:40731186-40732666	40730000	40820000	2	ENSDARG00000068557	40822425	90000
ENSDARG00000005172	183	139	203	50	117	107	292	428								chr7:40731186-40732666	40730000	40830000	2	ENSDARG00000105715	40832828	100000
ENSDARG00000005173	0	0	0	0	0	1	7	16								chr24:26488488-26489915	26485000	26485000	39	ENSDARG00000009031	26487141, 26487130, 26487155	0
ENSDARG00000005176	0	18	12	2	16	1	0	0								chr24:26488488-26489915	26385000	26485000	6	ENSDARG00000009031	26389613	100000
ENSDARG00000005179	329	289	386	69	188	154	545	614								chr24:26488488-26489915	26485000	26500000	4	ENSDARG00000099179	26500369	15000
ENSDARG00000005185	20	43	33	79	16	53	14	15								chr24:26488488-26489915	26485000	26570000	2	ENSDARG00000057125	26573087	85000
ENSDARG00000005186	124	156	175	27	101	91	86	187								chr4:76559236-76560170	76545000	76555000	39	ENSDARG00000078014	76548382, 76548458	10000
ENSDARG00000005191	2394	18499	18072	25147	16869	47139	1667	1465								chr4:76559236-76560170	76545000	76560000	21	ENSDARG00000078014	76548382, 76548458	15000
ENSDARG00000005210	63	96	199	21	98	33	6	0								chr4:76559236-76560170	76560000	76570000	11	ENSDARG00000097583	76572909	10000
ENSDARG00000005216	5	6	5	0	1	0	105	15								chr4:76559236-76560170	76555000	76580000	9	ENSDARG00000078520	76581353, 76581364, 76581365, 76581380, 76581397	25000
ENSDARG00000005218	48	52	73	31	31	52	43	76								chr4:76559236-76560170	76535000	76555000	5	ENSDARG00000090778	76535285, 76535378, 76535964	20000
ENSDARG00000005220	73	174	138	51	218	96	187	238								chr4:76559236-76560170	76555000	76555000	4	ENSDARG00000078014	76558483	0
ENSDARG00000005221	266	192	803	40	221	305	7	11								chr4:76559236-76560170	76555000	76560000	3	ENSDARG00000078014	76560200, 76563815, 76564268	5000
ENSDARG00000005230	1698	3198	4907	4608	4191	6899	675	855								chr4:76559236-76560170	76555000	76570000	3	ENSDARG00000097583	76572909	15000
ENSDARG00000005232	11	24	23	0	43	9	16	31								chr4:76559236-76560170	76560000	76580000	3	ENSDARG00000078520	76581353, 76581364, 76581365, 76581380, 76581397	20000
ENSDARG00000005236	835	855	686	295	837	505	394	991								chr4:76559236-76560170	76555000	76595000	3	ENSDARG00000039302	76596851, 76596927	40000
ENSDARG00000005246	74	68	93	49	55	64	21	41								chr4:76559236-76560170	76555000	76560000	3	ENSDARG00000078014	76558483	5000
ENSDARG00000005251	259	364	290	151	199	204	65	122								chr4:76559236-76560170	76555000	76590000	2	ENSDARG00000032405	76594730	35000
ENSDARG00000005254	843	880	1201	970	1589	1256	505	874								chr4:76559236-76560170	76520000	76560000	2	ENSDARG00000100669	76523374, 76520185	40000
ENSDARG00000005257	0	1	0	0	0	0	0	0								chr4:76559236-76560170	76535000	76560000	2	ENSDARG00000090778	76535285, 76535378, 76535964	25000
ENSDARG00000005271	26	212	107	68	35	23	0	0								chr9:29835192-29836103	29830000	29835000	39	ENSDARG00000010010	29832111, 29832290, 29832117	5000
ENSDARG00000005273	299	278	335	254	143	221	92	176								chr9:29835192-29836103	29830000	29835000	39	ENSDARG00000069485	29832882	5000
ENSDARG00000005274	7	3	5	1	6	2	2	5								chr9:29835192-29836103	29835000	29850000	14	ENSDARG00000097441	29851879, 29851164	15000
ENSDARG00000005284	102	121	99	30	39	26	81	103								chr9:29835192-29836103	29765000	29835000	3	ENSDARG00000018121	29769162	70000
ENSDARG00000005314	0	0	0	0	0	0	0	0								chr9:29835192-29836103	29835000	29860000	2	ENSDARG00000005128	29860807	25000
ENSDARG00000005315	602	964	767	252	560	592	865	1166								chr16:25311710-25312609	25310000	25315000	39	ENSDARG00000108509	25318921	5000
ENSDARG00000005318	549	864	783	191	332	269	229	268								chr16:25311710-25312609	25310000	25315000	39	ENSDARG00000040280	25318483	5000
ENSDARG00000005320	8	74	56	113	71	152	0	1								chr11:18543974-18544703	18540000	18540000	39	ENSDARG00000040764	18542961	0
ENSDARG00000005327	0	9	12	0	10	6	0	2								chr11:18543974-18544703	18540000	18540000	39	ENSDARG00000096939	18540020	0
ENSDARG00000005332	0	2	0	0	0	1	0	0								chr11:18543974-18544703	18540000	18625000	4	ENSDARG00000002037	18629492	85000
ENSDARG00000005333	690	1379	1402	582	1963	1563	1221	1850								chr11:18543974-18544703	18540000	18635000	4	ENSDARG00000002037	18637957	95000
ENSDARG00000005335	2	17	13	4	111	6	2	3								chr11:18543974-18544703	18510000	18540000	2	ENSDARG00000107785	18514100	30000
ENSDARG00000005343	225	289	181	3	5	0	7	2								chr21:44694292-44695727	44695000	44705000	38	ENSDARG00000012892	44707619	10000
ENSDARG00000005350	232	502	395	282	410	488	214	351								chr21:44694292-44695727	44690000	44705000	17	ENSDARG00000012892	44707619	15000
ENSDARG00000005355	141	149	186	24	76	82	80	134								chr21:44694292-44695727	44695000	44745000	3	ENSDARG00000005462	44748492	50000
ENSDARG00000005356	5	24	9	29	30	54	6	17								chr21:44694292-44695727	44695000	44745000	3	ENSDARG00000060282	44748991	50000
ENSDARG00000005359	668	1026	890	351	743	670	4781	7614								chr21:44694292-44695727	44690000	44745000	2	ENSDARG00000005462	44748492	55000
ENSDARG00000005364	6	2	2	19	0	7	1	12								chr21:44694292-44695727	44690000	44745000	2	ENSDARG00000060282	44748991	55000
ENSDARG00000005368	1108	1511	1130	234	749	252	1187	1453								chr3:36716309-36717358	36715000	36715000	38	ENSDARG00000037894	36717843, 36717712	0
ENSDARG00000005371	0	6	1	0	0	2	1	0								chr3:36716309-36717358	36715000	36720000	33	ENSDARG00000037894	36720332	5000
ENSDARG00000005372	103	145	139	11	17	15	16	33								chr3:36716309-36717358	36695000	36715000	14	ENSDARG00000037895	36697257	20000
ENSDARG00000005374	192	232	208	63	109	77	118	138								chr3:36716309-36717358	36700000	36715000	7	ENSDARG00000037895	36704638	15000
ENSDARG00000005377	2	0	0	0	1	0	0	1								chr3:36716309-36717358	36715000	36750000	5	ENSDARG00000098006	36753607	35000
ENSDARG00000005382	99	182	181	51	59	110	71	125								chr3:36716309-36717358	36680000	36715000	5	ENSDARG00000094901	36682332, 36680088	35000
ENSDARG00000005392	1	1	0	0	0	4	0	1								chr3:36716309-36717358	36715000	36790000	3	ENSDARG00000074524	36792156	75000
ENSDARG00000005394	120	143	60	30	62	37	43	116								chr3:36716309-36717358	36715000	36800000	3	ENSDARG00000074524	36802891	85000
ENSDARG00000005397	224	372	282	68	145	103	447	843								chr9:18803752-18806338	18805000	18805000	37	ENSDARG00000038306	18807025, 18807341	0
ENSDARG00000005414	82	193	132	54	92	111	46	75								chr9:18803752-18806338	18800000	18805000	14	ENSDARG00000038306	18807025, 18807341	5000
ENSDARG00000005416	219	713	493	225	373	408	238	280								chr9:18803752-18806338	18725000	18805000	8	ENSDARG00000038306	18727544	80000
ENSDARG00000005419	66	564	151	123	9	33	5	14								chr9:18803752-18806338	18730000	18805000	8	ENSDARG00000038306	18734992	75000
ENSDARG00000005423	738	766	784	618	808	941	192	267								chr9:18803752-18806338	18735000	18805000	6	ENSDARG00000038306	18735300	70000
ENSDARG00000005425	67	107	120	44	82	77	53	65								chr9:18803752-18806338	18805000	18865000	5	ENSDARG00000068691	18869885	60000
ENSDARG00000005446	512	776	618	137	396	277	405	507								chr9:18803752-18806338	18705000	18805000	5	ENSDARG00000094003	18708773	100000
ENSDARG00000005448	76	82	115	38	62	55	169	236								chr9:18803752-18806338	18805000	18820000	4	ENSDARG00000006816	18821648	15000
ENSDARG00000005451	2364	3682	3392	1527	2996	2944	2027	2243								chr9:18803752-18806338	18805000	18900000	3	ENSDARG00000092033	18903986, 18903896	95000
ENSDARG00000005453	61	105	71	4	5	6	6	7								chr9:18803752-18806338	18805000	18900000	3	ENSDARG00000092630	18903985	95000
ENSDARG00000005454	84	90	109	10	120	96	42	76								chr4:22753859-22756089	22750000	22750000	37	ENSDARG00000007523	22751678	0
ENSDARG00000005456	286	416	415	103	172	181	87	146								chr4:22753859-22756089	22750000	22755000	23	ENSDARG00000045490	22759194, 22759202	5000
ENSDARG00000005458	355	652	567	138	238	247	179	360								chr4:22753859-22756089	22750000	22755000	23	ENSDARG00000007523	22751678	5000
ENSDARG00000005462	58	104	49	11	111	30	43	31								chr4:22753859-22756089	22755000	22755000	9	ENSDARG00000045490	22759194, 22759202	0
ENSDARG00000005463	165	480	403	161	316	211	85	149								chr4:22753859-22756089	22750000	22795000	6	ENSDARG00000018111	22798550	45000
ENSDARG00000005464	37	138	209	57	110	174	112	167								chr4:22753859-22756089	22755000	22795000	3	ENSDARG00000018111	22798550	40000
ENSDARG00000005468	361	551	525	160	334	319	336	694								chr23:27892709-27894930	27890000	27895000	37	ENSDARG00000018968	27896379, 27896237	5000
ENSDARG00000005470	538	547	521	29	21	15	56	25								chr23:27892709-27894930	27830000	27890000	2	ENSDARG00000037060	27830443	60000
ENSDARG00000005476	618	818	360	52	187	85	219	180								chr23:27892709-27894930	27860000	27890000	2	ENSDARG00000037060	27863254	30000
ENSDARG00000005479	729	1256	588	131	206	108	120	111								chr10:36460038-36461372	36460000	36460000	37	ENSDARG00000099532	36462804, 36462586, 36462633	0
ENSDARG00000005481	293	3096	2490	456	163	326	124	260								chr10:36460038-36461372	36400000	36460000	5	ENSDARG00000068660	36401418	60000
ENSDARG00000005482	565	782	573	141	298	199	208	307								chr10:36460038-36461372	36375000	36460000	3	ENSDARG00000103418	36379136	85000
ENSDARG00000005485	0	2	0	0	1	0	4	3								chr23:27889576-27890867	27890000	27895000	37	ENSDARG00000018968	27896379, 27896237	5000
ENSDARG00000005500	65	131	187	24	43	79	33	57								chr23:27889576-27890867	27885000	27895000	9	ENSDARG00000018968	27896379, 27896237	10000
ENSDARG00000005510	1	0	0	0	0	1	0	0								chr23:27889576-27890867	27885000	27985000	2	ENSDARG00000100606	27985254	100000
ENSDARG00000005513	6853	13540	19235	6209	5928	17027	7964	13297								chr23:27889576-27890867	27830000	27885000	2	ENSDARG00000037060	27830443	55000
ENSDARG00000005518	10	265	111	49	194	52	1	6								chr23:27889576-27890867	27830000	27890000	2	ENSDARG00000037060	27830443	60000
ENSDARG00000005522	1	1	0	0	0	0	0	0								chr23:27889576-27890867	27860000	27890000	2	ENSDARG00000037060	27863254	30000
ENSDARG00000005525	25	102	99	79	149	183	174	165								chr5:34942104-34943180	34940000	34960000	37	ENSDARG00000067976	34961454	20000
ENSDARG00000005526	4	11	16	6	11	16	32011	30142								chr5:34942104-34943180	34900000	34940000	5	ENSDARG00000093818	34902017	40000
ENSDARG00000005536	232	301	265	76	160	171	127	236								chr2:35622507-35623486	35620000	35620000	37	ENSDARG00000038754	35621180	0
ENSDARG00000005540	303	416	431	121	203	332	120	273								chr2:35622507-35623486	35620000	35630000	8	ENSDARG00000092137	35630164	10000
ENSDARG00000005541	1518	2546	1547	88	93	44	9	6								chr2:35622507-35623486	35620000	35630000	8	ENSDARG00000054882	35633630	10000
ENSDARG00000005544	27	68	35	13	8	12	27	38								chr2:35622507-35623486	35620000	35630000	8	ENSDARG00000011326	35633090	10000
ENSDARG00000005547	101	117	162	61	133	92	104	120								chr2:35622507-35623486	35620000	35635000	7	ENSDARG00000054882	35639410	15000
ENSDARG00000005549	202	274	262	56	89	81	67	101								chr2:35622507-35623486	35610000	35620000	6	ENSDARG00000014731	35612997	10000
ENSDARG00000005551	350	505	351	182	476	171	218	359								chr2:35622507-35623486	35605000	35620000	5	ENSDARG00000068305	35608966	15000
ENSDARG00000005559	0	0	0	0	0	0	0	0								chr2:35622507-35623486	35595000	35620000	2	ENSDARG00000105881	35597123	25000
ENSDARG00000005560	506	673	636	147	489	244	1043	803								chr10:45408460-45409367	45400000	45405000	37	ENSDARG00000098683	45401714	5000
ENSDARG00000005561	100	135	112	69	84	106	170	167								chr12:685328-685981	685000	685000	37	ENSDARG00000096662	689678, 689397	0
ENSDARG00000005565	32	500	349	296	231	372	30	38								chr12:685328-685981	680000	685000	13	ENSDARG00000079791	681245	5000
ENSDARG00000005567	1470	1580	1752	180	201	138	458	693								chr12:685328-685981	675000	685000	8	ENSDARG00000079791	678259	10000
ENSDARG00000005574	1	4	4	0	1	0	0	1								chr12:685328-685981	685000	755000	7	ENSDARG00000096662	757110	70000
ENSDARG00000005576	431	644	705	178	334	405	612	945								chr12:685328-685981	685000	775000	4	ENSDARG00000096662	775058	90000
ENSDARG00000005578	77	265	108	1167	78	1741	1508	3300								chr12:685328-685981	605000	685000	3	ENSDARG00000096562	605426	80000
ENSDARG00000005586	31	43	58	20	13	45	4	1								chr12:685328-685981	620000	685000	2	ENSDARG00000096669	622219	65000
ENSDARG00000005590	54	76	44	9	52	42	36	90								chr12:685328-685981	620000	685000	2	ENSDARG00000096562	622583	65000
ENSDARG00000005593	35	125	69	170	158	179	314	782								chr12:685328-685981	630000	685000	2	ENSDARG00000033170	630577	55000
ENSDARG00000005595	32	30	23	2	31	15	0	8								chr12:685328-685981	630000	685000	2	ENSDARG00000096522	632494	55000
ENSDARG00000005600	31	69	41	1	9	8	21	30								chr12:685328-685981	640000	685000	2	ENSDARG00000033170	640031	45000
ENSDARG00000005606	153	266	164	61	91	132	97	150								chr12:685328-685981	650000	685000	2	ENSDARG00000103785	650599	35000
ENSDARG00000005612	408	545	570	124	342	206	163	259								chr23:44471888-44472530	44465000	44470000	37	ENSDARG00000060597	44467484, 44467486	5000
ENSDARG00000005616	77	825	340	1739	150	2483	2	1								chr23:44471888-44472530	44470000	44470000	28	ENSDARG00000035771	44470357, 44470931, 44471496	0
ENSDARG00000005619	50	12	44	12	28	28	2	2								chr23:44471888-44472530	44460000	44470000	17	ENSDARG00000060597	44460632	10000
ENSDARG00000005620	172	447	256	160	421	229	125	189								chr23:44471888-44472530	44470000	44495000	4	ENSDARG00000095809	44498062	25000
ENSDARG00000005625	88	180	181	71	81	128	96	106								chr4:239663-239896	235000	240000	37	ENSDARG00000102123	241528, 240969, 240933	5000
ENSDARG00000005626	28	31	31	2	1	2	1	0								chr4:239663-239896	190000	235000	11	ENSDARG00000100143	194804	45000
ENSDARG00000005627	5	32	17	12	17	8	2	20								chr4:239663-239896	205000	235000	9	ENSDARG00000098311	207365, 207369	30000
ENSDARG00000005628	1	1	0	0	1	2	0	0								chr4:239663-239896	205000	235000	9	ENSDARG00000104373	205503	30000
ENSDARG00000005629	10	6	5	0	4	3	1250	1598								chr4:239663-239896	235000	235000	8	ENSDARG00000102123	238178, 239284, 239286	0
ENSDARG00000005640	29	82	53	51	28	76	14	26								chr4:239663-239896	230000	235000	6	ENSDARG00000102123	231334	5000
ENSDARG00000005642	169	310	172	77	123	142	358	392								chr4:239663-239896	195000	235000	5	ENSDARG00000100143	195214	40000
ENSDARG00000005643	128	305	248	524	807	968	780	822								chr4:239663-239896	215000	235000	5	ENSDARG00000102121	216043	20000
ENSDARG00000005645	287	316	295	50	64	21	166	260								chr4:239663-239896	145000	235000	4	ENSDARG00000102474	149700	90000
ENSDARG00000005648	1	14	6	0	10	10	28	39								chr4:239663-239896	145000	235000	4	ENSDARG00000104049	147740, 147627	90000
ENSDARG00000005651	99	342	172	40	47	41	13	39								chr4:239663-239896	200000	235000	4	ENSDARG00000104839	200252, 200026, 202858, 200051, 200256	35000
ENSDARG00000005652	341	541	411	717	631	718	50	97								chr4:239663-239896	235000	250000	3	ENSDARG00000102141	251201	15000
ENSDARG00000005670	62	55	34	9	15	10	7	19								chr4:239663-239896	175000	235000	3	ENSDARG00000100143	179356	60000
ENSDARG00000005673	267	567	1236	165	148	69	78	151								chr4:239663-239896	225000	235000	3	ENSDARG00000102123	225060, 229043, 229020	10000
ENSDARG00000005675	580	842	940	1561	864	1055	152	348								chr4:239663-239896	235000	315000	2	ENSDARG00000045911	317903, 319261	80000
ENSDARG00000005679	234	373	368	111	208	144	212	269								chr4:239663-239896	235000	315000	2	ENSDARG00000045913	317300, 317265	80000
ENSDARG00000005690	177	329	126	46	127	82	220	333								chr4:239663-239896	150000	235000	2	ENSDARG00000102474	154409, 154272	85000
ENSDARG00000005699	476	481	424	120	388	203	418	647								chr2:4465355-4468953	4460000	4465000	36	ENSDARG00000099395	4462176, 4461665	5000
ENSDARG00000005704	28	322	167	53	393	33	4	1								chr2:4465355-4468953	4365000	4465000	2	ENSDARG00000103589	4366260, 4366340, 4367374, 4367422	100000
ENSDARG00000005713	111	295	205	70	131	126	112	196								chr13:5434127-5436918	5435000	5440000	36	ENSDARG00000012078	5440976	5000
ENSDARG00000005716	56	73	291	13	28	20	78	105								chr13:5434127-5436918	5435000	5440000	36	ENSDARG00000093874	5442366	5000
ENSDARG00000005738	178	177	204	50	155	103	89	165								chr13:5434127-5436918	5435000	5435000	18	ENSDARG00000012078	5437232	0
ENSDARG00000005739	64	62	85	1	13	3	4	20								chr13:5434127-5436918	5430000	5435000	9	ENSDARG00000012078	5437232	5000
ENSDARG00000005749	2	2	6	0	6	6	3054	2585								chr13:5434127-5436918	5430000	5440000	6	ENSDARG00000012078	5440976	10000
ENSDARG00000005754	723	1315	1114	598	730	838	404	252								chr13:5434127-5436918	5430000	5440000	6	ENSDARG00000093874	5442366	10000
ENSDARG00000005756	132	240	348	57	197	174	128	139								chr7:33068414-33070057	33070000	33075000	36	ENSDARG00000006487	33078932, 33077495	5000
ENSDARG00000005762	56	115	128	5	40	12	87	87								chr7:33068414-33070057	33065000	33075000	9	ENSDARG00000006487	33078932, 33077495	10000
ENSDARG00000005772	89	149	240	90	190	281	86	243								chr7:33068414-33070057	33070000	33080000	2	ENSDARG00000006487	33080335, 33080382, 33080229	10000
ENSDARG00000005774	1857	3072	1750	1489	2253	1317	1523	1883								chr7:33070106-33071532	33070000	33075000	36	ENSDARG00000006487	33078932, 33077495	5000
ENSDARG00000005775	200	219	155	9	5	1	2	0								chr7:33070106-33071532	33070000	33080000	2	ENSDARG00000006487	33080335, 33080382, 33080229	10000
ENSDARG00000005776	0	0	0	0	0	0	1	0								chr12:41010017-41011313	41010000	41015000	36	ENSDARG00000103394	41016164	5000
ENSDARG00000005780	50	61	97	8	8	0	0	2								chr12:41010017-41011313	40925000	41010000	3	ENSDARG00000101579	40925462	85000
ENSDARG00000005783	0	0	0	0	0	0	0	0								chr12:41010017-41011313	40915000	41010000	2	ENSDARG00000108020	40918951	95000
ENSDARG00000005785	11	140	21	19	1	1	0	2								chr13:5444889-5445946	5435000	5440000	36	ENSDARG00000012078	5437232	5000
ENSDARG00000005786	3	3	5	3	5	6	1	3								chr13:5444889-5445946	5440000	5440000	16	ENSDARG00000012078	5440976	0
ENSDARG00000005789	89	346	181	356	162	437	184	175								chr13:5444889-5445946	5440000	5440000	16	ENSDARG00000093874	5442366	0
ENSDARG00000005791	4706	10242	12664	7196	5486	13717	4875	7232								chr13:5444889-5445946	5440000	5445000	10	ENSDARG00000012078	5440976	5000
ENSDARG00000005799	188	560	533	327	215	649	47	94								chr13:5444889-5445946	5440000	5445000	10	ENSDARG00000093874	5442366	5000
ENSDARG00000005800	79	60	81	74	51	51	246	584								chr13:5444889-5445946	5440000	5465000	5	ENSDARG00000095303	5465419	25000
ENSDARG00000005814	1	2	13	0	4	10	0	0								chr13:5444889-5445946	5435000	5445000	5	ENSDARG00000012078	5437232	10000
ENSDARG00000005821	7	86	96	24	147	150	20	58								chr7:37617317-37618300	37615000	37620000	36	ENSDARG00000060071	37624513, 37623771	5000
ENSDARG00000005823	187	140	211	14	238	105	43	81								chr7:37615379-37616310	37615000	37620000	36	ENSDARG00000060071	37624513, 37623771	5000
ENSDARG00000005827	273	438	404	172	307	302	91	296								chr18:50705526-50706421	50705000	50710000	36	ENSDARG00000103032	50710614	5000
ENSDARG00000005828	76	73	73	1	16	10	13	12								chr18:50705526-50706421	50705000	50710000	36	ENSDARG00000105740	50710722	5000
ENSDARG00000005832	95	124	141	19	91	58	43	70								chr18:50705526-50706421	50615000	50705000	2	ENSDARG00000100766	50617684, 50617459, 50617655	90000
ENSDARG00000005834	58	69	61	26	49	35	59	52								chr7:33073412-33074187	33070000	33075000	36	ENSDARG00000006487	33078932, 33077495	5000
ENSDARG00000005840	556	707	645	259	697	558	4538	5432								chr7:33073412-33074187	33070000	33080000	2	ENSDARG00000006487	33080335, 33080382, 33080229	10000
ENSDARG00000005841	2	3	5	2	0	0	2624	3944								chr8:20595892-20596631	20590000	20595000	36	ENSDARG00000043210	20592425, 20592120	5000
ENSDARG00000005842	277	760	464	484	153	1070	18	32								chr7:73372812-73373481	73370000	73370000	36	ENSDARG00000079738	73371701	0
ENSDARG00000005846	1	0	1	0	0	0	0	0								chr18:50706761-50707077	50705000	50710000	36	ENSDARG00000103032	50710614	5000
ENSDARG00000005853	413	422	362	22	13	5	3	8								chr18:50706761-50707077	50705000	50710000	36	ENSDARG00000105740	50710722	5000
ENSDARG00000005861	335	635	442	265	290	314	63	87								chr18:50706761-50707077	50615000	50705000	2	ENSDARG00000100766	50617684, 50617459, 50617655	90000
ENSDARG00000005865	0	0	0	0	0	0	0	1								chr24:10273283-10275206	10270000	10275000	35	ENSDARG00000093108	10276979	5000
ENSDARG00000005867	562	572	583	154	170	183	159	246								chr24:10273283-10275206	10270000	10275000	35	ENSDARG00000045695	10273098	5000
ENSDARG00000005870	204	340	310	112	243	275	487	772								chr24:10273283-10275206	10270000	10270000	33	ENSDARG00000045695	10273098	0
ENSDARG00000005872	13	17	14	3	64	44	54	70								chr24:10273283-10275206	10270000	10290000	10	ENSDARG00000095733	10290140	20000
ENSDARG00000005879	11	40	18	22	15	19	15	16								chr24:10273283-10275206	10170000	10270000	7	ENSDARG00000073931	10170191	100000
ENSDARG00000005883	46	57	115	26	56	32	19	22								chr24:10273283-10275206	10235000	10270000	5	ENSDARG00000071724	10236615	35000
ENSDARG00000005891	515	832	772	169	392	324	368	460								chr24:10273283-10275206	10255000	10270000	5	ENSDARG00000098036	10257479	15000
ENSDARG00000005894	33	279	112	37	108	22	3	4								chr24:10273283-10275206	10275000	10275000	3	ENSDARG00000093108	10276979	0
ENSDARG00000005897	231	315	293	346	277	332	76	103								chr24:10273283-10275206	10250000	10270000	3	ENSDARG00000071724	10253891	20000
ENSDARG00000005901	116	159	217	31	60	74	3	12								chr24:10273283-10275206	10255000	10275000	2	ENSDARG00000098036	10257479	20000
ENSDARG00000005908	278	497	396	162	214	297	222	226								chr20:144805-146566	125000	140000	35	ENSDARG00000098046	128337	15000
ENSDARG00000005913	7	8	8	0	6	3	1	13								chr20:144805-146566	125000	140000	35	ENSDARG00000088929	128364, 127585	15000
ENSDARG00000005915	17	80	70	40	54	67	29	38								chr20:144805-146566	145000	155000	19	ENSDARG00000020984	158943, 158939	10000
ENSDARG00000005916	93	116	97	33	42	37	493	641								chr20:144805-146566	140000	165000	19	ENSDARG00000043960	166354	25000
ENSDARG00000005924	1430	2243	1989	180	307	501	838	1229								chr20:144805-146566	145000	165000	17	ENSDARG00000043960	166354	20000
ENSDARG00000005926	673	1577	1684	945	1067	2436	240	319								chr20:144805-146566	140000	155000	11	ENSDARG00000020984	158943, 158939	15000
ENSDARG00000005927	288	638	533	128	167	219	200	247								chr20:144805-146566	140000	220000	9	ENSDARG00000043973	223285	80000
ENSDARG00000005941	543	688	574	195	329	296	230	347								chr20:144805-146566	145000	195000	8	ENSDARG00000071040	199826	50000
ENSDARG00000005942	0	1	0	0	0	0	0	0								chr20:144805-146566	125000	145000	8	ENSDARG00000098046	128337	20000
ENSDARG00000005943	0	2	0	0	0	2	1	4								chr20:144805-146566	125000	145000	8	ENSDARG00000088929	128364, 127585	20000
ENSDARG00000005944	0	7	0	0	0	0	3	0								chr20:144805-146566	115000	140000	7	ENSDARG00000095802	117846	25000
ENSDARG00000005945	571	829	801	289	522	446	675	1146								chr20:144805-146566	145000	175000	5	ENSDARG00000043963	177183	30000
ENSDARG00000005947	606	979	384	21	33	12	13	51								chr20:144805-146566	145000	180000	4	ENSDARG00000102660	183527	35000
ENSDARG00000005948	161	146	123	34	59	46	68	106								chr20:144805-146566	140000	175000	3	ENSDARG00000043963	177183	35000
ENSDARG00000005959	20	12	17	1	15	16	11	27								chr20:144805-146566	140000	180000	2	ENSDARG00000102660	183527	40000
ENSDARG00000005966	13	58	56	13	1	10	3	2								chr20:144805-146566	140000	190000	2	ENSDARG00000043963	194206	50000
ENSDARG00000005972	346	622	408	148	210	202	105	185								chr20:144805-146566	145000	220000	2	ENSDARG00000043973	223285	75000
ENSDARG00000005974	6	10	15	0	8	4	6	12								chr20:144805-146566	140000	230000	2	ENSDARG00000020785	230251	90000
ENSDARG00000005980	481	1242	613	356	313	461	459	530								chr20:144805-146566	145000	230000	2	ENSDARG00000020785	230251	85000
ENSDARG00000005989	279	620	321	94	299	150	154	232								chr20:140792-142364	125000	140000	35	ENSDARG00000098046	128337	15000
ENSDARG00000005993	18	50	41	4	33	15	22	11								chr20:140792-142364	125000	140000	35	ENSDARG00000088929	128364, 127585	15000
ENSDARG00000006003	123	105	119	24	42	30	30	78								chr20:140792-142364	140000	165000	19	ENSDARG00000043960	166354	25000
ENSDARG00000006005	285	497	606	96	199	318	501	590								chr20:140792-142364	140000	155000	11	ENSDARG00000020984	158943, 158939	15000
ENSDARG00000006008	1	9	8	3	1	0	0	0								chr20:140792-142364	140000	220000	9	ENSDARG00000043973	223285	80000
ENSDARG00000006010	131	105	222	18	53	74	65	155								chr20:140792-142364	115000	140000	7	ENSDARG00000095802	117846	25000
ENSDARG00000006011	44	72	56	7	36	32	29	30								chr20:140792-142364	140000	175000	3	ENSDARG00000043963	177183	35000
ENSDARG00000006017	84	90	110	28	96	130	34	55								chr20:140792-142364	140000	180000	2	ENSDARG00000102660	183527	40000
ENSDARG00000006019	654	1429	1303	1775	1661	1998	272	601								chr20:140792-142364	140000	190000	2	ENSDARG00000043963	194206	50000
ENSDARG00000006021	73	123	134	39	57	68	601	663								chr20:140792-142364	140000	230000	2	ENSDARG00000020785	230251	90000
ENSDARG00000006025	50	92	59	48	54	61	27	77								chr20:17842837-17844242	17840000	17840000	35	ENSDARG00000018693	17840340	0
ENSDARG00000006029	138	205	352	171	334	458	200	228								chr20:17842837-17844242	17840000	17880000	4	ENSDARG00000103916	17884985	40000
ENSDARG00000006031	441	1074	721	2135	635	1673	220	181								chr17:16559001-16560350	16555000	16555000	35	ENSDARG00000012833	16556988, 16557252	0
ENSDARG00000006038	114	188	93	33	66	43	76	130								chr17:16559001-16560350	16555000	16560000	19	ENSDARG00000012833	16556988, 16557252	5000
ENSDARG00000006040	189	396	294	307	364	321	64	123								chr21:225002-226341	225000	225000	35	ENSDARG00000104808	228518, 229738	0
ENSDARG00000006044	156	280	101	24	39	35	183	203								chr21:225002-226341	210000	225000	31	ENSDARG00000098935	211830, 211744	15000
ENSDARG00000006052	21	116	96	22	120	77	16	26								chr21:225002-226341	210000	225000	31	ENSDARG00000101873	211779	15000
ENSDARG00000006060	3	3	22	7	28	22	13	64								chr21:225002-226341	220000	225000	31	ENSDARG00000102477	223051, 223066, 224128	5000
ENSDARG00000006062	321	401	486	519	513	669	941	1266								chr21:225002-226341	225000	235000	26	ENSDARG00000104808	239998	10000
ENSDARG00000006065	5	8	21	3	12	0	176	192								chr21:225002-226341	225000	240000	18	ENSDARG00000104808	240036, 243919	15000
ENSDARG00000006074	304	271	213	61	159	144	68	183								chr21:225002-226341	225000	250000	15	ENSDARG00000103762	253925	25000
ENSDARG00000006079	6	2	5	0	1	6	29	24								chr21:225002-226341	200000	225000	10	ENSDARG00000103296	204634	25000
ENSDARG00000006092	124	217	215	67	114	136	141	149								chr21:225002-226341	135000	225000	9	ENSDARG00000102404	136927, 137832	90000
ENSDARG00000006093	45	77	21	3	11	1	4	11								chr21:225002-226341	205000	225000	7	ENSDARG00000098935	205632, 207132	20000
ENSDARG00000006094	127	232	228	129	243	175	55	109								chr21:225002-226341	225000	270000	4	ENSDARG00000100789	271713, 271694	45000
ENSDARG00000006109	0	0	1	0	3	0	0	6								chr21:225002-226341	130000	225000	2	ENSDARG00000108788	130282	95000
ENSDARG00000006110	2	18	5	0	8	7	15	45								chr13:37391157-37392293	37390000	37390000	35	ENSDARG00000060534	37393884	0
ENSDARG00000006112	10	12	29	3	115	44	59	167								chr13:37391157-37392293	37390000	37405000	21	ENSDARG00000092456	37409484, 37409437	15000
ENSDARG00000006120	310	397	548	85	168	197	140	252								chr13:37391157-37392293	37390000	37415000	12	ENSDARG00000030761	37419597	25000
ENSDARG00000006124	694	1035	976	298	792	467	791	850								chr13:37391157-37392293	37390000	37470000	11	ENSDARG00000003827	37474710, 37473355, 37474649	80000
ENSDARG00000006125	1230	2400	1511	417	575	598	440	675								chr13:37391157-37392293	37335000	37390000	10	ENSDARG00000069118	37339379, 37339634, 37339652	55000
ENSDARG00000006128	143	241	148	60	160	113	147	184								chr13:37391157-37392293	37390000	37455000	9	ENSDARG00000030761	37459827	65000
ENSDARG00000006137	16	114	86	9	92	43	8	3								chr13:37391157-37392293	37390000	37485000	9	ENSDARG00000074217	37489139, 37487141, 37489089	95000
ENSDARG00000006145	105	136	167	20	29	32	33	58								chr13:37391157-37392293	37330000	37390000	8	ENSDARG00000069118	37330573	60000
ENSDARG00000006151	15	25	0	0	5	0	1	0								chr13:37391157-37392293	37345000	37390000	8	ENSDARG00000077265	37349099	45000
ENSDARG00000006169	223	585	295	139	235	191	171	222								chr13:37391157-37392293	37390000	37490000	6	ENSDARG00000039243	37494400, 37494304	100000
ENSDARG00000006174	5	2	19	0	25	11	0	0								chr8:4641869-4642664	4640000	4640000	35	ENSDARG00000043716	4641497	0
ENSDARG00000006181	84	60	38	7	5	9	34	56								chr8:4641869-4642664	4635000	4640000	20	ENSDARG00000017140	4638191, 4638327	5000
ENSDARG00000006192	80	114	117	25	79	105	71	119								chr8:4641869-4642664	4640000	4645000	18	ENSDARG00000080448	4649398	5000
ENSDARG00000006196	262	435	519	149	378	303	469	666								chr8:4641869-4642664	4640000	4740000	2	ENSDARG00000055723	4741891	100000
ENSDARG00000006200	1850	1634	1276	1258	3531	1740	1818	2194								chr4:152914-153665	145000	150000	35	ENSDARG00000102474	149700	5000
ENSDARG00000006202	14	257	240	164	238	266	142	175								chr4:152914-153665	145000	150000	35	ENSDARG00000104049	147740, 147627	5000
ENSDARG00000006206	0	0	0	0	0	0	0	0								chr4:152914-153665	135000	150000	27	ENSDARG00000102226	135880	15000
ENSDARG00000006207	123	3457	1398	351	1264	141	99	45								chr4:152914-153665	150000	190000	16	ENSDARG00000100143	194804	40000
ENSDARG00000006212	16	15	6	3	0	0	4	9								chr4:152914-153665	120000	150000	12	ENSDARG00000103095	120072, 120079	30000
ENSDARG00000006215	43	129	108	118	700	281	42	31								chr4:152914-153665	150000	195000	11	ENSDARG00000100143	195214	45000
ENSDARG00000006219	314	286	351	339	597	449	214	684								chr4:152914-153665	150000	150000	9	ENSDARG00000102474	154409, 154272	0
ENSDARG00000006220	50	1233	250	1859	684	1310	38	28								chr4:152914-153665	150000	200000	7	ENSDARG00000104839	200252, 200026, 202858, 200051, 200256	50000
ENSDARG00000006225	561	709	669	278	342	414	331	548								chr4:152914-153665	150000	175000	6	ENSDARG00000100143	179356	25000
ENSDARG00000006235	94	200	240	107	57	180	96	121								chr4:152914-153665	150000	215000	6	ENSDARG00000102121	216043	65000
ENSDARG00000006240	195	405	341	214	284	414	1674	1914								chr4:152914-153665	90000	150000	6	ENSDARG00000102128	90801, 90911, 90903	60000
ENSDARG00000006242	1197	1803	1310	259	394	345	436	694								chr4:152914-153665	130000	150000	6	ENSDARG00000103095	131656	20000
ENSDARG00000006251	1669	2927	1163	671	558	728	753	970								chr4:152914-153665	150000	205000	3	ENSDARG00000098311	207365, 207369	55000
ENSDARG00000006253	120	188	167	49	78	70	40	69								chr4:152914-153665	150000	205000	3	ENSDARG00000104373	205503	55000
ENSDARG00000006257	1055	860	720	93	422	87	442	931								chr4:152914-153665	75000	150000	3	ENSDARG00000100422	77742	75000
ENSDARG00000006260	2432	2915	3252	867	3362	1938	848	2321								chr4:152914-153665	150000	235000	2	ENSDARG00000102123	238178, 239284, 239286	85000
ENSDARG00000006266	1271	2288	1832	339	698	729	701	1323								chr4:152914-153665	150000	240000	2	ENSDARG00000102123	241528, 240969, 240933	90000
ENSDARG00000006272	158	517	358	123	262	218	103	205								chr18:50718267-50718738	50710000	50715000	35	ENSDARG00000103032	50710614	5000
ENSDARG00000006275	1027	1452	1611	281	393	556	533	704								chr18:50718267-50718738	50710000	50715000	35	ENSDARG00000105740	50710722	5000
ENSDARG00000006279	9	11	22	1	6	7	149	110								chr18:50718267-50718738	50690000	50715000	2	ENSDARG00000105281	50691068	25000
ENSDARG00000006281	16	154	115	28	185	77	8	6								chr20:28457657-28457868	28450000	28455000	35	ENSDARG00000070432	28453262	5000
ENSDARG00000006283	97	196	171	85	196	107	64	141								chr20:28457657-28457868	28455000	28460000	18	ENSDARG00000070433	28462484	5000
ENSDARG00000006288	8	34	16	33	60	24	32	22								chr20:28457657-28457868	28455000	28505000	7	ENSDARG00000038348	28505438	50000
ENSDARG00000006290	288	562	542	246	289	505	1680	3002								chr20:28457657-28457868	28455000	28505000	7	ENSDARG00000078652	28506483	50000
ENSDARG00000006292	1	0	45	0	27	24	0	0								chr20:28457657-28457868	28455000	28505000	7	ENSDARG00000081566	28509969	50000
ENSDARG00000006299	169	152	143	13	22	9	16	42								chr20:28457657-28457868	28365000	28455000	7	ENSDARG00000070426	28367802, 28367855	90000
ENSDARG00000006300	192	252	200	44	96	92	86	127								chr20:28457657-28457868	28455000	28465000	4	ENSDARG00000070434	28465652	10000
ENSDARG00000006301	144	162	96	23	107	58	132	184								chr15:25274852-25276594	25270000	25270000	34	ENSDARG00000101859	25274043, 25273797	0
ENSDARG00000006307	103	116	101	8	21	7	61	94								chr15:25274852-25276594	25270000	25275000	15	ENSDARG00000101859	25274043, 25273797	5000
ENSDARG00000006308	29	40	61	15	59	34	8	14								chr15:25274852-25276594	25220000	25270000	6	ENSDARG00000090686	25222839, 25220856	50000
ENSDARG00000006314	464	1078	573	177	432	299	240	362								chr15:25274852-25276594	25215000	25270000	2	ENSDARG00000069324	25218138, 25218081	55000
ENSDARG00000006316	8123	16012	20128	11987	8622	23000	6189	9352								chr14:27700840-27702417	27700000	27700000	34	ENSDARG00000075666	27703881	0
ENSDARG00000006331	52	48	104	21	117	53	37	44								chr14:27700840-27702417	27700000	27750000	14	ENSDARG00000033501	27754446	50000
ENSDARG00000006332	297	524	409	136	413	360	376	398								chr14:27700840-27702417	27700000	27750000	14	ENSDARG00000105498	27754369	50000
ENSDARG00000006341	2	6	3	2	2	1	0	0								chr1:51234399-51235620	51235000	51240000	34	ENSDARG00000092443	51242510	5000
ENSDARG00000006345	149	204	273	67	112	174	82	110								chr1:51234399-51235620	51230000	51240000	22	ENSDARG00000092443	51242510	10000
ENSDARG00000006350	0	3	2	0	0	0	0	0								chr1:51234399-51235620	51235000	51265000	2	ENSDARG00000043226	51269049	30000
ENSDARG00000006353	48	114	77	135	343	185	220	350								chr5:49095253-49096471	49090000	49095000	34	ENSDARG00000094128	49091584	5000
ENSDARG00000006356	15	11	2	0	3	0	0	0								chr5:49095253-49096471	49090000	49095000	34	ENSDARG00000052695	49093202	5000
ENSDARG00000006368	3	7	11	2	13	9	37	44								chr5:49095253-49096471	49095000	49100000	3	ENSDARG00000098045	49103746	5000
ENSDARG00000006370	1037	1328	1089	153	400	329	323	423								chr1:51237727-51238815	51235000	51240000	34	ENSDARG00000092443	51242510	5000
ENSDARG00000006372	58	272	192	1169	96	1024	65	254								chr1:51237727-51238815	51235000	51265000	2	ENSDARG00000043226	51269049	30000
ENSDARG00000006375	0	0	0	0	0	0	0	0								chr6:53326275-53327327	53325000	53330000	34	ENSDARG00000104372	53333880	5000
ENSDARG00000006383	106	190	126	25	4	3	6	6								chr6:53326275-53327327	53325000	53325000	2	ENSDARG00000104372	53328680	0
ENSDARG00000006385	66	209	164	50	124	144	62	118								chr15:4629465-4630508	4625000	4625000	34	ENSDARG00000042252	4625781, 4625669	0
ENSDARG00000006389	169	181	255	80	124	137	92	113								chr15:4629465-4630508	4625000	4640000	13	ENSDARG00000097648	4641635	15000
ENSDARG00000006392	58	90	93	35	93	64	35	91								chr15:4629465-4630508	4625000	4630000	6	ENSDARG00000042252	4625781, 4625669	5000
ENSDARG00000006394	71	84	91	24	62	67	47	73								chr15:4629465-4630508	4585000	4625000	4	ENSDARG00000042833	4589616	40000
ENSDARG00000006395	309	491	432	223	368	367	326	601								chr15:4629465-4630508	4605000	4625000	4	ENSDARG00000042252	4605476	20000
ENSDARG00000006396	896	791	769	145	28	51	20	33								chr15:4629465-4630508	4535000	4625000	3	ENSDARG00000108419	4537402	90000
ENSDARG00000006397	1482	2516	1947	572	634	802	1487	2268								chr15:4629465-4630508	4535000	4625000	3	ENSDARG00000042835	4537240	90000
ENSDARG00000006399	1420	1660	1469	473	1057	690	2668	3056								chr12:23942038-23943034	23935000	23940000	34	ENSDARG00000005246	23939675	5000
ENSDARG00000006408	175	270	232	220	206	304	1237	1414								chr12:23942038-23943034	23935000	23940000	34	ENSDARG00000055078	23939139	5000
ENSDARG00000006409	4	4	20	38	10	33	2	10								chr11:1879029-1879857	1870000	1875000	34	ENSDARG00000044179	1874708, 1874503	5000
ENSDARG00000006413	2246	3645	4603	1932	1854	4464	1440	2294								chr11:1879029-1879857	1875000	1970000	2	ENSDARG00000059370	1970845	95000
ENSDARG00000006420	436	677	392	113	222	210	424	622								chr11:1879029-1879857	1845000	1875000	2	ENSDARG00000097827	1848874	30000
ENSDARG00000006422	15	29	22	2	22	5	9	1								chr11:1877070-1877872	1870000	1875000	34	ENSDARG00000044179	1874708, 1874503	5000
ENSDARG00000006427	9	444	730	70	491	432	32	50								chr11:1877070-1877872	1875000	1970000	2	ENSDARG00000059370	1970845	95000
ENSDARG00000006434	103	85	108	55	112	104	72	157								chr11:1877070-1877872	1845000	1875000	2	ENSDARG00000097827	1848874	30000
ENSDARG00000006447	48	31	68	27	27	11	3	0								chr4:17730408-17733342	17730000	17735000	33	ENSDARG00000014572	17736032	5000
ENSDARG00000006456	462	1454	396	57	36	47	455	515								chr4:17730408-17733342	17730000	17830000	2	ENSDARG00000016886	17834448	100000
ENSDARG00000006462	31	64	51	15	59	64	201	341								chr4:17730408-17733342	17680000	17730000	2	ENSDARG00000045561	17680905	50000
ENSDARG00000006467	2	0	1	0	4	2	0	0								chr4:17730408-17733342	17680000	17730000	2	ENSDARG00000030153	17682638, 17682655, 17682820	50000
ENSDARG00000006468	11	116	160	27	107	106	16	61								chr7:60047420-60049285	60045000	60045000	33	ENSDARG00000068246	60046639, 60046636	0
ENSDARG00000006474	11	6	71	1	60	31	2	7								chr7:60047420-60049285	60045000	60050000	7	ENSDARG00000030161	60054110, 60054174	5000
ENSDARG00000006477	281	398	338	157	274	252	413	433								chr7:60047420-60049285	59980000	60045000	3	ENSDARG00000068246	59983435	65000
ENSDARG00000006487	978	1490	1651	314	527	805	659	859								chr2:21339042-21340363	21340000	21340000	33	ENSDARG00000042652	21342272, 21342293	0
ENSDARG00000006491	2	43	42	7	60	36	69	121								chr2:21339042-21340363	21335000	21340000	11	ENSDARG00000042652	21342272, 21342293	5000
ENSDARG00000006494	74	127	64	42	42	41	41	82								chr2:21339042-21340363	21335000	21340000	11	ENSDARG00000042656	21336064	5000
ENSDARG00000006497	2436	7445	5854	9902	9419	6311	5974	6497								chr2:21339042-21340363	21305000	21340000	9	ENSDARG00000039142	21309611, 21309729	35000
ENSDARG00000006501	2	18	0	145	0	6	0	0								chr2:21339042-21340363	21305000	21335000	5	ENSDARG00000039142	21309611, 21309729	30000
ENSDARG00000006503	0	0	3	1	0	31	0	0								chr2:21339042-21340363	21340000	21370000	2	ENSDARG00000042652	21370422	30000
ENSDARG00000006508	142	267	254	12	110	47	14	20								chr2:21339042-21340363	21340000	21430000	2	ENSDARG00000063544	21432255, 21431587	90000
ENSDARG00000006514	396	1436	940	222	80	88	120	196								chr21:26453789-26454947	26445000	26450000	33	ENSDARG00000097025	26445822	5000
ENSDARG00000006518	11	32	38	2	29	6	16	9								chr21:26453789-26454947	26445000	26450000	33	ENSDARG00000077860	26446542, 26446357, 26446522	5000
ENSDARG00000006522	32	71	41	2	48	8	0	3								chr21:26453789-26454947	26450000	26455000	5	ENSDARG00000077938	26459005, 26459041	5000
ENSDARG00000006524	424	674	557	290	512	497	628	870								chr21:26453789-26454947	26450000	26485000	2	ENSDARG00000012399	26485876, 26486400	35000
ENSDARG00000006526	3048	9879	6308	22943	12228	59573	2717	3139								chr3:32547583-32548506	32545000	32550000	33	ENSDARG00000027187	32554272	5000
ENSDARG00000006527	176	273	277	80	179	163	141	235								chr3:32547583-32548506	32535000	32545000	20	ENSDARG00000027182	32539432, 32539476, 32539854	10000
ENSDARG00000006544	2	7	6	0	3	10	37	24								chr3:32547583-32548506	32515000	32545000	18	ENSDARG00000037966	32519983	30000
ENSDARG00000006545	105	158	185	22	53	65	49	66								chr3:32547583-32548506	32545000	32545000	16	ENSDARG00000027187	32549560, 32549532	0
ENSDARG00000006546	394	1224	844	423	520	805	166	260								chr3:32547583-32548506	32530000	32545000	13	ENSDARG00000037967	32530051, 32530277, 32531556	15000
ENSDARG00000006553	238	584	449	110	333	191	234	389								chr3:32547583-32548506	32545000	32565000	11	ENSDARG00000037968	32566710, 32566707, 32566759	20000
ENSDARG00000006560	3	19	11	1	24	5	9	17								chr3:32547583-32548506	32545000	32555000	10	ENSDARG00000027196	32557993	10000
ENSDARG00000006566	378	515	372	185	198	331	96	191								chr3:32547583-32548506	32545000	32580000	7	ENSDARG00000060030	32582443, 32583367	35000
ENSDARG00000006567	40	73	72	19	34	49	32	63								chr3:32547583-32548506	32545000	32575000	6	ENSDARG00000037968	32575426	30000
ENSDARG00000006568	0	0	0	0	0	0	61	31								chr3:32547583-32548506	32455000	32545000	4	ENSDARG00000070391	32458450	90000
ENSDARG00000006577	7	19	11	9	21	5	6	7								chr3:32547583-32548506	32520000	32545000	3	ENSDARG00000037966	32520003, 32520006	25000
ENSDARG00000006580	213	15	2	0	12	1	0	36								chr3:32547583-32548506	32545000	32615000	2	ENSDARG00000036966	32617899, 32617972, 32617986, 32616471	70000
ENSDARG00000006584	149	244	256	77	172	146	173	271								chr1:23865905-23866521	23865000	23865000	33	ENSDARG00000054334	23866585	0
ENSDARG00000006585	13	32	9	7	13	10	11	17								chr1:23865905-23866521	23865000	23865000	33	ENSDARG00000037309	23868009	0
ENSDARG00000006588	0	0	28	0	0	6	11	6								chr1:23865905-23866521	23860000	23865000	16	ENSDARG00000037309	23861438	5000
ENSDARG00000006598	38	95	57	180	429	99	775	844								chr17:11163928-11165937	11165000	11175000	32	ENSDARG00000004297	11175893	10000
ENSDARG00000006600	327	917	619	413	412	559	618	908								chr17:11163928-11165937	11160000	11175000	21	ENSDARG00000004297	11175893	15000
ENSDARG00000006601	69	104	105	46	92	65	36	66								chr10:20304361-20306349	20295000	20300000	32	ENSDARG00000076858	20299073	5000
ENSDARG00000006602	2	14	0	2	0	3	1	0								chr10:20304361-20306349	20220000	20305000	6	ENSDARG00000057456	20222782, 20222758	85000
ENSDARG00000006603	187	456	522	98	483	411	127	247								chr10:20304361-20306349	20305000	20395000	2	ENSDARG00000057678	20399632	90000
ENSDARG00000006604	45	165	82	16	74	39	80	64								chr10:20304361-20306349	20220000	20300000	2	ENSDARG00000057456	20222782, 20222758	80000
ENSDARG00000006607	100	95	94	1	14	4	4	14								chr10:20304361-20306349	20295000	20305000	2	ENSDARG00000076858	20299073	10000
ENSDARG00000006609	457	629	645	206	500	369	601	603								chr17:11166521-11168346	11165000	11175000	32	ENSDARG00000004297	11175893	10000
ENSDARG00000006615	523	901	1362	216	484	444	1	0								chr21:768651-770301	765000	765000	32	ENSDARG00000089844	767435	0
ENSDARG00000006617	451	782	407	169	277	222	130	239								chr21:768651-770301	765000	795000	7	ENSDARG00000061100	797223	30000
ENSDARG00000006621	210	267	277	45	92	81	69	109								chr21:768651-770301	765000	810000	7	ENSDARG00000093088	812494	45000
ENSDARG00000006624	136	149	177	34	112	67	262	325								chr21:768651-770301	765000	810000	7	ENSDARG00000011921	812490	45000
ENSDARG00000006636	8	4	7	0	1	2	11	26								chr21:768651-770301	765000	770000	6	ENSDARG00000089844	767435	5000
ENSDARG00000006639	55	119	95	49	63	53	750	840								chr21:768651-770301	765000	785000	2	ENSDARG00000080218	786029	20000
ENSDARG00000006640	7	5	51	0	17	14	1	3								chr17:39236072-39237661	39235000	39235000	32	ENSDARG00000029668	39237751	0
ENSDARG00000006642	320	302	393	161	245	282	269	515								chr8:14915332-14916672	14875000	14915000	32	ENSDARG00000013841	14876679	40000
ENSDARG00000006666	62	89	84	16	64	59	83	111								chr8:14915332-14916672	14915000	14920000	8	ENSDARG00000013841	14921882, 14921891	5000
ENSDARG00000006672	27	10	21	0	5	6	4	3								chr8:14915332-14916672	14915000	14945000	2	ENSDARG00000020131	14949301, 14949307	30000
ENSDARG00000006677	53	82	63	24	94	70	38	59								chr14:1351562-1352778	1350000	1350000	32	ENSDARG00000043627	1351494	0
ENSDARG00000006678	1	8	1	1	4	0	0	0								chr14:1351562-1352778	1340000	1350000	28	ENSDARG00000041215	1342654	10000
ENSDARG00000006683	118	223	218	82	157	151	174	206								chr14:1351562-1352778	1340000	1350000	28	ENSDARG00000016112	1342084	10000
ENSDARG00000006686	163	134	90	33	104	46	135	102								chr14:1351562-1352778	1350000	1415000	2	ENSDARG00000104408	1419835	65000
ENSDARG00000006687	34	169	10	25	5	5	26	60								chr11:23821330-23822337	23820000	23825000	32	ENSDARG00000016200	23825339	5000
ENSDARG00000006691	12961	22634	27020	15078	12781	27657	6082	8180								chr11:23821330-23822337	23820000	23825000	32	ENSDARG00000097411	23826306	5000
ENSDARG00000006693	12	236	53	49	16	24	7	0								chr11:23821330-23822337	23795000	23820000	4	ENSDARG00000009754	23796488, 23797947	25000
ENSDARG00000006705	114	271	298	128	156	221	451	615								chr11:23821330-23822337	23800000	23820000	3	ENSDARG00000009754	23801276	20000
ENSDARG00000006712	181	330	233	71	94	157	43	81								chr11:23821330-23822337	23805000	23820000	3	ENSDARG00000013122	23808322	15000
ENSDARG00000006719	306	479	375	105	272	253	216	346								chr21:3296880-3297832	3295000	3300000	32	ENSDARG00000016858	3301920	5000
ENSDARG00000006729	1466	2792	3170	1777	1787	3581	1089	1892								chr20:32324498-32325208	32320000	32320000	32	ENSDARG00000020693	32321526, 32321527	0
ENSDARG00000006747	23	28	18	3	5	1	1	1								chr20:32324498-32325208	32320000	32325000	5	ENSDARG00000096751	32328730	5000
ENSDARG00000006754	136	168	130	6	25	5	19	26								chr20:32324498-32325208	32320000	32325000	5	ENSDARG00000020693	32321526, 32321527	5000
ENSDARG00000006757	18	1	1	1	1	0	9052	7437								chr20:32324498-32325208	32245000	32320000	2	ENSDARG00000002826	32246141, 32246022	75000
ENSDARG00000006758	195	241	170	15	58	39	22	21								chr20:32324498-32325208	32245000	32320000	2	ENSDARG00000020693	32249476, 32249523	75000
ENSDARG00000006760	78	79	59	6	37	34	8	4								chr20:32324498-32325208	32285000	32320000	2	ENSDARG00000094668	32286018	35000
ENSDARG00000006766	1745	3786	4805	4232	3893	7637	674	1026								chr19:7587762-7588377	7585000	7585000	32	ENSDARG00000063252	7588404	0
ENSDARG00000006773	8	2	9	0	4	2	0	0								chr19:7587762-7588377	7570000	7585000	21	ENSDARG00000063258	7574792	15000
ENSDARG00000006775	10	26	25	16	9	12	15	46								chr19:7587762-7588377	7585000	7605000	14	ENSDARG00000063249	7606663	20000
ENSDARG00000006782	35	109	57	70	129	51	48	49								chr19:7587762-7588377	7575000	7585000	12	ENSDARG00000063258	7576081	10000
ENSDARG00000006786	528	561	442	235	262	187	213	321								chr19:7587762-7588377	7575000	7585000	12	ENSDARG00000019222	7576866	10000
ENSDARG00000006791	236	465	378	71	164	122	87	236								chr19:7587762-7588377	7505000	7585000	7	ENSDARG00000018574	7505422	80000
ENSDARG00000006797	49	65	47	15	49	17	12	22								chr19:7587762-7588377	7545000	7585000	7	ENSDARG00000106283	7549391	40000
ENSDARG00000006811	78	197	238	331	326	515	120	252								chr19:7587762-7588377	7580000	7585000	7	ENSDARG00000095692	7582814	5000
ENSDARG00000006812	488	927	632	271	408	458	446	523								chr19:7587762-7588377	7535000	7585000	5	ENSDARG00000004866	7535071, 7535088	50000
ENSDARG00000006816	3	1	1	0	1	0	0	1								chr19:7587762-7588377	7585000	7630000	4	ENSDARG00000071015	7630929, 7630975, 7630878	45000
ENSDARG00000006818	102	138	123	96	146	133	97	129								chr19:7587762-7588377	7530000	7585000	4	ENSDARG00000071026	7531871	55000
ENSDARG00000006832	6	7	22	0	0	0	0	4								chr19:7587762-7588377	7585000	7645000	3	ENSDARG00000096369	7647207	60000
ENSDARG00000006837	26	51	55	17	54	28	75	110								chr19:7587762-7588377	7585000	7645000	3	ENSDARG00000093628	7648838	60000
ENSDARG00000006838	1	1	0	1	0	0	0	5								chr19:7587762-7588377	7520000	7585000	3	ENSDARG00000007943	7523023, 7522761	65000
ENSDARG00000006840	59	648	485	685	1872	1310	130	154								chr13:17337597-17339862	17330000	17335000	31	ENSDARG00000093577	17333462, 17333410	5000
ENSDARG00000006848	33	81	130	38	135	105	111	135								chr13:17337597-17339862	17330000	17335000	31	ENSDARG00000057166	17333662, 17333370	5000
ENSDARG00000006849	108	189	104	11	10	1	3	28								chr13:17337597-17339862	17335000	17335000	30	ENSDARG00000018492	17337169	0
ENSDARG00000006859	72	65	67	4	9	12	20	20								chr18:18895076-18897151	18890000	18895000	31	ENSDARG00000003616	18890667	5000
ENSDARG00000006862	189	290	194	19	60	37	114	142								chr18:18895076-18897151	18895000	18950000	2	ENSDARG00000069168	18953032	55000
ENSDARG00000006863	4	18	45	2	32	19	9	1								chr7:27521009-27522509	27520000	27525000	31	ENSDARG00000105566	27526628	5000
ENSDARG00000006865	20	20	11	2	0	1	1	3								chr7:27521009-27522509	27520000	27525000	31	ENSDARG00000062190	27527316, 27527510	5000
ENSDARG00000006868	1	0	2	0	1	0	1	6								chr13:26940470-26941732	26940000	26940000	31	ENSDARG00000006760	26943451	0
ENSDARG00000006869	55	98	104	28	43	69	38	46								chr13:26940470-26941732	26910000	26940000	3	ENSDARG00000039499	26910437, 26910395	30000
ENSDARG00000006874	0	0	0	0	0	0	0	0								chr13:26940470-26941732	26905000	26940000	2	ENSDARG00000039497	26907929, 26907957	35000
ENSDARG00000006877	90	287	146	38	104	71	16	71								chr4:7668699-7669673	7665000	7670000	31	ENSDARG00000108043	7671466	5000
ENSDARG00000006878	73	151	74	12	14	8	10	12								chr4:7668699-7669673	7665000	7665000	26	ENSDARG00000018688	7668689	0
ENSDARG00000006889	203	321	199	47	113	62	105	160								chr4:7668699-7669673	7660000	7665000	14	ENSDARG00000006029	7664494, 7664536	5000
ENSDARG00000006891	0	0	1	0	0	0	0	0								chr13:40212611-40213455	40205000	40210000	31	ENSDARG00000052994	40208837	5000
ENSDARG00000006892	124	155	138	10	15	5	1	2								chr13:40212611-40213455	40210000	40310000	2	ENSDARG00000039093	40311660, 40311706, 40311715	100000
ENSDARG00000006894	515	804	247	32	8	3	0	1								chr13:40212611-40213455	40155000	40210000	2	ENSDARG00000039082	40156880, 40156916	55000
ENSDARG00000006896	2	3	5	1	26	21	53	115								chr13:40212611-40213455	40200000	40210000	2	ENSDARG00000100077	40201672	10000
ENSDARG00000006899	244	212	241	23	163	73	207	292								chr4:780641-781414	775000	780000	31	ENSDARG00000102878	776197	5000
ENSDARG00000006900	151	159	311	120	230	428	1345	1726								chr4:780641-781414	780000	780000	19	ENSDARG00000102878	784410, 784383	0
ENSDARG00000006901	97	365	220	58	973	513	1952	1937								chr4:780641-781414	765000	780000	17	ENSDARG00000016968	766348	15000
ENSDARG00000006911	0	0	0	0	0	0	2	3								chr4:780641-781414	745000	780000	11	ENSDARG00000045900	747112	35000
ENSDARG00000006915	202	411	453	106	175	279	264	309								chr4:780641-781414	780000	795000	6	ENSDARG00000059311	795005	15000
ENSDARG00000006916	19	20	13	13	15	8	2	5								chr4:780641-781414	735000	780000	4	ENSDARG00000045900	739625	45000
ENSDARG00000006921	174	389	191	293	293	474	306	348								chr4:780641-781414	780000	820000	3	ENSDARG00000017386	824371, 824452	40000
ENSDARG00000006923	166	159	123	2	0	0	17	11								chr4:780641-781414	715000	780000	3	ENSDARG00000107297	719036	65000
ENSDARG00000006924	261	373	320	202	157	237	64	177								chr4:780641-781414	780000	800000	2	ENSDARG00000059311	802423	20000
ENSDARG00000006925	0	0	0	0	0	0	0	0								chr22:357278-357915	355000	360000	31	ENSDARG00000031216	362922	5000
ENSDARG00000006926	71	160	125	83	30	134	38	119								chr22:357278-357915	340000	355000	20	ENSDARG00000046002	342777, 341606, 342767, 342317	15000
ENSDARG00000006939	2	2	6	0	2	6	2	1								chr22:357278-357915	345000	355000	6	ENSDARG00000090145	349945	10000
ENSDARG00000006944	2	2	4	0	22	2	0	0								chr22:357278-357915	355000	365000	3	ENSDARG00000078657	368076	10000
ENSDARG00000006963	478	470	488	95	401	175	470	621								chr22:357278-357915	355000	365000	3	ENSDARG00000078223	369831, 369734	10000
ENSDARG00000006978	21	24	36	12	40	24	13	20								chr4:18449151-18449782	18445000	18445000	31	ENSDARG00000045557	18447923	0
ENSDARG00000006981	8	27	45	3	18	23	10	12								chr4:18449151-18449782	18445000	18450000	14	ENSDARG00000033757	18453012	5000
ENSDARG00000006982	0	0	0	0	0	0	0	0								chr4:18449151-18449782	18445000	18465000	14	ENSDARG00000045555	18466504	20000
ENSDARG00000006983	219	317	261	8	10	8	3	18								chr4:18449151-18449782	18430000	18445000	7	ENSDARG00000097434	18430566	15000
ENSDARG00000006990	97	94	92	39	57	69	118	128								chr4:18449151-18449782	18350000	18445000	4	ENSDARG00000107051	18351322	95000
ENSDARG00000007009	0	0	3	0	7	1	11	10								chr4:18449151-18449782	18445000	18500000	3	ENSDARG00000073965	18500231	55000
ENSDARG00000007015	106	81	138	28	24	42	16	25								chr13:45384674-45385297	45385000	45385000	31	ENSDARG00000002194	45386122, 45386051, 45387357	0
ENSDARG00000007018	4	25	90	10	26	43	20	53								chr13:45384674-45385297	45385000	45385000	31	ENSDARG00000012741	45387571, 45387113, 45387466	0
ENSDARG00000007024	137	1889	598	7155	482	8258	12	9								chr13:45384674-45385297	45350000	45385000	5	ENSDARG00000015757	45354229	35000
ENSDARG00000007025	64	51	69	11	34	41	52	76								chr13:45384674-45385297	45380000	45385000	4	ENSDARG00000002194	45386122, 45386051, 45387357	5000
ENSDARG00000007034	276	472	307	136	177	206	350	358								chr13:45384674-45385297	45380000	45385000	4	ENSDARG00000012741	45387571, 45387113, 45387466	5000
ENSDARG00000007040	0	0	9	15	417	8	0	0								chr13:45384674-45385297	45345000	45385000	4	ENSDARG00000015757	45348281, 45348333, 45348279	40000
ENSDARG00000007045	206	227	244	72	120	144	180	245								chr13:45384674-45385297	45335000	45385000	2	ENSDARG00000030440	45338385, 45336279, 45336099, 45335473, 45338488	50000
ENSDARG00000007053	0	3	2	0	0	0	0	0								chr13:45384674-45385297	45335000	45385000	2	ENSDARG00000033364	45339277	50000
ENSDARG00000007065	88	120	144	28	134	123	392	663								chr18:45890050-45892064	45865000	45890000	30	ENSDARG00000007813	45866860	25000
ENSDARG00000007067	0	0	1	0	0	0	0	0								chr18:45890050-45892064	45890000	45890000	20	ENSDARG00000103462	45893325	0
ENSDARG00000007077	52	130	144	114	237	277	204	437								chr18:45890050-45892064	45890000	45990000	2	ENSDARG00000009825	45993010	100000
ENSDARG00000007080	3	1	7	0	0	6	0	0								chr4:21742068-21743625	21740000	21745000	30	ENSDARG00000045486	21745505, 21745620	5000
ENSDARG00000007081	157	219	188	63	123	162	163	249								chr23:6653623-6655106	6650000	6650000	30	ENSDARG00000058818	6652495, 6652590, 6652599	0
ENSDARG00000007086	10	148	42	587	10	236	0	0								chr23:6653623-6655106	6650000	6655000	11	ENSDARG00000058818	6652495, 6652590, 6652599	5000
ENSDARG00000007092	116	145	166	60	121	128	101	179								chr23:6653623-6655106	6650000	6725000	7	ENSDARG00000103927	6727013	75000
ENSDARG00000007096	0	0	0	0	0	0	0	0								chr23:6653623-6655106	6650000	6700000	5	ENSDARG00000097678	6701200	50000
ENSDARG00000007097	0	0	0	0	0	0	2	0								chr23:6653623-6655106	6650000	6705000	4	ENSDARG00000013963	6707251	55000
ENSDARG00000007098	3559	6889	5862	1646	2032	3284	3679	5521								chr23:6653623-6655106	6585000	6655000	4	ENSDARG00000063230	6588127	70000
ENSDARG00000007099	31	43	41	16	80	41	139	141								chr20:30822701-30823960	30820000	30820000	30	ENSDARG00000042627	30822700	0
ENSDARG00000007108	33	98	75	20	58	21	54	95								chr20:30822701-30823960	30820000	30890000	9	ENSDARG00000042627	30894450	70000
ENSDARG00000007125	104	138	121	62	87	83	81	115								chr20:30822701-30823960	30795000	30820000	2	ENSDARG00000042623	30799652, 30799689, 30799646	25000
ENSDARG00000007127	138	294	163	1379	310	376	66	88								chr2:43769729-43770943	43765000	43765000	30	ENSDARG00000060054	43767184, 43767441	0
ENSDARG00000007129	80	226	94	406	86	69	731	1036								chr2:43769729-43770943	43765000	43770000	14	ENSDARG00000060054	43767184, 43767441	5000
ENSDARG00000007130	134	134	149	143	261	145	149	240								chr2:43769729-43770943	43715000	43765000	4	ENSDARG00000053232	43719683	50000
ENSDARG00000007135	341	585	525	98	222	290	349	404								chr2:43769729-43770943	43715000	43765000	4	ENSDARG00000022689	43719748	50000
ENSDARG00000007136	191	351	222	94	91	94	121	141								chr2:43769729-43770943	43735000	43765000	4	ENSDARG00000053232	43736599, 43737299	30000
ENSDARG00000007141	491	636	596	196	488	413	969	1278								chr2:43769729-43770943	43765000	43800000	3	ENSDARG00000088955	43800416	35000
ENSDARG00000007149	139	264	93	39	4	29	69	66								chr2:43769729-43770943	43770000	43800000	2	ENSDARG00000088955	43800416	30000
ENSDARG00000007151	3	5	1	0	0	1	7	5								chr2:43769729-43770943	43765000	43820000	2	ENSDARG00000105141	43820415	55000
ENSDARG00000007169	114	207	177	18	77	58	316	299								chr23:5937986-5939138	5935000	5935000	30	ENSDARG00000078011	5937881	0
ENSDARG00000007171	41	35	56	1	3	1	2	6								chr8:21084890-21086015	21080000	21080000	30	ENSDARG00000006074	21082253	0
ENSDARG00000007172	205	332	183	37	50	116	158	234								chr8:21084890-21086015	21070000	21080000	13	ENSDARG00000069100	21071166, 21071437, 21071066, 21071473	10000
ENSDARG00000007173	65	554	370	1032	253	2822	4	14								chr8:21084890-21086015	21070000	21080000	13	ENSDARG00000069099	21074938	10000
ENSDARG00000007175	92	132	173	48	92	98	65	136								chr8:21084890-21086015	21080000	21100000	10	ENSDARG00000038635	21101222	20000
ENSDARG00000007177	110	156	116	15	25	26	6	7								chr8:21084890-21086015	21075000	21080000	10	ENSDARG00000069099	21078148, 21078161	5000
ENSDARG00000007179	291	372	278	80	325	208	391	597								chr8:21084890-21086015	21080000	21110000	8	ENSDARG00000038618	21110517, 21110465	30000
ENSDARG00000007180	143	380	297	94	392	279	141	257								chr8:21084890-21086015	21080000	21110000	8	ENSDARG00000052558	21114177, 21111237	30000
ENSDARG00000007181	97	129	148	49	110	72	297	316								chr8:21084890-21086015	21080000	21105000	7	ENSDARG00000038618	21109798	25000
ENSDARG00000007184	147	186	107	53	81	117	23	34								chr8:21084890-21086015	21080000	21085000	7	ENSDARG00000006074	21082253	5000
ENSDARG00000007186	14	13	17	6	8	18	13	15								chr8:21084890-21086015	21080000	21090000	6	ENSDARG00000006074	21091775	10000
ENSDARG00000007195	1	3	0	0	2	7	1	3								chr8:21084890-21086015	21085000	21125000	3	ENSDARG00000023309	21127037	40000
ENSDARG00000007196	232	296	298	84	242	142	79	138								chr8:21084890-21086015	21080000	21150000	3	ENSDARG00000069095	21152674	70000
ENSDARG00000007198	89	140	109	22	81	87	96	134								chr8:21084890-21086015	21080000	21125000	2	ENSDARG00000023309	21127037	45000
ENSDARG00000007199	0	0	0	0	0	3	0	0								chr8:21084890-21086015	21080000	21160000	2	ENSDARG00000069093	21163335, 21163488, 21163338	80000
ENSDARG00000007204	211	250	243	62	199	147	248	368								chr8:21084890-21086015	21055000	21080000	2	ENSDARG00000055331	21059876	25000
ENSDARG00000007207	25	21	24	25	36	36	23	18								chr13:8275100-8276124	8270000	8275000	30	ENSDARG00000062745	8272687	5000
ENSDARG00000007216	956	1099	1081	1170	1903	1141	715	1029								chr13:8275100-8276124	8265000	8275000	14	ENSDARG00000069928	8269161	10000
ENSDARG00000007217	58	45	59	21	62	63	23	68								chr18:16136822-16137779	16135000	16135000	30	ENSDARG00000041691	16136786	0
ENSDARG00000007219	814	1699	748	202	626	306	242	384								chr18:16136822-16137779	16135000	16140000	19	ENSDARG00000057698	16144529, 16144618, 16144642, 16144597	5000
ENSDARG00000007220	560	514	342	19	25	8	27	24								chr18:16136822-16137779	16130000	16135000	6	ENSDARG00000041747	16134156	5000
ENSDARG00000007221	29	71	29	8	37	14	22	23								chr18:16136822-16137779	16135000	16190000	2	ENSDARG00000062821	16190063, 16192930	55000
ENSDARG00000007222	18	80	64	50	77	107	81	129								chr2:43883987-43884868	43880000	43885000	30	ENSDARG00000074131	43886561, 43886527, 43886691	5000
ENSDARG00000007231	267	399	395	101	251	197	243	312								chr7:24867914-24868761	24860000	24865000	30	ENSDARG00000054937	24862696, 24862657, 24862626	5000
ENSDARG00000007241	1042	2499	2634	1159	456	777	458	1024								chr7:24867914-24868761	24860000	24865000	30	ENSDARG00000098874	24864582, 24864549	5000
ENSDARG00000007244	180	453	408	307	150	339	53	83								chr7:24867914-24868761	24855000	24865000	2	ENSDARG00000105594	24855055	10000
ENSDARG00000007245	11	17	16	3	0	1	8	8								chr7:24867914-24868761	24855000	24865000	2	ENSDARG00000054934	24855472	10000
ENSDARG00000007247	52	115	84	7	34	26	22	50								chr5:36430229-36431018	36430000	36430000	30	ENSDARG00000030087	36432201	0
ENSDARG00000007250	131	121	119	42	154	91	115	189								chr5:36430229-36431018	36430000	36435000	25	ENSDARG00000030087	36435825	5000
ENSDARG00000007257	87	173	140	48	144	145	109	140								chr5:36430229-36431018	36430000	36440000	14	ENSDARG00000101155	36444109	10000
ENSDARG00000007264	590	906	782	246	408	353	4926	8336								chr5:36430229-36431018	36430000	36445000	14	ENSDARG00000035339	36447013, 36447015	15000
ENSDARG00000007265	3	11	5	6	13	28	2	9								chr5:36430229-36431018	36430000	36485000	5	ENSDARG00000033466	36487430, 36488533	55000
ENSDARG00000007271	100	122	240	50	79	113	120	294								chr5:36430229-36431018	36430000	36500000	5	ENSDARG00000039436	36503334	70000
ENSDARG00000007275	317	458	347	23	176	71	3082	4453								chr5:36430229-36431018	36345000	36430000	5	ENSDARG00000033009	36349323	85000
ENSDARG00000007276	16903	246770	457208	16137	838723	323318	200	148								chr5:36430229-36431018	36370000	36430000	5	ENSDARG00000035340	36373955	60000
ENSDARG00000007277	1	0	0	0	0	4	76	121								chr5:36430229-36431018	36430000	36450000	3	ENSDARG00000102918	36453725	20000
ENSDARG00000007278	17	27	20	3	13	12	22	27								chr5:36430229-36431018	36330000	36430000	3	ENSDARG00000011989	36332565	100000
ENSDARG00000007279	391	388	446	274	388	263	126	195								chr5:36430229-36431018	36430000	36455000	2	ENSDARG00000035338	36456665	25000
ENSDARG00000007285	113	116	173	78	149	115	208	453								chr5:36430229-36431018	36340000	36430000	2	ENSDARG00000097813	36343822	90000
ENSDARG00000007289	1	3	5	2	11	4	299	567								chr7:24868984-24869695	24860000	24865000	30	ENSDARG00000054937	24862696, 24862657, 24862626	5000
ENSDARG00000007294	2773	3531	2603	1366	2587	1872	26977	28315								chr7:24868984-24869695	24860000	24865000	30	ENSDARG00000098874	24864582, 24864549	5000
ENSDARG00000007302	94	126	257	59	215	156	74	126								chr7:24868984-24869695	24855000	24865000	2	ENSDARG00000105594	24855055	10000
ENSDARG00000007315	44	74	82	16	83	61	69	92								chr7:24868984-24869695	24855000	24865000	2	ENSDARG00000054934	24855472	10000
ENSDARG00000007320	14792	27722	33094	21161	15013	38253	12654	16962								chr17:37839954-37840600	37840000	37845000	30	ENSDARG00000016154	37848280	5000
ENSDARG00000007323	261	783	617	187	376	266	247	351								chr17:37839954-37840600	37835000	37845000	7	ENSDARG00000016154	37848280	10000
ENSDARG00000007329	2	7	7	1	10	4	0	5								chr8:28408016-28408566	28405000	28415000	30	ENSDARG00000042732	28419258	10000
ENSDARG00000007344	3	27	3	5	20	5	7878	16147								chr8:28408016-28408566	28405000	28415000	30	ENSDARG00000042725	28415774	10000
ENSDARG00000007347	469	582	573	271	473	335	414	605								chr8:28408016-28408566	28320000	28405000	2	ENSDARG00000003098	28320016, 28320012, 28323329, 28323281	85000
ENSDARG00000007349	3	3	21	0	113	43	1	7								chr12:34617491-34622840	34610000	34615000	29	ENSDARG00000080009	34614974, 34612825	5000
ENSDARG00000007354	3200	5148	4854	5974	2659	7889	718	1278								chr12:34617491-34622840	34615000	34630000	10	ENSDARG00000100121	34631199	15000
ENSDARG00000007356	0	0	10	0	1	3	1	14								chr12:34617491-34622840	34620000	34655000	8	ENSDARG00000080009	34657411	35000
ENSDARG00000007358	5	28	76	19	35	38	19	86								chr12:34617491-34622840	34610000	34620000	7	ENSDARG00000080009	34614974, 34612825	10000
ENSDARG00000007359	111	122	130	29	75	55	110	160								chr12:34617491-34622840	34620000	34630000	3	ENSDARG00000100121	34631199	10000
ENSDARG00000007362	115	253	176	102	239	170	199	261								chr18:35482184-35484139	35480000	35485000	29	ENSDARG00000067741	35485150	5000
ENSDARG00000007366	12	129	78	393	69	744	1	10								chr18:35482184-35484139	35480000	35480000	11	ENSDARG00000067741	35484759	0
ENSDARG00000007369	46	81	63	21	102	80	173	175								chr18:35482184-35484139	35430000	35480000	3	ENSDARG00000039513	35433075	50000
ENSDARG00000007370	285	305	275	103	357	258	607	697								chr18:35482184-35484139	35430000	35480000	3	ENSDARG00000018890	35432944, 35432684, 35433399	50000
ENSDARG00000007371	30	209	159	28	100	5	1	0								chr18:35482184-35484139	35480000	35540000	2	ENSDARG00000023797	35541927	60000
ENSDARG00000007377	466	333	297	98	563	277	128	637								chr16:25294569-25296517	25295000	25315000	29	ENSDARG00000108509	25318921	20000
ENSDARG00000007382	4	6	24	1	0	2	25	3								chr16:25294569-25296517	25295000	25315000	29	ENSDARG00000040280	25318483	20000
ENSDARG00000007383	61	225	87	157	87	156	28	25								chr16:25294569-25296517	25290000	25315000	9	ENSDARG00000108509	25318921	25000
ENSDARG00000007385	1970	2635	3065	1124	1504	2139	2091	3632								chr16:25294569-25296517	25290000	25315000	9	ENSDARG00000040280	25318483	25000
ENSDARG00000007387	120	146	176	46	89	51	77	79								chr15:11808828-11810599	11795000	11805000	29	ENSDARG00000100467	11799448	10000
ENSDARG00000007396	96	91	123	25	157	129	147	198								chr15:11808828-11810599	11795000	11805000	29	ENSDARG00000104058	11799039, 11799045	10000
ENSDARG00000007398	26	67	26	17	21	11	3	12								chr15:11808828-11810599	11805000	11805000	22	ENSDARG00000102902	11808824	0
ENSDARG00000007405	463	617	601	152	294	285	408	562								chr15:11808828-11810599	11805000	11810000	18	ENSDARG00000102902	11808824	5000
ENSDARG00000007406	36	60	23	0	10	8	1	0								chr15:11808828-11810599	11795000	11810000	7	ENSDARG00000100467	11799448	15000
ENSDARG00000007407	2	6	4	3	1	4	0	6								chr15:11808828-11810599	11795000	11810000	7	ENSDARG00000104058	11799039, 11799045	15000
ENSDARG00000007409	50	86	93	49	33	64	135	193								chr15:11808828-11810599	11755000	11805000	2	ENSDARG00000099186	11759673	50000
ENSDARG00000007412	99	361	210	74	163	26	478	1189								chr12:34615616-34617242	34610000	34615000	29	ENSDARG00000080009	34614974, 34612825	5000
ENSDARG00000007413	162	310	301	99	212	226	149	262								chr12:34615616-34617242	34615000	34630000	10	ENSDARG00000100121	34631199	15000
ENSDARG00000007418	18	58	64	10	31	7	0	1								chr5:48003919-48005402	48005000	48010000	29	ENSDARG00000059689	48013011	5000
ENSDARG00000007421	62	537	636	1074	286	4191	5	6								chr5:48003919-48005402	48005000	48010000	29	ENSDARG00000024687	48014974	5000
ENSDARG00000007425	17	78	85	83	41	153	65	117								chr5:48003919-48005402	48000000	48010000	7	ENSDARG00000059689	48013011	10000
ENSDARG00000007429	127	154	136	40	147	74	84	180								chr5:48003919-48005402	48000000	48010000	7	ENSDARG00000024687	48014974	10000
ENSDARG00000007430	5	1	2	1	13	2	0	0								chr5:48003919-48005402	48000000	48030000	2	ENSDARG00000021137	48031936	30000
ENSDARG00000007436	95	229	162	3	10	3	0	2								chr13:12896740-12898195	12895000	12900000	29	ENSDARG00000056978	12901362, 12901498, 12901363, 12900949	5000
ENSDARG00000007438	267	446	529	128	256	349	275	414								chr13:12896740-12898195	12895000	12895000	12	ENSDARG00000026225	12898376	0
ENSDARG00000007443	30	55	27	11	42	27	52	66								chr13:12903993-12905312	12895000	12900000	29	ENSDARG00000026225	12898376	5000
ENSDARG00000007444	48	98	162	11	42	57	28	36								chr13:12903993-12905312	12900000	12900000	20	ENSDARG00000056978	12901362, 12901498, 12901363, 12900949	0
ENSDARG00000007449	143	222	266	295	92	693	1022	854								chr13:12903993-12905312	12900000	12905000	6	ENSDARG00000056978	12901362, 12901498, 12901363, 12900949	5000
ENSDARG00000007461	142	138	98	61	110	77	155	156								chr13:12903993-12905312	12895000	12905000	4	ENSDARG00000026225	12898376	10000
ENSDARG00000007465	19	0	16	0	71	12	1	4								chr12:98398-99612	90000	95000	29	ENSDARG00000077177	90016	5000
ENSDARG00000007467	1	0	29	0	7	4	3	4								chr12:98398-99612	90000	95000	29	ENSDARG00000026090	93198, 92796, 93165	5000
ENSDARG00000007477	68	176	187	46	80	78	118	158								chr12:98398-99612	0	95000	3	ENSDARG00000106544	999	95000
ENSDARG00000007480	0	1	0	0	0	0	0	1								chr12:98398-99612	15000	95000	3	ENSDARG00000076357	15226	80000
ENSDARG00000007485	150	273	237	118	126	176	106	135								chr12:98398-99612	30000	95000	2	ENSDARG00000076357	32783	65000
ENSDARG00000007490	4	1	2	0	1	2	1	1								chr2:43358027-43359037	43355000	43355000	29	ENSDARG00000010583	43355559, 43355603, 43355501	0
ENSDARG00000007494	323	490	490	598	221	697	97	180								chr2:43358027-43359037	43345000	43355000	16	ENSDARG00000023217	43347177	10000
ENSDARG00000007496	532	689	896	394	755	782	203	287								chr2:43358027-43359037	43285000	43355000	6	ENSDARG00000053293	43286282	70000
ENSDARG00000007517	1	10	3	9	2	1	200	174								chr2:43358027-43359037	43355000	43430000	4	ENSDARG00000010583	43430183	75000
ENSDARG00000007523	232	456	424	134	330	277	211	364								chr2:43358027-43359037	43270000	43355000	2	ENSDARG00000053318	43274531	85000
ENSDARG00000007526	726	1200	896	662	741	945	6214	7765								chr2:43358027-43359037	43280000	43355000	2	ENSDARG00000079537	43281512, 43281581	75000
ENSDARG00000007531	83	132	148	108	121	154	56	128								chr2:43358027-43359037	43300000	43355000	2	ENSDARG00000074118	43301940	55000
ENSDARG00000007534	10	15	484	22	692	496	81	22								chr2:43358027-43359037	43315000	43355000	2	ENSDARG00000023217	43318874	40000
ENSDARG00000007549	525	564	555	152	570	184	89	125								chr4:3214240-3215202	3210000	3215000	29	ENSDARG00000045870	3215254	5000
ENSDARG00000007553	0	6	1	0	3	1	2	1								chr4:3214240-3215202	3215000	3215000	14	ENSDARG00000045870	3215254	0
ENSDARG00000007560	32	62	43	15	99	44	111	235								chr4:3214240-3215202	3210000	3305000	2	ENSDARG00000060248	3308063	95000
ENSDARG00000007561	2	5	6	1	1	0	0	5								chr4:3214240-3215202	3130000	3210000	2	ENSDARG00000045870	3133990	80000
ENSDARG00000007566	254	476	344	122	274	278	216	291								chr5:49102441-49103197	49090000	49100000	29	ENSDARG00000094128	49091584	10000
ENSDARG00000007576	1	2	0	0	4	0	2	3								chr5:49102441-49103197	49090000	49100000	29	ENSDARG00000052695	49093202	10000
ENSDARG00000007578	5	15	4	5	2	8	1	2								chr5:49102441-49103197	49100000	49100000	7	ENSDARG00000098045	49103746	0
ENSDARG00000007582	0	0	0	0	0	0	0	0								chr14:3939257-3939986	3935000	3935000	29	ENSDARG00000099545	3937566	0
ENSDARG00000007597	41	83	104	21	74	107	71	109								chr14:3939257-3939986	3835000	3935000	4	ENSDARG00000038270	3837038	100000
ENSDARG00000007601	315	359	320	67	74	74	72	170								chr14:3939257-3939986	3835000	3935000	4	ENSDARG00000040478	3837847	100000
ENSDARG00000007602	0	1	18	0	10	14	0	11								chr14:3939257-3939986	3935000	4035000	3	ENSDARG00000055045	4038615	100000
ENSDARG00000007603	474	772	576	195	401	323	73	117								chr19:32300323-32301029	32300000	32310000	29	ENSDARG00000077101	32313580	10000
ENSDARG00000007609	0	1	0	0	13	8	0	0								chr5:49101931-49102296	49090000	49100000	29	ENSDARG00000094128	49091584	10000
ENSDARG00000007614	60	85	90	29	37	43	31	48								chr5:49101931-49102296	49090000	49100000	29	ENSDARG00000052695	49093202	10000
ENSDARG00000007624	24	34	36	5	16	15	17	28								chr5:49101931-49102296	49100000	49100000	7	ENSDARG00000098045	49103746	0
ENSDARG00000007628	1989	4941	4821	1240	1148	1196	996	1432								chr13:24774820-24775089	24775000	24775000	29	ENSDARG00000055429	24775857, 24779741	0
ENSDARG00000007630	67	109	89	32	67	72	98	228								chr13:24774820-24775089	24770000	24775000	5	ENSDARG00000055429	24775857, 24779741	5000
ENSDARG00000007639	291	394	474	110	246	387	528	800								chr13:24774820-24775089	24695000	24775000	5	ENSDARG00000105892	24698303	80000
ENSDARG00000007641	2	5	2	0	1	1	0	0								chr13:24774820-24775089	24695000	24775000	5	ENSDARG00000061525	24695241, 24695992	80000
ENSDARG00000007654	740	920	973	56	18	3	0	3								chr13:24774820-24775089	24695000	24775000	5	ENSDARG00000092650	24699546	80000
ENSDARG00000007655	0	1	0	0	1	0	0	0								chr13:24774820-24775089	24720000	24775000	3	ENSDARG00000094665	24723128	55000
ENSDARG00000007657	72	105	110	18	31	49	34	75								chr13:24774820-24775089	24750000	24775000	2	ENSDARG00000055429	24750075	25000
ENSDARG00000007663	539	498	421	19	12	7	2	0								chr9:25968636-25973437	25960000	25965000	28	ENSDARG00000062338	25964947	5000
ENSDARG00000007665	113	72	126	30	103	107	68	150								chr9:25968636-25973437	25965000	25965000	25	ENSDARG00000062338	25965325, 25966102	0
ENSDARG00000007671	125	186	447	1033	406	1639	343	1134								chr9:25968636-25973437	25965000	25970000	19	ENSDARG00000062338	25965325, 25966102	5000
ENSDARG00000007678	1019	854	546	365	134	243	179	175								chr9:25968636-25973437	25965000	26020000	11	ENSDARG00000062338	26021460	55000
ENSDARG00000007682	1563	4457	5887	788	1962	10009	1354	2950								chr9:25968636-25973437	25960000	25970000	7	ENSDARG00000062338	25964947	10000
ENSDARG00000007691	253	530	344	104	220	248	217	289								chr9:25968636-25973437	25965000	26025000	4	ENSDARG00000020642	26029851, 26029857	60000
ENSDARG00000007693	1156	4522	2439	1023	770	1202	1120	1326								chr19:25835617-25838374	25835000	25840000	28	ENSDARG00000008503	25843032	5000
ENSDARG00000007697	152	306	300	6207	220	224	137	46								chr5:34983532-34984916	34960000	34980000	28	ENSDARG00000067976	34961454	20000
ENSDARG00000007708	1762	5216	9720	3614	4105	9587	1719	2969								chr17:23870261-23871438	23870000	23945000	28	ENSDARG00000063229	23945731	75000
ENSDARG00000007709	22	46	7	1	31	13	81	82								chr17:23870261-23871438	23870000	23915000	18	ENSDARG00000079857	23918861	45000
ENSDARG00000007711	11	44	47	5	61	38	31	53								chr17:23870261-23871438	23870000	23875000	11	ENSDARG00000088699	23875002	5000
ENSDARG00000007714	290	436	471	96	144	199	138	259								chr17:23870261-23871438	23870000	23920000	9	ENSDARG00000079857	23923867	50000
ENSDARG00000007715	3	0	0	0	0	3	7	7								chr17:23870261-23871438	23870000	23955000	5	ENSDARG00000063229	23957331, 23957361	85000
ENSDARG00000007720	514	562	575	99	156	196	359	829								chr17:23870261-23871438	23870000	23905000	3	ENSDARG00000071037	23908395	35000
ENSDARG00000007722	36	106	54	53	59	72	160	229								chr1:8465906-8466997	8460000	8465000	28	ENSDARG00000108954	8460338	5000
ENSDARG00000007723	24	44	38	9	27	27	151	185								chr1:8465906-8466997	8460000	8465000	28	ENSDARG00000058464	8460847	5000
ENSDARG00000007727	110	187	206	58	125	101	43	82								chr1:8465906-8466997	8465000	8465000	23	ENSDARG00000058471	8469030, 8469983	0
ENSDARG00000007734	33	36	43	18	24	21	32	30								chr1:8465906-8466997	8465000	8470000	17	ENSDARG00000058471	8470882, 8473265	5000
ENSDARG00000007737	220	318	356	73	138	197	439	554								chr1:8465906-8466997	8435000	8465000	10	ENSDARG00000058463	8439354	30000
ENSDARG00000007739	1	4	1	0	0	6	0	0								chr1:8465906-8466997	8465000	8475000	9	ENSDARG00000096584	8478526	10000
ENSDARG00000007743	32	95	71	20	13	17	47	87								chr1:8465906-8466997	8465000	8510000	6	ENSDARG00000080404	8513855	45000
ENSDARG00000007744	265	314	327	274	505	297	570	1078								chr1:8465906-8466997	8465000	8510000	6	ENSDARG00000058475	8511518	45000
ENSDARG00000007745	168	226	244	124	319	294	1436	2084								chr1:8465906-8466997	8465000	8510000	6	ENSDARG00000058480	8514920, 8514891	45000
ENSDARG00000007751	124	58	71	7	26	18	3	22								chr1:8465906-8466997	8445000	8465000	6	ENSDARG00000076716	8446025, 8449934	20000
ENSDARG00000007753	279	439	255	26	28	11	8	17								chr1:8465906-8466997	8450000	8465000	5	ENSDARG00000076716	8450167	15000
ENSDARG00000007755	149	184	149	83	110	102	65	152								chr1:8465906-8466997	8465000	8565000	4	ENSDARG00000058445	8565832	100000
ENSDARG00000007760	42	62	92	15	43	46	21	14								chr1:8465906-8466997	8430000	8465000	4	ENSDARG00000088975	8430940, 8430825	35000
ENSDARG00000007764	215	299	237	63	137	122	226	371								chr1:8465906-8466997	8430000	8465000	4	ENSDARG00000093053	8430923	35000
ENSDARG00000007769	1	44	29	11	59	24	1	6								chr1:8465906-8466997	8430000	8465000	4	ENSDARG00000058463	8434560	35000
ENSDARG00000007774	106	211	136	22	56	51	99	155								chr1:8465906-8466997	8465000	8530000	2	ENSDARG00000058480	8534537	65000
ENSDARG00000007783	2	11	34	4	14	24	14	18								chr1:8465906-8466997	8465000	8545000	2	ENSDARG00000101597	8547841	80000
ENSDARG00000007786	203	346	280	82	336	163	182	429								chr16:6297849-6298904	6295000	6300000	28	ENSDARG00000014571	6304825	5000
ENSDARG00000007787	0	0	0	0	0	0	0	0								chr16:6297849-6298904	6290000	6295000	2	ENSDARG00000014571	6291674	5000
ENSDARG00000007788	208	120	220	15	39	38	3	19								chr1:4560410-4561397	4555000	4560000	28	ENSDARG00000078308	4557535	5000
ENSDARG00000007791	1931	2525	2283	578	1270	870	736	1163								chr23:36210054-36210959	36205000	36210000	28	ENSDARG00000036675	36207736, 36208858, 36209625, 36209914	5000
ENSDARG00000007792	9	19	44	2	19	11	0	3								chr23:36210054-36210959	36205000	36210000	28	ENSDARG00000061187	36207553, 36207534, 36207203, 36207071, 36207538, 36207092, 36207351	5000
ENSDARG00000007795	13553	16207	15758	1398	1363	1528	1314	2106								chr23:36210054-36210959	36200000	36210000	2	ENSDARG00000101441	36201653	10000
ENSDARG00000007804	118	220	161	96	284	341	252	317								chr1:46046323-46048338	46045000	46050000	27	ENSDARG00000092950	46052320	5000
ENSDARG00000007807	112	233	166	21	116	68	48	109								chr1:46046323-46048338	46045000	46140000	8	ENSDARG00000094160	46141648	95000
ENSDARG00000007808	58	79	84	27	21	36	26	25								chr1:46046323-46048338	46030000	46045000	8	ENSDARG00000081252	46031286	15000
ENSDARG00000007812	215	354	370	97	193	179	175	291								chr1:46046323-46048338	46030000	46045000	8	ENSDARG00000080168	46031473	15000
ENSDARG00000007813	61	141	107	62	110	144	59	104								chr1:46046323-46048338	46015000	46045000	5	ENSDARG00000052641	46015407	30000
ENSDARG00000007818	275	272	456	43	148	131	153	324								chr1:46046323-46048338	46025000	46045000	5	ENSDARG00000052624	46027121, 46027081	20000
ENSDARG00000007823	1099	5128	4133	1007	140	112	106	146								chr1:46046323-46048338	45955000	46045000	4	ENSDARG00000036645	45958809, 45958790	90000
ENSDARG00000007824	367	609	331	170	29	186	44	63								chr1:46046323-46048338	45960000	46045000	2	ENSDARG00000036637	45961383	85000
ENSDARG00000007825	321	529	481	40	137	70	210	340								chr1:46046323-46048338	45970000	46045000	2	ENSDARG00000036636	45972765	75000
ENSDARG00000007836	1177	2771	2012	773	1305	2113	1294	954								chr9:24388267-24390108	24390000	24395000	27	ENSDARG00000062425	24398214	5000
ENSDARG00000007842	0	0	0	0	0	0	0	2								chr9:24388267-24390108	24390000	24395000	27	ENSDARG00000062423	24397664, 24398772, 24398796	5000
ENSDARG00000007856	28	14	16	4	2	0	2	1								chr9:24388267-24390108	24385000	24395000	18	ENSDARG00000062425	24398214	10000
ENSDARG00000007863	429	724	673	186	331	381	223	464								chr9:24388267-24390108	24385000	24395000	18	ENSDARG00000062423	24397664, 24398772, 24398796	10000
ENSDARG00000007864	0	0	1	0	0	3	0	0								chr9:24388267-24390108	24380000	24385000	17	ENSDARG00000014348	24381501, 24382170	5000
ENSDARG00000007867	748	1716	1008	298	529	547	455	640								chr9:24388267-24390108	24390000	24405000	13	ENSDARG00000004692	24407190, 24407498, 24407056	15000
ENSDARG00000007869	50	84	77	75	56	158	39	51								chr9:24388267-24390108	24380000	24390000	10	ENSDARG00000014348	24381501, 24382170	10000
ENSDARG00000007885	20	9	15	2	5	0	5	2								chr9:24388267-24390108	24385000	24405000	3	ENSDARG00000004692	24407190, 24407498, 24407056	20000
ENSDARG00000007886	165	328	238	67	149	83	108	164								chr9:24388267-24390108	24305000	24390000	2	ENSDARG00000069672	24309986, 24309787, 24309786, 24309504	85000
ENSDARG00000007889	29	229	220	120	238	266	81	229								chr9:24388267-24390108	24310000	24390000	2	ENSDARG00000069671	24310167, 24310237	80000
ENSDARG00000007891	26	22	61	3	104	75	255	367								chr20:2964632-2966412	2935000	2960000	27	ENSDARG00000043858	2936188, 2936382	25000
ENSDARG00000007892	46	32	51	13	68	36	14	82								chr20:2964632-2966412	2935000	2960000	27	ENSDARG00000043856	2937165	25000
ENSDARG00000007901	110	203	249	65	172	190	180	245								chr20:2964632-2966412	2935000	2965000	10	ENSDARG00000043858	2936188, 2936382	30000
ENSDARG00000007906	1	5	69	0	2737	15	0	0								chr20:2964632-2966412	2935000	2965000	10	ENSDARG00000043856	2937165	30000
ENSDARG00000007912	17	26	9	0	8	0	40	30								chr20:2964632-2966412	2960000	2990000	7	ENSDARG00000043854	2991286, 2991268	30000
ENSDARG00000007915	167	333	515	111	325	623	320	442								chr17:28592788-28594279	28590000	28590000	27	ENSDARG00000042563	28594783, 28594885	0
ENSDARG00000007916	46	51	45	16	52	49	520	588								chr17:28592788-28594279	28590000	28595000	9	ENSDARG00000054128	28595888	5000
ENSDARG00000007918	216	300	241	130	263	118	101	151								chr17:28592788-28594279	28590000	28690000	6	ENSDARG00000054220	28690935, 28691007, 28690991	100000
ENSDARG00000007921	121	104	90	9	15	8	98	87								chr17:28592788-28594279	28590000	28670000	4	ENSDARG00000054213	28674166	80000
ENSDARG00000007923	268	560	278	158	253	206	179	386								chr17:28592788-28594279	28590000	28605000	3	ENSDARG00000084529	28607213	15000
ENSDARG00000007941	27	37	73	2	0	0	0	0								chr17:28592788-28594279	28590000	28605000	3	ENSDARG00000023999	28607421, 28607358	15000
ENSDARG00000007943	108	130	142	60	106	117	39	132								chr17:28592788-28594279	28590000	28610000	3	ENSDARG00000023999	28611441	20000
ENSDARG00000007944	0	2	1	0	0	0	0	0								chr17:28592788-28594279	28590000	28650000	3	ENSDARG00000054213	28653169, 28653214, 28653355, 28653299	60000
ENSDARG00000007950	59	96	39	6	5	7	45	54								chr17:28592788-28594279	28590000	28665000	2	ENSDARG00000054213	28666611, 28669469	75000
ENSDARG00000007955	388	950	1228	855	1393	1596	881	1149								chr17:28592788-28594279	28515000	28590000	2	ENSDARG00000024017	28516139	75000
ENSDARG00000007959	257	310	333	129	310	306	1120	1609								chr6:3553499-3554985	3550000	3550000	27	ENSDARG00000102202	3550045	0
ENSDARG00000007960	2076	2745	2132	889	1709	1114	1399	2780								chr6:3553499-3554985	3550000	3555000	7	ENSDARG00000029252	3556125	5000
ENSDARG00000007971	25	39	17	4	26	13	7	17								chr6:3553499-3554985	3530000	3550000	7	ENSDARG00000044431	3532621	20000
ENSDARG00000007975	58	139	109	97	35	62	487	793								chr6:3553499-3554985	3550000	3570000	5	ENSDARG00000005846	3570087	20000
ENSDARG00000007976	406	445	413	135	230	233	250	529								chr6:3553499-3554985	3515000	3550000	2	ENSDARG00000006757	3519831	35000
ENSDARG00000007982	9	32	67	17	50	21	1	1								chr11:1966381-1967857	1965000	1970000	27	ENSDARG00000059370	1970845	5000
ENSDARG00000007988	60	537	361	2065	91	2195	0	0								chr11:1966381-1967857	1945000	1965000	2	ENSDARG00000054003	1948466	20000
ENSDARG00000007989	331	405	423	81	146	170	297	461								chr11:1966381-1967857	1950000	1965000	2	ENSDARG00000059370	1952191	15000
ENSDARG00000007990	19	56	41	15	66	45	2	6								chr11:27666680-27668118	27665000	27670000	27	ENSDARG00000077215	27670556	5000
ENSDARG00000007993	47	68	118	38	55	52	99	54								chr5:24042962-24044378	24035000	24040000	27	ENSDARG00000035565	24039936	5000
ENSDARG00000007996	147	144	115	20	55	49	44	67								chr5:24042962-24044378	24035000	24040000	27	ENSDARG00000002830	24039726	5000
ENSDARG00000008010	3	2	1	1	1	2	1	1								chr5:24042962-24044378	24015000	24040000	18	ENSDARG00000081904	24017882	25000
ENSDARG00000008014	107	274	260	110	93	208	50	76								chr5:24042962-24044378	24015000	24040000	18	ENSDARG00000035564	24016637	25000
ENSDARG00000008019	2	4	108	0	11	94	0	2								chr5:24042962-24044378	24040000	24045000	16	ENSDARG00000035565	24048623	5000
ENSDARG00000008020	75	139	204	51	72	141	94	200								chr5:24042962-24044378	24030000	24040000	16	ENSDARG00000002830	24032077	10000
ENSDARG00000008022	11	11	30	5	24	16	9	7								chr5:24042962-24044378	24040000	24040000	15	ENSDARG00000035565	24040062	0
ENSDARG00000008026	44	97	108	18	149	75	53	104								chr5:24042962-24044378	24040000	24050000	6	ENSDARG00000035565	24053330	10000
ENSDARG00000008029	0	9	34	4	288	19	1	0								chr5:24042962-24044378	24010000	24040000	6	ENSDARG00000026476	24013968	30000
ENSDARG00000008030	829	2237	2968	538	1157	1497	2272	2393								chr5:24042962-24044378	24040000	24115000	2	ENSDARG00000093639	24115288	75000
ENSDARG00000008032	404	533	556	98	355	204	360	617								chr23:22860334-22861674	22855000	22860000	27	ENSDARG00000077353	22858824, 22858405	5000
ENSDARG00000008034	82	134	130	25	58	54	426	233								chr23:27645221-27646479	27620000	27645000	27	ENSDARG00000078401	27621390, 27621964	25000
ENSDARG00000008035	4	54	49	55	36	145	5	1								chr23:27645221-27646479	27645000	27680000	6	ENSDARG00000006584	27681716	35000
ENSDARG00000008049	235	487	632	51	93	234	58	57								chr23:27645221-27646479	27645000	27660000	2	ENSDARG00000094977	27663288, 27663213, 27662986	15000
ENSDARG00000008052	124	119	142	54	79	69	79	122								chr13:35764135-35765367	35760000	35780000	27	ENSDARG00000006003	35782443, 35781936	20000
ENSDARG00000008057	193	349	299	99	145	164	255	273								chr13:35764135-35765367	35765000	35780000	12	ENSDARG00000006003	35782443, 35781936	15000
ENSDARG00000008060	12	43	38	9	95	52	172	370								chr13:35764135-35765367	35715000	35760000	7	ENSDARG00000104835	35719129, 35716757	45000
ENSDARG00000008064	39	100	112	25	27	59	35	50								chr13:35764135-35765367	35715000	35765000	3	ENSDARG00000104835	35719129, 35716757	50000
ENSDARG00000008068	42	65	83	41	53	67	38	126								chr13:35764135-35765367	35760000	35765000	2	ENSDARG00000030630	35766544	5000
ENSDARG00000008075	4	22	83	6	48	129	0	5								chr13:35764135-35765367	35760000	35765000	2	ENSDARG00000005454	35766411, 35766219, 35766352	5000
ENSDARG00000008095	0	0	0	0	0	0	0	0								chr13:35764135-35765367	35730000	35760000	2	ENSDARG00000017254	35730631, 35730667	30000
ENSDARG00000008097	319	436	486	146	266	275	83	152								chr10:184590-185778	185000	185000	27	ENSDARG00000103980	187760, 187764, 187819, 187737	0
ENSDARG00000008098	0	3	18	5	12	9	0	2								chr10:184590-185778	185000	190000	12	ENSDARG00000103980	190543	5000
ENSDARG00000008100	669	1238	1077	80	1293	362	308	530								chr10:184590-185778	185000	210000	10	ENSDARG00000082628	211782	25000
ENSDARG00000008105	67	68	76	42	78	51	83	156								chr10:184590-185778	185000	210000	10	ENSDARG00000040620	210703	25000
ENSDARG00000008107	85	201	147	12	78	45	73	90								chr10:184590-185778	185000	210000	10	ENSDARG00000059048	213878, 213937	25000
ENSDARG00000008109	1844	5470	6644	9717	3895	15013	6306	12507								chr10:184590-185778	185000	205000	6	ENSDARG00000040620	208586	20000
ENSDARG00000008119	133	198	190	42	67	95	59	72								chr10:184590-185778	180000	185000	5	ENSDARG00000103980	187760, 187764, 187819, 187737	5000
ENSDARG00000008127	266	167	243	21	18	8	1	2								chr10:184590-185778	165000	185000	5	ENSDARG00000077304	167782	20000
ENSDARG00000008131	0	0	0	0	0	0	0	0								chr10:184590-185778	120000	185000	4	ENSDARG00000036974	120584	65000
ENSDARG00000008133	3	32	45	4	15	9	4	9								chr10:184590-185778	155000	185000	4	ENSDARG00000058988	158565	30000
ENSDARG00000008140	0	6	4	1	0	0	0	2								chr10:184590-185778	180000	250000	3	ENSDARG00000040621	252425	70000
ENSDARG00000008141	80	89	145	34	129	86	39	81								chr10:184590-185778	110000	185000	3	ENSDARG00000038805	110868, 111023	75000
ENSDARG00000008142	359	621	579	191	326	367	438	556								chr10:184590-185778	145000	185000	3	ENSDARG00000058985	146686	40000
ENSDARG00000008153	73	77	97	52	72	148	72	63								chr10:184590-185778	180000	190000	2	ENSDARG00000103980	190543	10000
ENSDARG00000008155	277	294	301	67	196	160	931	967								chr10:184590-185778	185000	240000	2	ENSDARG00000063577	244745, 244906	55000
ENSDARG00000008164	13	64	39	8	39	15	0	2								chr10:184590-185778	185000	250000	2	ENSDARG00000040621	252425	65000
[truncated: 32,207 more rows]

## Sheet: Figure2b
Ratio between average expression of genes interacting with putative pancreatic enhancers (PsE, C1, C2, C3 and C4 clusters) and the average expression of all genes throughout zebrafish development.
[truncated: 15 more rows]

[truncated: 35 more sheets: Figure2c, Figure3a, Figure3b, Figure3c, Figure3d, Figure3g, Figure4b, Figure4c, Figure4f, Figure5d, Figure5e, Sup_Figure1d, Sup_Figure1e, Sup_Figure2a, Sup_Figure2b, Sup_Figure2c, Sup_Figure2d, Sup_Figure2e, Sup_Figure3b, Sup_Figure3c …]
